# Supplementary material for: Defining three dimensional chromatin structures of pediatric and adolescent B cells using primary B cell and EBV-immortalized B cell reference genomes
Source: BMC Med Genomics. 2025 May 28;18:97. doi: 10.1186/s12920-025-02166-9 (PMC12117681; doi:10.1186/s12920-025-02166-9)
Supplement: Supplementary file 2 — Supplementary Material 2. [file 12920_2025_2166_MOESM2_ESM.xlsx]

## Sheet: Table 1. CTCF peaks in peds
Supplementary Table 1. CTCF peak calling summary in primary B cells of pediatric samples.
Sample	# Peaks	Avg. Peak Size (bp)
2	101230	250.3
3	168170	263.14
5	124564	241.24
6	311719	273.64
Total Peaks	393236
Peaks shared in 2 samples	175652
Peaks shared in 3 samples	86551
Peaks shared in 4 samples	40782

## Sheet: Table 2.  Ped consensus peaks
Supplementary Table 2. Pediatric sample consensus peaks.
Chromosome	Bp start (hg38)	Bp end (hg38)	Peak width (bp)	strand	sample 2 co-occupancy stat	sample 3 co-occupancy stat	sample 5 co-occupancy stat	sample 6 co-occupancy stat
chr1	267869	268265	397	*	0.322465	0.154108	0.349267	0.520401
chr1	585962	586332	371	*	0.270769	0.264575	0.38879	0.273466
chr1	633874	634135	262	*	0.221344	0.264575	0.273295	0.209545
chr1	778615	779375	761	*	0.205406	0.122841	0.224086	0.229336
chr1	904597	905018	422	*	0.579838	0.328448	0.482277	0.476815
chr1	913547	913822	276	*	0.0478765	0.033682	0.09342	0.0667569
chr1	920694	920992	299	*	0.207322	0.0953419	0.116405	0.169675
chr1	958607	958915	309	*	0.0880089	0.0566124	0.106652	0.139045
chr1	961407	961861	455	*	0.108037	0.0610125	0.0768393	0.0888155
chr1	968273	968780	508	*	0.0893095	0.0955038	0.0793313	0.149237
chr1	975877	976637	761	*	0.180241	0.246928	0.167557	0.453345
chr1	978751	979443	693	*	0.0921182	0.0646164	0.0805147	0.10887
chr1	983972	984841	870	*	0.528701	0.327762	0.457256	0.503244
chr1	1001766	1002413	648	*	0.491705	0.26992	0.51483	0.461291
chr1	1019057	1019907	851	*	0.306516	0.209575	0.364148	0.322315
chr1	1032814	1033218	405	*	0.285002	0.191754	0.410363	0.46799
chr1	1053074	1053610	537	*	0.0642236	0.0559724	0.0871142	0.138105
chr1	1063958	1064442	485	*	0.441991	0.17019	0.368279	0.533159
chr1	1082095	1083046	952	*	0.0812703	0.102002	0.0882397	0.14502
chr1	1088395	1088871	477	*	0.138219	0.0866319	0.125029	0.0960319
chr1	1112634	1113013	380	*	0.0895548	0.0796255	0.127995	0.131242
chr1	1122010	1122558	549	*	0.497242	0.38568	0.533916	0.729371
chr1	1134917	1135392	476	*	0.117657	0.0644476	0.137883	0.126641
chr1	1136447	1136689	243	*	0.148724	0.0759992	0.202128	0.218093
chr1	1142617	1142884	268	*	0.0746811	0.0779547	0.121853	0.187588
chr1	1171203	1171645	443	*	0.0626414	0.0477262	0.13748	0.111987
chr1	1200689	1200939	251	*	0.0686452	0.0757206	0.0821229	0.13553
chr1	1218147	1218469	323	*	0.0755876	0.0849921	0.218354	0.170906
chr1	1250659	1250941	283	*	0.233478	0.104253	0.185261	0.302307
chr1	1259876	1260302	427	*	0.0757063	0.0631721	0.0987855	0.159747
chr1	1283180	1283729	550	*	0.07047	0.0651431	0.168478	0.151495
chr1	1290407	1290700	294	*	0.197584	0.177885	0.189389	0.291635
chr1	1291494	1291873	380	*	0.173509	0.131282	0.272288	0.376248
chr1	1299839	1300331	493	*	0.16421	0.181675	0.198508	0.275463
chr1	1301931	1302290	360	*	0.327878	0.199329	0.324821	0.387595
chr1	1305245	1305556	312	*	0.181088	0.12967	0.234799	0.298008
chr1	1306343	1306711	369	*	0.0923337	0.0522811	0.101187	0.132163
chr1	1320118	1320512	395	*	0.0651677	0.0477246	0.0672308	0.0944133
chr1	1351410	1351770	361	*	0.245754	0.230231	0.261069	0.392202
chr1	1357511	1358107	597	*	0.0682888	0.0679214	0.110082	0.116054
chr1	1372534	1372907	374	*	0.189917	0.105137	0.123578	0.254711
chr1	1373684	1374175	492	*	0.0730395	0.0602255	0.0775873	0.0936477
chr1	1383955	1384180	226	*	0.088096	0.0423804	0.0895892	0.0614092
chr1	1399115	1399815	701	*	0.237722	0.122552	0.194368	0.291781
chr1	1419669	1420073	405	*	0.0772399	0.0840224	0.152774	0.152098
chr1	1441324	1441793	470	*	0.291474	0.24796	0.3284	0.398038
chr1	1504847	1505183	337	*	0.369987	0.231679	0.345503	0.394086
chr1	1564575	1564903	329	*	0.060167	0.0426384	0.0488352	0.092371
chr1	1573947	1574282	336	*	0.0568172	0.0316864	0.0624918	0.0931476
chr1	1599130	1599368	239	*	0.0935538	0.0821574	0.105485	0.109234
chr1	1620204	1620953	750	*	0.0707788	0.0710582	0.103745	0.100078
chr1	1629860	1630124	265	*	0.147898	0.116851	0.143501	0.257287
chr1	1630305	1630665	361	*	0.179918	0.12353	0.332412	0.339214
chr1	1636884	1637611	728	*	0.090628	0.0608793	0.08106	0.111788
chr1	1644688	1645124	437	*	0.162608	0.133496	0.237978	0.121006
chr1	1665742	1666586	845	*	0.318667	0.209634	0.201534	0.380699
chr1	1678580	1679216	637	*	0.227603	0.290957	0.155494	0.425557
chr1	1703753	1704677	925	*	0.047105	0.0726241	0.0877627	0.126859
chr1	1711987	1712406	420	*	0.163273	0.160997	0.126403	0.218401
chr1	1740309	1740615	307	*	0.0751732	0.0424233	0.0985811	0.111524
chr1	1746329	1746607	279	*	0.120343	0.19583	0.126403	0.183572
chr1	1778692	1779329	638	*	0.339298	0.226842	0.436549	0.467622
chr1	1788150	1788351	202	*	0.0754566	0.0569874	0.0957531	0.0885254
chr1	1798470	1798805	336	*	0.0645483	0.0545347	0.103656	0.135844
chr1	1899007	1899238	232	*	0.170413	0.09586	0.108568	0.234718
chr1	1906023	1906466	444	*	0.287778	0.131005	0.234149	0.218525
chr1	1908403	1909546	1144	*	0.280636	0.260481	0.385518	0.468885
chr1	1923326	1923597	272	*	0.072216	0.0895509	0.117265	0.129734
chr1	1938766	1939152	387	*	0.127376	0.105034	0.105061	0.11311
chr1	1943908	1945000	1093	*	0.44966	0.281608	0.502568	0.537668
chr1	1959771	1960643	873	*	0.247999	0.157737	0.229662	0.245833
chr1	1973860	1974245	386	*	0.061698	0.0708919	0.092702	0.111236
chr1	2009701	2009988	288	*	0.0674257	0.0379511	0.0930085	0.0933517
chr1	2018592	2018938	347	*	0.0811277	0.0559786	0.0768068	0.112985
chr1	2030999	2031280	282	*	0.100907	0.0803036	0.174462	0.132617
chr1	2044407	2044723	317	*	0.306149	0.142957	0.16635	0.195973
chr1	2045249	2045516	268	*	0.119376	0.0887847	0.144348	0.178954
chr1	2046009	2046335	327	*	0.208282	0.144336	0.124618	0.26024
chr1	2067378	2067626	249	*	0.105999	0.0650209	0.106956	0.0919976
chr1	2067948	2068205	258	*	0.0716014	0.0484711	0.10767	0.135958
chr1	2090736	2091031	296	*	0.0880613	0.0530274	0.0908401	0.099516
chr1	2091623	2091887	265	*	0.511685	0.269932	0.390031	0.406892
chr1	2127202	2127529	328	*	0.10027	0.0994751	0.15458	0.192305
chr1	2139687	2140269	583	*	0.33805	0.34294	0.352033	0.461452
chr1	2151566	2152016	451	*	0.0761975	0.0517359	0.0774514	0.0891336
chr1	2174254	2174878	625	*	0.388575	0.317815	0.51118	0.589281
chr1	2194798	2195629	832	*	0.511686	0.313311	0.429453	0.534321
chr1	2205678	2206062	385	*	0.107567	0.123836	0.150453	0.227111
chr1	2212055	2212564	510	*	0.147657	0.0835441	0.132635	0.200891
chr1	2229089	2229402	314	*	0.16	0.0894678	0.244659	0.210251
chr1	2246360	2246674	315	*	0.111712	0.0713944	0.13818	0.18934
chr1	2268945	2269366	422	*	0.0551066	0.0899077	0.137767	0.132205
chr1	2276417	2276676	260	*	0.090628	0.093977	0.165932	0.206333
chr1	2282948	2283211	264	*	0.0996543	0.057634	0.0730882	0.146687
chr1	2300714	2300975	262	*	0.134623	0.115523	0.133156	0.193281
chr1	2301441	2301682	242	*	0.128987	0.0856628	0.0930085	0.247708
chr1	2311578	2311956	379	*	0.213884	0.184704	0.236834	0.248426
chr1	2315268	2315737	470	*	0.523936	0.368471	0.521894	0.644593
chr1	2318019	2318301	283	*	0.0920495	0.0766196	0.113836	0.145514
chr1	2334175	2334414	240	*	0.124256	0.0696045	0.105549	0.12833
chr1	2340392	2340614	223	*	0.135566	0.0592899	0.189897	0.0945187
chr1	2347346	2347597	252	*	0.112049	0.0755587	0.0829583	0.138394
chr1	2382030	2382521	492	*	0.385056	0.2927	0.410831	0.530103
chr1	2390895	2391512	618	*	0.0879241	0.0527968	0.0800143	0.125225
chr1	2399103	2399720	618	*	0.0866053	0.0497213	0.102151	0.0689814
chr1	2401541	2401945	405	*	0.103631	0.126615	0.105061	0.186407
chr1	2408083	2408558	476	*	0.0714762	0.0589063	0.0945627	0.127719
chr1	2413683	2415052	1370	*	0.50495	0.3266	0.478408	0.333955
chr1	2430353	2430636	284	*	0.125799	0.115822	0.130962	0.106838
chr1	2443973	2444350	378	*	0.164475	0.0737502	0.157786	0.185327
chr1	2457346	2457578	233	*	0.0750662	0.0626031	0.0678788	0.0968085
chr1	2465004	2465319	316	*	0.0840349	0.0821574	0.0894359	0.0983175
chr1	2489076	2489465	390	*	0.0827591	0.063406	0.0974573	0.128869
chr1	2498506	2498867	362	*	0.0605743	0.055042	0.12703	0.0807616
chr1	2518831	2519360	530	*	0.07531	0.0564531	0.0653626	0.0873133
chr1	2528153	2528444	292	*	0.121508	0.0440399	0.0686273	0.100003
chr1	2528765	2529137	373	*	0.157805	0.124935	0.153983	0.215449
chr1	2538923	2539154	232	*	0.088431	0.0776712	0.123544	0.143789
chr1	2539753	2539988	236	*	0.14286	0.0841614	0.107516	0.160505
chr1	2547757	2548805	1049	*	0.337859	0.288618	0.514176	0.50681
chr1	2548908	2549338	431	*	0.0879813	0.0805046	0.117777	0.161825
chr1	2556473	2557381	909	*	0.153275	0.193347	0.197879	0.352786
chr1	2561802	2562073	272	*	0.176336	0.138114	0.19199	0.193924
chr1	2570584	2571091	508	*	0.0785671	0.0574179	0.0921168	0.0965908
chr1	2578167	2578791	625	*	0.141041	0.153225	0.181963	0.310411
chr1	2586469	2586920	452	*	0.119053	0.0653274	0.180178	0.137916
chr1	2591935	2592220	286	*	0.093593	0.0429889	0.0969285	0.104495
chr1	2609631	2609952	322	*	0.112808	0.093204	0.103387	0.169645
chr1	2612290	2612655	366	*	0.0941493	0.0889163	0.180805	0.129378
chr1	2631387	2631644	258	*	0.111421	0.0731229	0.0964546	0.0899595
chr1	2638871	2639412	542	*	0.0518428	0.0632105	0.0895892	0.139694
chr1	2644170	2644387	218	*	0.0850101	0.0723753	0.0830806	0.133479
chr1	2650487	2650846	360	*	0.0663042	0.0770322	0.108194	0.148484
chr1	2768035	2768427	393	*	0.11018	0.140564	0.126403	0.236399
chr1	2777775	2777989	215	*	0.0804045	0.0683823	0.096155	0.132732
chr1	2785145	2785382	238	*	0.0775924	0.0741311	0.0752682	0.109431
chr1	2786159	2786467	309	*	0.162176	0.192089	0.134547	0.274082
chr1	2786585	2787027	443	*	0.416874	0.249998	0.415501	0.393329
chr1	2807261	2807510	250	*	0.0958001	0.0720583	0.117898	0.128504
chr1	2821657	2822737	1081	*	0.216496	0.170762	0.245434	0.379364
chr1	2856674	2857021	348	*	0.0666141	0.0582288	0.0872596	0.116084
chr1	2867768	2868232	465	*	0.088705	0.112239	0.119196	0.178049
chr1	2922115	2922534	420	*	0.283097	0.170752	0.271419	0.365643
chr1	2928807	2929183	377	*	0.0599146	0.0500347	0.0556754	0.102797
chr1	2943706	2943938	233	*	0.0910878	0.0873199	0.100836	0.0963705
chr1	2952940	2953343	404	*	0.0583932	0.0618688	0.0971292	0.113553
chr1	2960628	2960886	259	*	0.0576419	0.0455869	0.0582371	0.0739564
chr1	2976182	2976584	403	*	0.086317	0.0740691	0.139607	0.111045
chr1	3016791	3017132	342	*	0.0781432	0.0618608	0.0846877	0.124052
chr1	3094378	3094576	199	*	0.0812703	0.066317	0.113243	0.116998
chr1	3102342	3102599	258	*	0.10027	0.0853855	0.0868224	0.143603
chr1	3147472	3147759	288	*	0.060874	0.0637999	0.0711242	0.0819093
chr1	3197343	3197704	362	*	0.0433367	0.0671862	0.075636	0.0786194
chr1	3214835	3215404	570	*	0.123292	0.0869731	0.10912	0.100915
chr1	3249275	3249615	341	*	0.100764	0.0404463	0.0577023	0.0957487
chr1	3259196	3259491	296	*	0.0760527	0.0554091	0.0887022	0.123124
chr1	3284481	3284777	297	*	0.090628	0.103604	0.0956509	0.242224
chr1	3290559	3290856	298	*	0.0648755	0.0541832	0.0840263	0.121598
chr1	3298906	3299361	456	*	0.0857453	0.0556081	0.13818	0.0922264
chr1	3311997	3312640	644	*	0.0611043	0.0705929	0.0753394	0.115728
chr1	3320384	3321192	809	*	0.102108	0.074303	0.0706636	0.174701
chr1	3341401	3341742	342	*	0.0562798	0.058013	0.0724971	0.0701437
chr1	3350143	3350622	480	*	0.090628	0.0959084	0.126403	0.166786
chr1	3385070	3385394	325	*	0.086317	0.080133	0.135039	0.237597
chr1	3385810	3386293	484	*	0.0877366	0.0745921	0.15458	0.166045
chr1	3400449	3400808	360	*	0.0735978	0.0542448	0.0946193	0.108982
chr1	3410465	3410744	280	*	0.145961	0.0895025	0.105723	0.135088
chr1	3424599	3425520	922	*	0.346201	0.209981	0.281164	0.402087
chr1	3452567	3453779	1213	*	0.304327	0.190534	0.221351	0.348724
chr1	3454227	3454575	349	*	0.164259	0.109872	0.23224	0.240366
chr1	3469322	3469561	240	*	0.0958001	0.0675907	0.127528	0.106724
chr1	3483802	3484342	541	*	0.2774	0.190851	0.382955	0.434685
chr1	3492421	3492691	271	*	0.097219	0.0924073	0.138653	0.226444
chr1	3493383	3493580	198	*	0.097662	0.0646908	0.0864782	0.135862
chr1	3502192	3502516	325	*	0.104044	0.0625337	0.0550258	0.15103
chr1	3517135	3517478	344	*	0.158142	0.0983131	0.203592	0.196991
chr1	3517942	3518219	278	*	0.192618	0.10452	0.117629	0.244855
chr1	3518502	3518868	367	*	0.164035	0.124127	0.199238	0.262428
chr1	3523552	3523890	339	*	0.0599283	0.0666799	0.0841383	0.0514029
chr1	3528001	3528663	663	*	0.112479	0.0647399	0.0717052	0.1064
chr1	3542383	3542597	215	*	0.086317	0.0725329	0.0853985	0.120511
chr1	3565525	3566117	593	*	0.338138	0.241653	0.212824	0.516817
chr1	3567253	3567589	337	*	0.0581993	0.089685	0.0743243	0.139327
chr1	3589177	3589515	339	*	0.115513	0.0895652	0.0707044	0.136159
chr1	3618303	3618859	557	*	0.142043	0.164387	0.190012	0.259963
chr1	3619417	3619675	259	*	0.166549	0.141185	0.235434	0.25459
chr1	3641105	3641522	418	*	0.0608046	0.0483925	0.101855	0.164612
chr1	3669957	3670281	325	*	0.07531	0.0734176	0.0933164	0.0918878
chr1	3671185	3671622	438	*	0.0801577	0.0819031	0.137372	0.130007
chr1	3689110	3689425	316	*	0.0876681	0.065019	0.0796741	0.105015
chr1	3695424	3695964	541	*	0.359409	0.176136	0.248419	0.296331
chr1	3706958	3707395	438	*	0.0767408	0.0580732	0.0807664	0.0937753
chr1	3715781	3716246	466	*	0.161845	0.0429512	0.111429	0.150288
chr1	3723451	3723737	287	*	0.188152	0.130121	0.179517	0.260984
chr1	3724374	3725013	640	*	0.632801	0.358609	0.431612	0.529949
chr1	3738542	3738930	389	*	0.0496406	0.0538311	0.068409	0.0703937
chr1	3752353	3752626	274	*	0.107567	0.140173	0.0769507	0.158103
chr1	3760952	3761616	665	*	0.0746736	0.0541317	0.0748609	0.131895
chr1	3775726	3776096	371	*	0.164373	0.174756	0.239964	0.227241
chr1	3776200	3776462	263	*	0.161814	0.0843506	0.189903	0.237056
chr1	3821669	3821970	302	*	0.0708441	0.0473751	0.0762386	0.0816602
chr1	3857207	3857670	464	*	0.367477	0.231013	0.432553	0.406448
chr1	3899240	3899652	413	*	0.104819	0.0664361	0.108903	0.0971479
chr1	3910530	3911057	528	*	0.424084	0.301429	0.357811	0.551832
chr1	3911413	3911753	341	*	0.105066	0.10173	0.153986	0.198205
chr1	3912312	3912730	419	*	0.0749757	0.0521352	0.109077	0.0998375
chr1	3923716	3923942	227	*	0.0994104	0.080133	0.12357	0.149205
chr1	3959616	3959826	211	*	0.0789435	0.0746268	0.090625	0.151741
chr1	4016394	4016699	306	*	0.102329	0.0452304	0.0622778	0.072639
chr1	4026946	4028162	1217	*	0.0917996	0.0913049	0.205424	0.107426
chr1	4062104	4062399	296	*	0.10027	0.0813701	0.0847304	0.182543
chr1	4089298	4089952	655	*	0.0834904	0.0555229	0.0892803	0.122051
chr1	4173128	4173709	582	*	0.150519	0.0607498	0.0774514	0.187241
chr1	4305185	4305599	415	*	0.107409	0.0975134	0.114631	0.106937
chr1	4345876	4346199	324	*	0.0753622	0.0526685	0.133694	0.0673869
chr1	4449036	4449677	642	*	0.0550764	0.0855139	0.116019	0.116088
chr1	4462412	4462859	448	*	0.141374	0.0670999	0.0787424	0.0972908
chr1	4468916	4469192	277	*	0.066246	0.0359507	0.0611802	0.0911469
chr1	4481743	4482050	308	*	0.0626814	0.0666452	0.0937502	0.0740518
chr1	4576102	4576692	591	*	0.102081	0.043461	0.0708876	0.0819699
chr1	4585006	4585658	653	*	0.202609	0.123279	0.167818	0.295605
chr1	4593733	4594089	357	*	0.0769666	0.0637981	0.0945365	0.0973078
chr1	4600288	4600769	482	*	0.0865179	0.0556081	0.0774514	0.0865188
chr1	4652299	4653396	1098	*	0.550546	0.432889	0.665818	0.723607
chr1	4672667	4673153	487	*	0.0799284	0.0449819	0.0883975	0.106728
chr1	4700152	4700684	533	*	0.0760058	0.0789797	0.0839292	0.193413
chr1	4825915	4826169	255	*	0.160979	0.126015	0.180991	0.232719
chr1	4898102	4898564	463	*	0.081167	0.0410054	0.0972505	0.0653919
chr1	4917672	4917981	310	*	0.0508103	0.0398944	0.0737024	0.0943333
chr1	4988009	4988342	334	*	0.0808025	0.0567071	0.0519857	0.0990584
chr1	5265769	5266278	510	*	0.044021	0.0579964	0.0834239	0.0603433
chr1	5306040	5306330	291	*	0.085571	0.0362446	0.0606277	0.108754
chr1	5383032	5383423	392	*	0.0735978	0.0558171	0.0971005	0.102234
chr1	5399496	5399790	295	*	0.0740091	0.0870953	0.0843499	0.0926227
chr1	5443527	5443901	375	*	0.0541938	0.0494859	0.0475794	0.118346
chr1	5454969	5455366	398	*	0.0812703	0.0726241	0.105834	0.134595
chr1	5465288	5466003	716	*	0.101222	0.0586291	0.0890816	0.0791725
chr1	5468718	5468992	275	*	0.0764015	0.047202	0.0934698	0.0769481
chr1	5509047	5509492	446	*	0.139606	0.130172	0.115752	0.216328
chr1	5510196	5510636	441	*	0.143926	0.0896335	0.161619	0.19345
chr1	5514557	5514874	318	*	0.414392	0.215563	0.370847	0.356696
chr1	5515296	5515852	557	*	0.138366	0.0836402	0.14881	0.2672
chr1	5528298	5528559	262	*	0.100076	0.104943	0.158493	0.183119
chr1	5557249	5557506	258	*	0.0750205	0.0429379	0.0828114	0.084894
chr1	5564244	5564623	380	*	0.0739608	0.0634537	0.0772213	0.150423
chr1	5600418	5600733	316	*	0.101381	0.0572059	0.0843071	0.0745875
chr1	5650478	5650833	356	*	0.0889021	0.0554091	0.0938429	0.101731
chr1	5685913	5686326	414	*	0.0714762	0.060615	0.06174	0.142355
chr1	5738059	5738420	362	*	0.072216	0.0324686	0.0457728	0.0972908
chr1	5745410	5745951	542	*	0.162972	0.122836	0.110991	0.200017
chr1	5746072	5746399	328	*	0.237892	0.190509	0.138192	0.313893
chr1	5801084	5801997	914	*	0.0665492	0.0465182	0.0780383	0.0866413
chr1	5855503	5856079	577	*	0.0546265	0.0584832	0.0805846	0.112527
chr1	5915489	5915807	319	*	0.173027	0.0544764	0.135675	0.226189
chr1	5916170	5916431	262	*	0.261371	0.180593	0.195771	0.197873
chr1	5947975	5948602	628	*	0.0831236	0.0614927	0.0796512	0.0833276
chr1	5955512	5955724	213	*	0.0900957	0.0731856	0.0998005	0.0906162
chr1	5974782	5975232	451	*	0.172979	0.101428	0.138551	0.120105
chr1	5975602	5976030	429	*	0.196262	0.146886	0.184811	0.216574
chr1	5992576	5992885	310	*	0.231456	0.133463	0.309415	0.293903
chr1	5993145	5993340	196	*	0.11345	0.0760141	0.122762	0.128191
chr1	6012714	6013065	352	*	0.0728435	0.056309	0.0665126	0.0898455
chr1	6025797	6026078	282	*	0.065831	0.0608171	0.0653626	0.10931
chr1	6026355	6026559	205	*	0.0925544	0.108954	0.117947	0.129701
chr1	6039520	6039777	258	*	0.0999241	0.0469593	0.0756924	0.074636
chr1	6053208	6053587	380	*	0.103776	0.093204	0.0732011	0.114338
chr1	6080413	6080784	372	*	0.0665561	0.0600995	0.0827503	0.102312
chr1	6109023	6109468	446	*	0.129997	0.134696	0.123939	0.235497
chr1	6167065	6167604	540	*	0.0725434	0.0637038	0.0764923	0.0731029
chr1	6204722	6205226	505	*	0.216714	0.148676	0.225553	0.259459
chr1	6205302	6205966	665	*	0.106621	0.072492	0.104117	0.202107
chr1	6238259	6238572	314	*	0.0620609	0.0447505	0.0540482	0.0784697
chr1	6239099	6239422	324	*	0.0774126	0.0814328	0.0695568	0.126937
chr1	6244434	6244859	426	*	0.0757889	0.119324	0.136731	0.224511
chr1	6245920	6246777	858	*	0.254012	0.175675	0.245572	0.249762
chr1	6247250	6247537	288	*	0.151757	0.0860313	0.128034	0.161736
chr1	6267408	6267754	347	*	0.0992422	0.0578148	0.0779191	0.0636635
chr1	6271647	6272347	701	*	0.0806222	0.0589457	0.134419	0.0900191
chr1	6302198	6302854	657	*	0.0837249	0.0405129	0.0849436	0.0935882
chr1	6332968	6333523	556	*	0.0824676	0.051359	0.0802352	0.122501
chr1	6347496	6347809	314	*	0.0899099	0.0614665	0.0551135	0.147419
chr1	6348526	6348786	261	*	0.0943505	0.0943176	0.104198	0.140019
chr1	6363909	6364167	259	*	0.112189	0.0576954	0.0921385	0.187518
chr1	6403955	6404667	713	*	0.191132	0.104959	0.174876	0.144836
chr1	6404777	6405009	233	*	0.347554	0.219124	0.361864	0.317423
chr1	6405180	6405467	288	*	0.113177	0.066232	0.1028	0.164242
chr1	6414184	6414836	653	*	0.0992009	0.0861846	0.14273	0.120582
chr1	6423391	6424364	974	*	0.311023	0.22492	0.298888	0.394393
chr1	6437134	6437774	641	*	0.109146	0.0667916	0.147295	0.144057
chr1	6437927	6438424	498	*	0.399119	0.258759	0.352787	0.376938
chr1	6440672	6441145	474	*	0.140121	0.104591	0.127509	0.171369
chr1	6444148	6444611	464	*	0.0495211	0.0583344	0.0516356	0.166964
chr1	6468668	6468931	264	*	0.134267	0.0733891	0.0790261	0.13323
chr1	6474976	6476002	1027	*	0.428444	0.288282	0.458639	0.491827
chr1	6489841	6490247	407	*	0.457628	0.2924	0.50905	0.406461
chr1	6543682	6544001	320	*	0.110676	0.0417876	0.0780707	0.0955981
chr1	6554116	6554778	663	*	0.623589	0.3881	0.860131	0.748234
chr1	6588659	6589116	458	*	0.142571	0.0932182	0.132415	0.111134
chr1	6595340	6595948	609	*	0.0642236	0.069455	0.135834	0.137374
chr1	6701725	6702652	928	*	0.738373	0.549494	0.806907	0.869714
chr1	6719361	6719703	343	*	0.128811	0.059557	0.184144	0.198205
chr1	6720431	6720949	519	*	0.136734	0.0834994	0.110633	0.126737
chr1	6727304	6727988	685	*	0.334441	0.257315	0.330136	0.389943
chr1	6786231	6786701	471	*	0.133053	0.0939311	0.217871	0.206135
chr1	6841829	6842066	238	*	0.105027	0.112024	0.0779191	0.102055
chr1	6889742	6890047	306	*	0.172013	0.105767	0.102231	0.117042
chr1	6890369	6890790	422	*	0.140308	0.0721818	0.0883975	0.156266
chr1	6949218	6949684	467	*	0.0619582	0.080133	0.0636893	0.102803
chr1	6955408	6955697	290	*	0.0812703	0.0598978	0.0738488	0.0960991
chr1	6975817	6976712	896	*	0.0530029	0.0629959	0.100149	0.139054
chr1	6982202	6982880	679	*	0.0601836	0.0472189	0.0572847	0.0951899
chr1	6986157	6986498	342	*	0.119359	0.0504564	0.106079	0.0762004
chr1	7043820	7044172	353	*	0.061698	0.0594137	0.0889731	0.0994556
chr1	7070384	7070750	367	*	0.448445	0.251296	0.457836	0.382843
chr1	7088652	7088889	238	*	0.101222	0.0633619	0.0765632	0.0984655
chr1	7096226	7096558	333	*	0.0551066	0.0431113	0.122317	0.122483
chr1	7154105	7154586	482	*	0.0846063	0.0409178	0.0689894	0.0892612
chr1	7172424	7172980	557	*	0.0529046	0.062	0.0775535	0.0658355
chr1	7191800	7192249	450	*	0.072216	0.0608426	0.0934306	0.097119
chr1	7192410	7192982	573	*	0.072216	0.0732948	0.0748446	0.150288
chr1	7207528	7207877	350	*	0.091292	0.0359112	0.0858459	0.111943
chr1	7208109	7208379	271	*	0.145285	0.0665837	0.0890616	0.120647
chr1	7218111	7218300	190	*	0.111949	0.0798383	0.111325	0.128582
chr1	7301109	7301646	538	*	0.0931803	0.0677172	0.124533	0.109044
chr1	7336710	7337084	375	*	0.084333	0.0445339	0.0661855	0.0518698
chr1	7383603	7383950	348	*	0.0800275	0.0453319	0.0611801	0.0807914
chr1	7403376	7404205	830	*	0.107507	0.0625337	0.0721709	0.0805584
chr1	7436928	7437379	452	*	0.0726917	0.0545347	0.0846752	0.124608
chr1	7453907	7454684	778	*	0.0815524	0.069679	0.0755915	0.125661
chr1	7472892	7473372	481	*	0.0682888	0.0498928	0.0721709	0.095764
chr1	7476211	7476453	243	*	0.108017	0.0869123	0.122317	0.107387
chr1	7495237	7495904	668	*	0.092228	0.0720118	0.0728256	0.113476
chr1	7539645	7540179	535	*	0.117814	0.0795213	0.125849	0.156039
chr1	7550165	7550708	544	*	0.0812703	0.0522959	0.0877627	0.143846
chr1	7606605	7606944	340	*	0.0800275	0.101054	0.166219	0.0897247
chr1	7617740	7618479	740	*	0.0551066	0.0670999	0.0923254	0.104465
chr1	7647015	7648220	1206	*	0.396358	0.339174	0.389857	0.471296
chr1	7667070	7667618	549	*	0.250732	0.229105	0.306122	0.31509
chr1	7670287	7670681	395	*	0.0992837	0.0483128	0.101107	0.122414
chr1	7752366	7753211	846	*	0.353993	0.263535	0.415009	0.407922
chr1	7753851	7754211	361	*	0.0730665	0.0529559	0.0793632	0.140555
chr1	7787942	7788367	426	*	0.0849834	0.0341142	0.0539525	0.0705925
chr1	7902558	7903082	525	*	0.547291	0.411636	0.628867	0.629127
chr1	7942356	7942613	258	*	0.157786	0.0927883	0.17585	0.115383
chr1	7960878	7961531	654	*	0.19513	0.145786	0.258548	0.269893
chr1	7982603	7983025	423	*	0.188086	0.107636	0.128561	0.189238
chr1	8004085	8004478	394	*	0.0632561	0.0787526	0.0724634	0.113551
chr1	8014214	8014542	329	*	0.0730395	0.0449501	0.106971	0.112523
chr1	8014822	8015675	854	*	0.325032	0.151667	0.197688	0.252918
chr1	8025955	8026196	242	*	0.092228	0.0824168	0.113742	0.208189
chr1	8348877	8349511	635	*	0.40668	0.362426	0.416393	0.551872
chr1	8373698	8374293	596	*	0.0647264	0.0866288	0.110479	0.158787
chr1	8384393	8384714	322	*	0.0857453	0.0451901	0.0569498	0.0591366
chr1	8408997	8409273	277	*	0.165879	0.117068	0.128424	0.228756
chr1	8430983	8431466	484	*	0.281395	0.227769	0.234043	0.382487
chr1	8463096	8463405	310	*	0.0454337	0.0351997	0.0853317	0.0881027
chr1	8472617	8472955	339	*	0.113948	0.120151	0.159357	0.170609
chr1	8526003	8526259	257	*	0.0876973	0.0837829	0.0834239	0.115468
chr1	8560727	8561219	493	*	0.272076	0.191157	0.225083	0.23944
chr1	8601473	8601809	337	*	0.155978	0.104044	0.0820792	0.152396
chr1	8642951	8643313	363	*	0.0712212	0.0568083	0.102456	0.139667
chr1	8646708	8647059	352	*	0.0851854	0.0414051	0.109917	0.0920027
chr1	8671826	8672111	286	*	0.152182	0.0885384	0.125958	0.112157
chr1	8672246	8672526	281	*	0.0806317	0.0629959	0.0814857	0.0995475
chr1	8689980	8690414	435	*	0.0753622	0.0455173	0.096357	0.0968877
chr1	8703522	8704052	531	*	0.0410808	0.0913582	0.0762371	0.121
chr1	8726305	8726534	230	*	0.132376	0.0803272	0.217733	0.156713
chr1	8726785	8727419	635	*	0.313732	0.196984	0.284055	0.365896
chr1	8814947	8815288	342	*	0.086247	0.0776712	0.199773	0.0787279
chr1	8817601	8818207	607	*	0.109566	0.0787842	0.099547	0.125361
chr1	8848429	8848985	557	*	0.166706	0.161818	0.209674	0.27063
chr1	8858888	8859252	365	*	0.0642379	0.0397742	0.0526911	0.0946106
chr1	8862465	8863118	654	*	0.180794	0.109286	0.158229	0.214988
chr1	8878521	8879362	842	*	0.0752045	0.0756567	0.119623	0.170733
chr1	8880761	8881032	272	*	0.0758959	0.0463439	0.0595992	0.0916267
chr1	8963568	8963836	269	*	0.11253	0.0779312	0.0741698	0.139669
chr1	8970405	8971114	710	*	0.117047	0.109235	0.184945	0.0922298
chr1	8987819	8988451	633	*	0.434694	0.278587	0.461238	0.418882
chr1	9004731	9005672	942	*	0.335382	0.272932	0.446794	0.382531
chr1	9037632	9038057	426	*	0.0613416	0.0344754	0.0959996	0.172828
chr1	9049754	9050050	297	*	0.0489799	0.0443032	0.0728256	0.0693744
chr1	9068952	9069621	670	*	0.115	0.0599038	0.104905	0.151967
chr1	9101313	9101965	653	*	0.263375	0.168384	0.236427	0.293424
chr1	9110465	9111510	1046	*	0.43296	0.319427	0.347424	0.504518
chr1	9180529	9180900	372	*	0.0973133	0.0654577	0.102187	0.194264
chr1	9181035	9181397	363	*	0.321708	0.204994	0.371177	0.388365
chr1	9181990	9182414	425	*	0.164873	0.0992772	0.137099	0.202035
chr1	9196034	9197361	1328	*	0.227503	0.19159	0.230287	0.325344
chr1	9234033	9234661	629	*	0.261898	0.20908	0.411354	0.367017
chr1	9235228	9235473	246	*	0.109904	0.0772834	0.10986	0.189477
chr1	9242975	9243233	259	*	0.125656	0.0654831	0.0818684	0.0701733
chr1	9266834	9267777	944	*	0.207071	0.182296	0.218775	0.247742
chr1	9288991	9289395	405	*	0.312077	0.174839	0.343773	0.243419
chr1	9310179	9310642	464	*	0.0730398	0.0508297	0.0719064	0.0625175
chr1	9355758	9356220	463	*	0.0580776	0.0441251	0.0580174	0.0734097
chr1	9377418	9377758	341	*	0.0573139	0.0588026	0.0845404	0.0532647
chr1	9450093	9450699	607	*	0.0517546	0.0447221	0.078383	0.103349
chr1	9456928	9457253	326	*	0.0922713	0.0443529	0.0994527	0.113403
chr1	9490873	9491695	823	*	0.316478	0.257938	0.34747	0.449119
chr1	9588138	9589199	1062	*	0.333901	0.221736	0.308864	0.385868
chr1	9605050	9605428	379	*	0.0562807	0.044545	0.0625072	0.145124
chr1	9609841	9610369	529	*	0.0788904	0.038184	0.0809468	0.0897562
chr1	9615249	9615603	355	*	0.325884	0.139743	0.240037	0.336168
chr1	9626645	9627641	997	*	0.408046	0.265064	0.358774	0.442647
chr1	9627783	9628057	275	*	0.103566	0.0722184	0.0694006	0.194982
chr1	9702070	9702549	480	*	0.132258	0.0796689	0.100849	0.211663
chr1	9717620	9718003	384	*	0.114885	0.0518013	0.156731	0.199242
chr1	9721466	9721905	440	*	0.127971	0.0890658	0.117096	0.168782
chr1	9722064	9722638	575	*	0.140514	0.0806864	0.18705	0.141562
chr1	9725055	9725432	378	*	0.251546	0.148438	0.194157	0.231467
chr1	9784338	9784687	350	*	0.230285	0.15149	0.169398	0.24689
chr1	9866726	9867360	635	*	0.223627	0.195238	0.166394	0.334967
chr1	9867479	9867984	506	*	0.498968	0.361108	0.520551	0.509044
chr1	9874901	9875370	470	*	0.398343	0.327703	0.428058	0.487728
chr1	9884191	9884538	348	*	0.0779587	0.0702858	0.0639298	0.0877139
chr1	9942520	9942752	233	*	0.142341	0.117789	0.142637	0.117485
chr1	9943347	9943577	231	*	0.11592	0.0707914	0.166069	0.136184
chr1	9950209	9951045	837	*	0.416139	0.315094	0.499905	0.547347
chr1	10032387	10033078	692	*	0.692188	0.449203	0.792678	0.747475
chr1	10152565	10153017	453	*	0.151053	0.0866592	0.116612	0.100531
chr1	10210006	10210515	510	*	0.470075	0.280522	0.472573	0.544576
chr1	10337585	10337898	314	*	0.0908606	0.0865351	0.131092	0.132732
chr1	10377545	10378471	927	*	0.144838	0.103718	0.134419	0.190047
chr1	10389129	10389502	374	*	0.0772399	0.037895	0.0946225	0.0689244
chr1	10398787	10399294	508	*	0.1237	0.0577317	0.155007	0.120871
chr1	10427578	10428119	542	*	0.101884	0.0846596	0.0976791	0.109352
chr1	10428299	10428790	492	*	0.215966	0.135738	0.233467	0.210005
chr1	10430014	10430467	454	*	0.383625	0.212028	0.411273	0.454523
chr1	10430859	10431157	299	*	0.166245	0.0601944	0.100068	0.178793
chr1	10493993	10495621	1629	*	0.429345	0.260721	0.381229	0.454665
chr1	10507445	10508006	562	*	0.438962	0.199321	0.425331	0.398576
chr1	10522267	10522613	347	*	0.0884976	0.0441348	0.117667	0.109552
chr1	10554303	10554633	331	*	0.0615537	0.0384593	0.0659949	0.0652954
chr1	10616484	10616775	292	*	0.101633	0.0625337	0.0881788	0.107493
chr1	10641611	10641834	224	*	0.0778212	0.0711649	0.111353	0.0942729
chr1	10692367	10692955	589	*	0.388921	0.227903	0.407475	0.371783
chr1	10725663	10726038	376	*	0.107969	0.0647504	0.127031	0.133116
chr1	10767176	10767510	335	*	0.0570919	0.0454475	0.0711369	0.0869169
chr1	10814835	10815206	372	*	0.0662369	0.0347866	0.074739	0.104602
chr1	10852655	10853098	444	*	0.0813252	0.0284057	0.0735949	0.0683536
chr1	10866759	10867439	681	*	0.347256	0.159397	0.178415	0.220184
chr1	10867792	10868090	299	*	0.149714	0.0912633	0.118553	0.220348
chr1	10900058	10900369	312	*	0.100076	0.0764738	0.0971491	0.135536
chr1	10901875	10902374	500	*	0.0849356	0.0727314	0.132707	0.0839039
chr1	10909609	10909924	316	*	0.256234	0.139396	0.183402	0.301724
chr1	10941817	10942415	599	*	0.319313	0.1956	0.340692	0.302007
chr1	10961154	10961893	740	*	0.273273	0.137538	0.2048	0.343894
chr1	11037550	11037967	418	*	0.45697	0.244394	0.407848	0.493935
chr1	11038019	11038686	668	*	0.372502	0.207738	0.216829	0.300566
chr1	11061782	11062047	266	*	0.104821	0.0725825	0.10618	0.108678
chr1	11106721	11107257	537	*	0.0645483	0.0532394	0.10261	0.095764
chr1	11161323	11161583	261	*	0.0531901	0.0407256	0.074285	0.116633
chr1	11241273	11241481	209	*	0.101156	0.0576812	0.140819	0.104463
chr1	11241990	11242355	366	*	0.140324	0.126443	0.179927	0.200515
chr1	11253657	11254626	970	*	0.0935538	0.0572735	0.105061	0.113666
chr1	11262757	11263086	330	*	0.188872	0.0921964	0.238308	0.170887
chr1	11308123	11308597	475	*	0.0804792	0.0558567	0.077057	0.0538523
chr1	11319981	11320694	714	*	0.345773	0.238044	0.411265	0.457441
chr1	11337563	11337953	391	*	0.36602	0.24315	0.263895	0.378483
chr1	11364302	11364609	308	*	0.192379	0.0821779	0.0917916	0.157799
chr1	11432640	11432986	347	*	0.0774126	0.0452918	0.0831323	0.0905898
chr1	11478573	11479044	472	*	0.551228	0.248585	0.531633	0.449348
chr1	11492621	11493089	469	*	0.0630374	0.0455569	0.0659155	0.0426729
chr1	11501279	11502113	835	*	0.057567	0.066621	0.0696311	0.107746
chr1	11553839	11554173	335	*	0.103089	0.0477239	0.0695544	0.145854
chr1	11642078	11642571	494	*	0.459557	0.337522	0.465817	0.473128
chr1	11645570	11646015	446	*	0.268712	0.187976	0.246662	0.234238
chr1	11650870	11651380	511	*	0.214321	0.182823	0.386959	0.315248
chr1	11663809	11664383	575	*	0.378961	0.22477	0.412568	0.42913
chr1	11664581	11664876	296	*	0.0896836	0.0887767	0.155022	0.132441
chr1	11671516	11671801	286	*	0.0692409	0.0768212	0.0780232	0.0758221
chr1	11698290	11698605	316	*	0.0794398	0.0483757	0.0790261	0.0770028
chr1	11711055	11711452	398	*	0.16524	0.124593	0.159083	0.188456
chr1	11719552	11720063	512	*	0.451325	0.280219	0.501222	0.484247
chr1	11749601	11750250	650	*	0.155457	0.0988262	0.227745	0.355184
chr1	11785367	11785974	608	*	0.299151	0.203139	0.283337	0.273767
chr1	11806072	11806331	260	*	0.118631	0.0927914	0.166543	0.217283
chr1	11827688	11828033	346	*	0.102329	0.0583344	0.0674092	0.121065
chr1	11838314	11838942	629	*	0.459954	0.344931	0.531333	0.612117
chr1	11865421	11866098	678	*	0.194701	0.129923	0.189402	0.228482
chr1	11876575	11876879	305	*	0.074062	0.0522538	0.0735949	0.098668
chr1	11883229	11883822	594	*	0.0645483	0.0697776	0.14766	0.119846
chr1	11893654	11894421	768	*	0.670935	0.349984	0.488227	0.595481
chr1	11907625	11907934	310	*	0.260291	0.12937	0.242481	0.134437
chr1	11908697	11908906	210	*	0.129857	0.0900014	0.171153	0.120871
chr1	11965592	11966013	422	*	0.0660932	0.0574179	0.102311	0.141262
chr1	11975184	11975453	270	*	0.10801	0.0574179	0.0907116	0.0855636
chr1	12001203	12001655	453	*	0.146663	0.118454	0.158138	0.28742
chr1	12002170	12002630	461	*	0.123315	0.0885502	0.152047	0.159965
chr1	12019292	12019544	253	*	0.0892119	0.115056	0.189831	0.137608
chr1	12030986	12031749	764	*	0.201822	0.17572	0.177468	0.287376
chr1	12079305	12079878	574	*	0.363603	0.243653	0.335855	0.413302
chr1	12080008	12080313	306	*	0.0681346	0.0595204	0.098063	0.108543
chr1	12110111	12110430	320	*	0.0760084	0.0562562	0.059067	0.121165
chr1	12118547	12119221	675	*	0.490965	0.311925	0.42116	0.439893
chr1	12124494	12125505	1012	*	0.327393	0.292747	0.475165	0.411058
chr1	12142680	12142883	204	*	0.0957232	0.0503874	0.0886673	0.134139
chr1	12173492	12174043	552	*	0.107404	0.0646549	0.100314	0.156777
chr1	12208775	12209288	514	*	0.465851	0.254398	0.451801	0.457156
chr1	12209379	12209616	238	*	0.127466	0.096463	0.201736	0.242601
chr1	12229456	12229843	388	*	0.317387	0.243289	0.449786	0.366536
chr1	12244205	12244765	561	*	0.180241	0.208841	0.283995	0.326076
chr1	12271929	12272411	483	*	0.0811012	0.0558332	0.0929141	0.125639
chr1	12275954	12276289	336	*	0.194885	0.115872	0.120236	0.186487
chr1	12345671	12346062	392	*	0.0709982	0.0546725	0.0718535	0.0830951
chr1	12376512	12376894	383	*	0.0760058	0.0475838	0.0842734	0.0656211
chr1	12429476	12429773	298	*	0.106179	0.0558314	0.0877524	0.0472746
chr1	12472962	12473248	287	*	0.085363	0.0448661	0.0887314	0.145278
chr1	12527707	12528012	306	*	0.0782322	0.069375	0.0920749	0.0947356
chr1	12592134	12592634	501	*	0.0796059	0.050504	0.0935546	0.0559704
chr1	12619308	12619754	447	*	0.121102	0.0626292	0.118922	0.134031
chr1	12619841	12620303	463	*	0.417802	0.316488	0.527262	0.618352
chr1	12658819	12659485	667	*	0.573763	0.359584	0.532419	0.572257
chr1	13228363	13228735	373	*	0.205572	0.153385	0.281385	0.236743
chr1	13356778	13357392	615	*	0.175597	0.133915	0.292625	0.324097
chr1	13422338	13422671	334	*	0.143769	0.122044	0.101379	0.159468
chr1	13517501	13518130	630	*	0.112819	0.061783	0.0635205	0.101762
chr1	13665280	13665647	368	*	0.183274	0.173847	0.149232	0.230586
chr1	13719022	13719346	325	*	0.0890195	0.0745921	0.110819	0.0830642
chr1	13725856	13726349	494	*	0.315833	0.272949	0.276155	0.356599
chr1	13730858	13731141	284	*	0.179671	0.102163	0.20945	0.194892
chr1	13790670	13790968	299	*	0.133053	0.0725062	0.147711	0.0930897
chr1	13810855	13811354	500	*	0.18025	0.110896	0.137224	0.165534
chr1	13813081	13814045	965	*	0.266168	0.177601	0.197688	0.345216
chr1	13828592	13828927	336	*	0.129056	0.0875693	0.137393	0.162973
chr1	13929378	13929832	455	*	0.149714	0.0609917	0.104784	0.151914
chr1	13930350	13930577	228	*	0.12647	0.117339	0.147234	0.194955
chr1	13930846	13931096	251	*	0.0988428	0.0653708	0.113933	0.10248
chr1	13958992	13959801	810	*	0.075216	0.0504246	0.0660613	0.13725
chr1	13960264	13961100	837	*	0.355739	0.190282	0.330531	0.366536
chr1	13966391	13966658	268	*	0.0618329	0.0816717	0.100004	0.0892612
chr1	14005670	14005921	252	*	0.0647613	0.0546725	0.0583233	0.147818
chr1	14285429	14285901	473	*	0.111669	0.047202	0.074954	0.0531688
chr1	14350457	14350863	407	*	0.0602113	0.0441348	0.0782246	0.0842408
chr1	14415570	14415936	367	*	0.0800275	0.0634537	0.110359	0.107642
chr1	14424186	14424509	324	*	0.0590754	0.0564371	0.07304	0.124318
chr1	14529722	14530162	441	*	0.0756267	0.0518001	0.0913894	0.116906
chr1	14604226	14604738	513	*	0.0849356	0.0485982	0.0732593	0.111954
chr1	14720080	14720418	339	*	0.0804045	0.0487917	0.124049	0.0732195
chr1	14722972	14723840	869	*	0.0891778	0.0475615	0.0559561	0.0938825
chr1	14731772	14732091	320	*	0.286881	0.169987	0.207746	0.272611
chr1	14736906	14737437	532	*	0.0698504	0.0602008	0.0673329	0.0711371
chr1	14779135	14779392	258	*	0.25121	0.183628	0.229222	0.252578
chr1	14952544	14953067	524	*	0.0635463	0.054173	0.0511066	0.0742434
chr1	15011113	15011501	389	*	0.08972	0.0433059	0.0820792	0.107092
chr1	15027573	15027831	259	*	0.116114	0.119515	0.101478	0.122731
chr1	15038203	15038405	203	*	0.122857	0.08113	0.135855	0.0997822
chr1	15046255	15046884	630	*	0.326965	0.280045	0.345831	0.308384
chr1	15055620	15056106	487	*	0.0876681	0.0605116	0.124941	0.0824586
chr1	15100403	15101250	848	*	0.298433	0.187558	0.277077	0.32226
chr1	15128019	15128414	396	*	0.135577	0.0999268	0.0862471	0.135018
chr1	15128549	15129117	569	*	0.344985	0.264172	0.388194	0.365756
chr1	15189447	15189724	278	*	0.086247	0.0439122	0.0527025	0.122207
chr1	15259610	15259956	347	*	0.0782675	0.0520734	0.0719069	0.0660591
chr1	15271995	15272301	307	*	0.0716014	0.057924	0.0976908	0.115781
chr1	15304714	15305088	375	*	0.482736	0.329459	0.443978	0.511967
chr1	15305219	15305776	558	*	0.149115	0.112668	0.161483	0.225097
chr1	15324139	15324543	405	*	0.189803	0.184645	0.218354	0.26787
chr1	15325210	15325517	308	*	0.0956514	0.0882549	0.182777	0.147707
chr1	15431059	15432093	1035	*	0.424677	0.259651	0.367615	0.405787
chr1	15501813	15502118	306	*	0.17901	0.125884	0.176305	0.236874
chr1	15516716	15517058	343	*	0.0717262	0.0426071	0.0711369	0.0915569
chr1	15525019	15525527	509	*	0.0606782	0.066781	0.166817	0.198288
chr1	15526463	15526777	315	*	0.122751	0.157926	0.260348	0.333272
chr1	15584885	15585200	316	*	0.0917996	0.0486504	0.0859237	0.174701
chr1	15741459	15741877	419	*	0.37757	0.252997	0.353061	0.425642
chr1	15757412	15757776	365	*	0.0565637	0.0558567	0.0652704	0.108508
chr1	15792095	15792669	575	*	0.458393	0.288667	0.350613	0.402434
chr1	15803235	15804261	1027	*	0.187527	0.134515	0.233349	0.219529
chr1	15815402	15815728	327	*	0.285118	0.21915	0.270888	0.328605
chr1	15815928	15816735	808	*	0.0763614	0.133044	0.126292	0.202633
chr1	15943591	15943953	363	*	0.0956352	0.0568563	0.0785634	0.109552
chr1	15975300	15975539	240	*	0.153328	0.100143	0.113131	0.166903
chr1	16008440	16009280	841	*	0.377076	0.279604	0.440575	0.429276
chr1	16009569	16009911	343	*	0.168255	0.0901379	0.168254	0.21578
chr1	16032712	16032997	286	*	0.242914	0.172368	0.156361	0.336772
chr1	16047516	16047846	331	*	0.0615537	0.0493317	0.0584867	0.0898455
chr1	16055965	16056838	874	*	0.327067	0.231382	0.278116	0.476498
chr1	16063820	16064630	811	*	0.0814548	0.0567661	0.11896	0.0876637
chr1	16073275	16073706	432	*	0.280033	0.229948	0.296095	0.32814
chr1	16078856	16079238	383	*	0.264205	0.234875	0.30816	0.3613
chr1	16081877	16082662	786	*	0.401066	0.247457	0.387107	0.409931
chr1	16154345	16154592	248	*	0.0732444	0.038184	0.0546214	0.0647908
chr1	16171596	16171895	300	*	0.0859928	0.05025	0.0645417	0.108258
chr1	16204839	16205223	385	*	0.145584	0.112238	0.143341	0.135434
chr1	16205329	16205763	435	*	0.0770666	0.0772834	0.0781806	0.182765
chr1	16236149	16236390	242	*	0.100603	0.0879925	0.134756	0.174894
chr1	16236676	16237443	768	*	0.0908533	0.0728115	0.196873	0.13478
chr1	16244394	16244989	596	*	0.381527	0.21823	0.310383	0.338182
chr1	16352712	16353167	456	*	0.199368	0.158588	0.203934	0.319147
chr1	16362982	16363291	310	*	0.0931938	0.0997605	0.153804	0.189504
chr1	16367365	16367647	283	*	0.0782724	0.131718	0.165445	0.175341
chr1	16399156	16399459	304	*	0.113436	0.0657505	0.0927681	0.125724
chr1	16425242	16425699	458	*	0.0601836	0.0889076	0.0708829	0.106835
chr1	16430956	16431342	387	*	0.0646258	0.0594483	0.0758951	0.0726863
chr1	16440323	16441406	1084	*	0.407809	0.285885	0.373497	0.567775
chr1	16465161	16465437	277	*	0.0922576	0.045488	0.098205	0.110592
chr1	16469126	16469507	382	*	0.0644004	0.0403706	0.0862375	0.0909105
chr1	16499368	16499833	466	*	0.172823	0.136839	0.123676	0.324838
chr1	16565384	16565670	287	*	0.163273	0.147296	0.190714	0.392202
chr1	16567569	16567789	221	*	0.20938	0.12735	0.147074	0.245534
chr1	16581566	16581897	332	*	0.148541	0.0836396	0.0574034	0.282513
chr1	16591864	16592509	646	*	0.357318	0.160997	0.248979	0.15045
chr1	16607440	16607656	217	*	0.135036	0.0770471	0.117297	0.226251
chr1	16611964	16612300	337	*	0.0801862	0.0582089	0.0952743	0.109472
chr1	16612418	16612802	385	*	0.0668894	0.0561442	0.15275	0.143941
chr1	16613332	16613680	349	*	0.0858118	0.0613938	0.109312	0.214417
chr1	16617052	16617281	230	*	0.114332	0.104335	0.13127	0.220231
chr1	16620950	16621294	345	*	0.319506	0.198888	0.232293	0.204724
chr1	16622361	16622822	462	*	0.10035	0.0678587	0.110136	0.132291
chr1	16639167	16639458	292	*	0.0630336	0.085092	0.079021	0.216616
chr1	16644143	16644793	651	*	0.288579	0.130483	0.254854	0.291688
chr1	16684769	16684971	203	*	0.175347	0.101041	0.113817	0.188321
chr1	16687322	16687794	473	*	0.0781432	0.102225	0.0877627	0.249451
chr1	16707159	16707705	547	*	0.318677	0.295296	0.198577	0.332822
chr1	16717182	16717829	648	*	0.108946	0.0581675	0.0948156	0.162917
chr1	16719780	16720127	348	*	0.0965423	0.0376275	0.0722603	0.12677
chr1	16725187	16725416	230	*	0.120102	0.095077	0.14074	0.189485
chr1	16727501	16727876	376	*	0.152182	0.152478	0.160785	0.311368
chr1	16888732	16888950	219	*	0.131657	0.0754743	0.14148	0.092371
chr1	16889071	16889468	398	*	0.192792	0.114966	0.123926	0.183605
chr1	16913562	16913943	382	*	0.135776	0.123958	0.121513	0.170626
chr1	16914342	16914661	320	*	0.120467	0.168426	0.171705	0.274037
chr1	16922059	16922458	400	*	0.0929059	0.0737198	0.0966536	0.0917687
chr1	16951966	16952353	388	*	0.148631	0.102964	0.157148	0.31049
chr1	16960977	16961765	789	*	0.192198	0.128452	0.0966197	0.218296
chr1	16978284	16978606	323	*	0.0743264	0.0711748	0.151252	0.110328
chr1	16983541	16983805	265	*	0.0914773	0.0376298	0.0799811	0.141541
chr1	16987954	16988218	265	*	0.0890432	0.055409	0.0720222	0.110774
chr1	17046458	17046665	208	*	0.116604	0.121886	0.143695	0.144757
chr1	17084603	17084991	389	*	0.0623248	0.0437558	0.0830666	0.0888155
chr1	17118359	17118673	315	*	0.0632408	0.0554826	0.109184	0.09852
chr1	17125603	17126131	529	*	0.560411	0.394189	0.623908	0.64578
chr1	17136445	17136745	301	*	0.0821149	0.0707697	0.0759319	0.144979
chr1	17219682	17219970	289	*	0.0510214	0.0496268	0.0780689	0.129928
chr1	17236828	17237444	617	*	0.429484	0.277615	0.606446	0.567468
chr1	17274355	17275056	702	*	0.119161	0.0611757	0.143016	0.160558
chr1	17283399	17284125	727	*	0.085571	0.0708113	0.110082	0.0925989
chr1	17336083	17336355	273	*	0.295943	0.158577	0.132878	0.334525
chr1	17336638	17337017	380	*	0.115827	0.0703404	0.0728497	0.182854
chr1	17406086	17406702	617	*	0.278167	0.220247	0.352526	0.383032
chr1	17407113	17407437	325	*	0.0790202	0.0711506	0.0628071	0.0980623
chr1	17419153	17420332	1180	*	0.438465	0.29892	0.419234	0.494236
chr1	17439377	17440072	696	*	0.361455	0.216776	0.369564	0.349576
chr1	17440259	17440941	683	*	0.201147	0.105619	0.115308	0.279324
chr1	17476977	17477313	337	*	0.20029	0.0851807	0.116724	0.139506
chr1	17477448	17477936	489	*	0.268436	0.175222	0.244635	0.236677
chr1	17493857	17494708	852	*	0.290139	0.183655	0.264449	0.427057
chr1	17502018	17502769	752	*	0.354313	0.305337	0.355663	0.428138
chr1	17572487	17572737	251	*	0.110699	0.0776545	0.121604	0.127259
chr1	17584643	17584853	211	*	0.126846	0.0659683	0.0890496	0.109234
chr1	17585160	17585582	423	*	0.0652052	0.0552566	0.0733095	0.0904316
chr1	17606684	17607459	776	*	0.271246	0.272746	0.427926	0.420181
chr1	17627395	17627832	438	*	0.0771289	0.0675181	0.088948	0.094842
chr1	17654895	17655292	398	*	0.114987	0.0779665	0.0687523	0.201987
chr1	17660800	17661623	824	*	0.230999	0.17575	0.267767	0.292557
chr1	17688783	17689107	325	*	0.09768	0.0540109	0.121812	0.113304
chr1	17817943	17818839	897	*	0.0520443	0.0530055	0.085071	0.126575
chr1	17825655	17826054	400	*	0.085363	0.0797688	0.112091	0.140354
chr1	17826146	17826471	326	*	0.139222	0.1025	0.173423	0.1587
chr1	17866461	17866695	235	*	0.0700991	0.0618007	0.068154	0.0883323
chr1	17922764	17923176	413	*	0.0941198	0.134337	0.145719	0.15815
chr1	17923293	17923603	311	*	0.0827591	0.0868652	0.074285	0.121383
chr1	17928959	17929285	327	*	0.0718232	0.036425	0.0599424	0.0517862
chr1	17985144	17985443	300	*	0.0746822	0.0586426	0.068409	0.0631249
chr1	18021340	18021930	591	*	0.0604269	0.041283	0.0839732	0.0661864
chr1	18028208	18028435	228	*	0.102617	0.0672978	0.128414	0.0936052
chr1	18100563	18100991	429	*	0.270453	0.186896	0.205876	0.271669
chr1	18126389	18126822	434	*	0.10027	0.108197	0.143351	0.0826468
chr1	18133417	18133749	333	*	0.0731548	0.0393599	0.106079	0.133988
chr1	18180860	18181267	408	*	0.0684622	0.0920326	0.0594469	0.128631
chr1	18213648	18213917	270	*	0.0758175	0.0550053	0.0829583	0.111149
chr1	18234646	18235115	470	*	0.148395	0.10338	0.197398	0.159924
chr1	18289934	18290237	304	*	0.0642236	0.0580359	0.0876902	0.120403
chr1	18299877	18300273	397	*	0.175745	0.0816518	0.146452	0.138819
chr1	18302639	18302957	319	*	0.122985	0.0881736	0.104117	0.136956
chr1	18314878	18315352	475	*	0.0789125	0.0578148	0.0956223	0.0970952
chr1	18321995	18322430	436	*	0.086247	0.0838059	0.0874325	0.146705
chr1	18387298	18387731	434	*	0.0574736	0.054878	0.0890825	0.0717155
chr1	18387998	18388253	256	*	0.072173	0.0574627	0.0809499	0.0934061
chr1	18399014	18399284	271	*	0.10703	0.0365213	0.0609945	0.0885373
chr1	18479154	18479504	351	*	0.0960402	0.0438007	0.0531977	0.138105
chr1	18490285	18490650	366	*	0.0908298	0.0862125	0.117423	0.109972
chr1	18523843	18524295	453	*	0.0577778	0.0499943	0.0533412	0.0864091
chr1	18540741	18541312	572	*	0.0635395	0.0515067	0.0674519	0.119866
chr1	18580683	18581013	331	*	0.10966	0.0610497	0.102664	0.120223
chr1	18581445	18581720	276	*	0.27892	0.21265	0.212587	0.23477
chr1	18597048	18597409	362	*	0.124811	0.0876407	0.137372	0.208752
chr1	18664543	18664790	248	*	0.0660932	0.0467678	0.0627068	0.0621603
chr1	18677205	18677506	302	*	0.0781824	0.0524707	0.0698393	0.0675965
chr1	18687615	18688006	392	*	0.0753622	0.054503	0.104537	0.089621
chr1	18820771	18821316	546	*	0.25659	0.205367	0.383371	0.430815
chr1	18862193	18862451	259	*	0.0623032	0.0385239	0.0533913	0.0804332
chr1	18875006	18875644	639	*	0.365942	0.263758	0.313375	0.331864
chr1	18883593	18883876	284	*	0.103566	0.100001	0.148277	0.211062
chr1	18884055	18884690	636	*	0.464311	0.268892	0.375633	0.441805
chr1	18907099	18907988	890	*	0.401914	0.252542	0.393165	0.472725
chr1	18912847	18913765	919	*	0.348898	0.248893	0.380985	0.331008
chr1	18955368	18955890	523	*	0.107626	0.0914854	0.146574	0.205876
chr1	18962543	18963103	561	*	0.0629485	0.0565651	0.139607	0.0897247
chr1	18972145	18972457	313	*	0.0831982	0.0633439	0.0712965	0.11755
chr1	19044927	19045378	452	*	0.086247	0.063996	0.0934694	0.0779701
chr1	19096428	19096656	229	*	0.113399	0.100635	0.0796512	0.117603
chr1	19105420	19105715	296	*	0.0730178	0.0473731	0.08524	0.0590199
chr1	19106855	19107189	335	*	0.0953631	0.0969686	0.0911917	0.102504
chr1	19113740	19114092	353	*	0.255226	0.144549	0.227981	0.247681
chr1	19179570	19179821	252	*	0.110399	0.0683823	0.128412	0.177864
chr1	19209876	19210173	298	*	0.11995	0.0923608	0.0951616	0.179996
chr1	19210648	19211021	374	*	0.0768467	0.0631801	0.106083	0.0825891
chr1	19241398	19241939	542	*	0.187646	0.15343	0.23224	0.24328
chr1	19262732	19263417	686	*	0.0565749	0.0560249	0.0768393	0.0963688
chr1	19282115	19282365	251	*	0.0901923	0.0725329	0.0671309	0.10324
chr1	19341324	19341648	325	*	0.215226	0.110283	0.160472	0.195135
chr1	19341858	19342467	610	*	0.137097	0.102613	0.157063	0.187045
chr1	19344109	19344967	859	*	0.43935	0.227544	0.31896	0.344944
chr1	19351609	19351903	295	*	0.0454337	0.0606207	0.104169	0.0558533
chr1	19373391	19373655	265	*	0.111665	0.0731558	0.0893783	0.109331
chr1	19390756	19392059	1304	*	0.348588	0.220601	0.318092	0.307621
chr1	19439382	19439994	613	*	0.154127	0.0797242	0.122952	0.135668
chr1	19465972	19466652	681	*	0.0626814	0.0478396	0.0531926	0.128852
chr1	19487612	19487987	376	*	0.158759	0.090592	0.22092	0.162258
chr1	19581925	19582566	642	*	0.346434	0.274657	0.358808	0.496866
chr1	19582635	19583031	397	*	0.168519	0.123058	0.13085	0.176279
chr1	19653450	19654398	949	*	0.378625	0.263885	0.407647	0.381012
chr1	19659831	19660152	322	*	0.189797	0.149176	0.211515	0.228089
chr1	19661404	19662204	801	*	0.177721	0.118662	0.192707	0.180271
chr1	19704259	19704897	639	*	0.40076	0.251573	0.300269	0.368824
chr1	19714999	19715474	476	*	0.115827	0.0882996	0.163079	0.143495
chr1	19715687	19716132	446	*	0.466434	0.29881	0.494459	0.553419
chr1	19761290	19761758	469	*	0.0637418	0.0466271	0.0947791	0.087127
chr1	19762184	19762532	349	*	0.306356	0.200336	0.324063	0.299058
chr1	19762675	19763021	347	*	0.221838	0.129344	0.193889	0.208171
chr1	19783665	19783914	250	*	0.0746811	0.0795356	0.0971005	0.0558856
chr1	19798500	19798719	220	*	0.0746811	0.059927	0.0853317	0.0771244
chr1	19810605	19811079	475	*	0.0638087	0.0580083	0.0812156	0.089604
chr1	19816356	19816619	264	*	0.0623248	0.0465182	0.143537	0.113277
chr1	19821969	19822272	304	*	0.0561296	0.065019	0.0758951	0.113206
chr1	19881881	19882257	377	*	0.280868	0.151666	0.314535	0.348423
chr1	19882728	19883030	303	*	0.148681	0.0624542	0.13629	0.234798
chr1	19903647	19903975	329	*	0.089917	0.0448998	0.0751894	0.146234
chr1	19917087	19918101	1015	*	0.267925	0.218941	0.283938	0.405873
chr1	19918169	19918703	535	*	0.148556	0.0591566	0.0815373	0.117803
chr1	19945343	19945825	483	*	0.053721	0.0545347	0.0863307	0.0655001
chr1	19974262	19974612	351	*	0.0929957	0.0675907	0.118798	0.175494
chr1	20100804	20101130	327	*	0.321226	0.190424	0.275184	0.368586
chr1	20144423	20144906	484	*	0.0782322	0.0446939	0.0825783	0.144979
chr1	20152157	20152673	517	*	0.369343	0.308296	0.464836	0.544304
chr1	20194316	20194922	607	*	0.0899208	0.0719001	0.0830806	0.0720334
chr1	20195962	20196525	564	*	0.10268	0.113662	0.123321	0.216709
chr1	20212275	20212747	473	*	0.220062	0.128286	0.164979	0.221024
chr1	20263287	20263666	380	*	0.0571717	0.074875	0.0799414	0.113965
chr1	20361542	20362103	562	*	0.305693	0.266372	0.315788	0.328027
chr1	20376548	20376837	290	*	0.128234	0.160922	0.206942	0.154877
chr1	20426607	20426971	365	*	0.0922576	0.0476074	0.0799539	0.143644
chr1	20429789	20430373	585	*	0.102108	0.157644	0.169334	0.222412
chr1	20443502	20443810	309	*	0.0801577	0.0363346	0.0644376	0.0977025
chr1	20452311	20452607	297	*	0.11113	0.0490714	0.0819449	0.107366
chr1	20484645	20485401	757	*	0.0757063	0.0646034	0.124734	0.119089
chr1	20493697	20494082	386	*	0.417663	0.217973	0.31836	0.448539
chr1	20494344	20494704	361	*	0.184196	0.107724	0.118576	0.212114
chr1	20522166	20522931	766	*	0.450343	0.302407	0.404545	0.376572
chr1	20554870	20555253	384	*	0.0682888	0.0833058	0.0765632	0.11659
chr1	20633579	20634156	578	*	0.161727	0.149062	0.200736	0.276884
chr1	20639292	20639822	531	*	0.180516	0.0878107	0.205931	0.204873
chr1	20640595	20641416	822	*	0.133891	0.101955	0.0969073	0.150552
chr1	20661313	20661941	629	*	0.296842	0.273896	0.428928	0.397578
chr1	20684884	20685359	476	*	0.0956514	0.0426814	0.0426485	0.105228
chr1	20694366	20694677	312	*	0.065721	0.0582043	0.0575869	0.0895478
chr1	20696832	20697427	596	*	0.365448	0.199473	0.243699	0.439689
chr1	20732527	20732782	256	*	0.100545	0.0481537	0.125137	0.116725
chr1	20804830	20805488	659	*	0.108986	0.0438007	0.106346	0.0697181
chr1	20866084	20866405	322	*	0.086317	0.0676682	0.0813569	0.0940126
chr1	21001449	21001797	349	*	0.0718454	0.0463649	0.0872596	0.0684135
chr1	21100477	21101067	591	*	0.0576419	0.0424977	0.0698393	0.105736
chr1	21176657	21177166	510	*	0.129997	0.081787	0.162837	0.17057
chr1	21194717	21194981	265	*	0.106167	0.0638092	0.113241	0.0561617
chr1	21195589	21195950	362	*	0.206367	0.116037	0.13108	0.238134
chr1	21216425	21217065	641	*	0.174968	0.135492	0.159551	0.240639
chr1	21231742	21231939	198	*	0.133689	0.0994999	0.139972	0.127496
chr1	21232144	21232603	460	*	0.114383	0.0852254	0.148094	0.0940109
chr1	21254693	21254989	297	*	0.105628	0.100369	0.235144	0.232763
chr1	21255107	21255637	531	*	0.513416	0.420106	0.486945	0.571587
chr1	21261986	21262465	480	*	0.0869922	0.0737496	0.0891354	0.107541
chr1	21270265	21270692	428	*	0.569772	0.301455	0.557347	0.590159
chr1	21294890	21295135	246	*	0.0815422	0.0610272	0.119241	0.109528
chr1	21298810	21299561	752	*	0.0630374	0.0575935	0.102366	0.118882
chr1	21334683	21335064	382	*	0.337387	0.220108	0.360531	0.398888
chr1	21368110	21368856	747	*	0.672297	0.376411	0.609651	0.621165
chr1	21384556	21385137	582	*	0.117986	0.0435611	0.108454	0.0621682
chr1	21398422	21398682	261	*	0.0623967	0.0669851	0.0843249	0.0606829
chr1	21488810	21489149	340	*	0.10133	0.0519533	0.110971	0.0885943
chr1	21495894	21496128	235	*	0.0847425	0.0509398	0.0746382	0.0651276
chr1	21523495	21523746	252	*	0.0616824	0.0554363	0.0788936	0.116153
chr1	21534763	21535297	535	*	0.328002	0.25705	0.383759	0.379168
chr1	21550624	21551127	504	*	0.0789041	0.0475279	0.0657318	0.119457
chr1	21595515	21595791	277	*	0.309177	0.184307	0.25452	0.288402
chr1	21615766	21616094	329	*	0.0689389	0.0396019	0.0837046	0.0469704
chr1	21619960	21620467	508	*	0.0831498	0.0812541	0.100404	0.150288
chr1	21650060	21650447	388	*	0.0821149	0.0427423	0.0702732	0.0833946
chr1	21658939	21660145	1207	*	0.261053	0.22761	0.338594	0.388767
chr1	21668571	21668848	278	*	0.0738124	0.0656053	0.115208	0.0889584
chr1	21689307	21689753	447	*	0.0596265	0.0420224	0.0839909	0.104135
chr1	21703366	21703763	398	*	0.116993	0.124697	0.099774	0.130645
chr1	21782294	21782643	350	*	0.206667	0.159243	0.204485	0.246515
chr1	21814241	21814803	563	*	0.245506	0.178295	0.174287	0.240786
chr1	21821876	21822454	579	*	0.0578216	0.0545857	0.0730967	0.0962973
chr1	21865190	21865799	610	*	0.0953631	0.0681	0.0914909	0.17311
chr1	21963721	21964706	986	*	0.361374	0.283543	0.342278	0.428538
chr1	22005559	22005810	252	*	0.162276	0.0675237	0.120295	0.185189
chr1	22008899	22009250	352	*	0.0951355	0.0374711	0.117129	0.11573
chr1	22022796	22023554	759	*	0.23045	0.142698	0.226266	0.301992
chr1	22105250	22105983	734	*	0.401299	0.277558	0.390163	0.471288
chr1	22131444	22131738	295	*	0.180399	0.133421	0.19694	0.265986
chr1	22131859	22132310	452	*	0.52677	0.329308	0.596975	0.62381
chr1	22148264	22148517	254	*	0.122751	0.0458239	0.0738458	0.0563112
chr1	22262582	22262940	359	*	0.1168	0.0730845	0.08106	0.155436
chr1	22267622	22268019	398	*	0.0634865	0.12086	0.0970542	0.14246
chr1	22276688	22277212	525	*	0.057567	0.0889287	0.114889	0.102402
chr1	22283125	22283419	295	*	0.0678181	0.0374029	0.0609506	0.0858043
chr1	22340264	22340694	431	*	0.0926619	0.0513149	0.0768393	0.0980606
chr1	22396299	22396672	374	*	0.070204	0.0555486	0.0846752	0.10795
chr1	22416440	22417136	697	*	0.252837	0.307975	0.28906	0.470516
chr1	22569914	22570252	339	*	0.065938	0.0496029	0.0931177	0.0865188
chr1	22573356	22573697	342	*	0.0735978	0.0621999	0.0664983	0.0935848
chr1	22595475	22595958	484	*	0.0743846	0.0569194	0.0507606	0.0402413
chr1	22661733	22662048	316	*	0.051582	0.0522285	0.0876902	0.0933517
chr1	22696496	22696903	408	*	0.0760058	0.076395	0.0850433	0.102571
chr1	22704225	22704656	432	*	0.309187	0.258464	0.319449	0.376732
chr1	22800178	22800508	331	*	0.0716014	0.0636864	0.0816112	0.109972
chr1	22821694	22821943	250	*	0.0898662	0.0519533	0.0758951	0.0847899
chr1	22858341	22858589	249	*	0.104819	0.0547116	0.0952583	0.0906068
chr1	22872550	22873022	473	*	0.0610005	0.0575384	0.0778143	0.0851375
chr1	22900667	22900942	276	*	0.0908078	0.059927	0.0805178	0.0746562
chr1	22922211	22922520	310	*	0.0674993	0.0478396	0.0637584	0.0683794
chr1	22963915	22964425	511	*	0.302747	0.196239	0.234799	0.309086
chr1	22964843	22965186	344	*	0.15803	0.117914	0.144885	0.321935
chr1	22976455	22976896	442	*	0.151588	0.146542	0.254717	0.215112
chr1	23045809	23046232	424	*	0.0986157	0.0473846	0.0828114	0.0865792
chr1	23098406	23099054	649	*	0.356713	0.23473	0.39986	0.359849
chr1	23184571	23185432	862	*	0.297395	0.242435	0.3115	0.423579
chr1	23193510	23193768	259	*	0.0640345	0.0548191	0.112209	0.0999371
chr1	23216581	23217481	901	*	0.236737	0.194865	0.168548	0.230763
chr1	23310551	23311196	646	*	0.090628	0.0720018	0.125537	0.144172
chr1	23344246	23344500	255	*	0.0895382	0.0561578	0.0842205	0.113428
chr1	23369123	23369728	606	*	0.0946903	0.119948	0.218354	0.206915
chr1	23484778	23485088	311	*	0.104676	0.103172	0.138328	0.179113
chr1	23497065	23497466	402	*	0.489048	0.269299	0.433683	0.534617
chr1	23505764	23506478	715	*	0.0539228	0.0474672	0.0455504	0.0747203
chr1	23527388	23527788	401	*	0.0598768	0.0667488	0.076019	0.102812
chr1	23539333	23540329	997	*	0.215838	0.166002	0.244929	0.190266
chr1	23544481	23545536	1056	*	0.370101	0.220808	0.3947	0.45882
chr1	23554115	23554809	695	*	0.0937557	0.104761	0.173613	0.183048
chr1	23566798	23567300	503	*	0.0546189	0.055994	0.0707027	0.0759406
chr1	23590423	23590665	243	*	0.0646244	0.0437731	0.0589471	0.057545
chr1	23594584	23595148	565	*	0.0925794	0.0708094	0.129227	0.126263
chr1	23619269	23619529	261	*	0.0866148	0.0696343	0.077434	0.114966
chr1	23619833	23620213	381	*	0.0588715	0.065529	0.0981535	0.124479
chr1	23635511	23635804	294	*	0.109821	0.0491672	0.0953019	0.0936128
chr1	23637392	23638006	615	*	0.560799	0.395489	0.604701	0.57576
chr1	23651326	23651572	247	*	0.0665898	0.0480578	0.0633064	0.153072
chr1	23657029	23657345	317	*	0.0873287	0.109235	0.154738	0.201166
chr1	23665261	23665543	283	*	0.119168	0.112534	0.100646	0.129928
chr1	23691520	23691838	319	*	0.273246	0.197945	0.320833	0.397197
chr1	23745543	23745923	381	*	0.107217	0.0756096	0.113241	0.124259
chr1	23750876	23751438	563	*	0.244493	0.148095	0.182664	0.30436
chr1	23790611	23790869	259	*	0.0824676	0.0442502	0.0972045	0.156444
chr1	23796544	23797156	613	*	0.074639	0.0470169	0.0887266	0.0869016
chr1	23809693	23810051	359	*	0.380975	0.195011	0.344555	0.34768
chr1	23810641	23811070	430	*	0.282987	0.206503	0.349523	0.343108
chr1	23811390	23812037	648	*	0.135576	0.0719013	0.110613	0.150845
chr1	23832839	23833107	269	*	0.0570229	0.102907	0.0476823	0.0884956
chr1	23868372	23868975	604	*	0.509639	0.274036	0.393535	0.519413
chr1	23916708	23917458	751	*	0.386256	0.318187	0.512944	0.561342
chr1	23949062	23949333	272	*	0.199119	0.106401	0.175396	0.233018
chr1	24070859	24071779	921	*	0.446329	0.304352	0.461955	0.564755
chr1	24109729	24110068	340	*	0.0983019	0.0565651	0.0877524	0.120529
chr1	24112135	24112556	422	*	0.129997	0.0736	0.144319	0.148484
chr1	24150069	24150636	568	*	0.421833	0.295691	0.420713	0.510254
chr1	24150739	24151095	357	*	0.221103	0.173166	0.234391	0.264544
chr1	24181345	24182023	679	*	0.0737546	0.0500735	0.0610189	0.0779728
chr1	24187533	24187870	338	*	0.0738336	0.0682917	0.0959996	0.1499
chr1	24201778	24202365	588	*	0.223097	0.155338	0.171935	0.2967
chr1	24341497	24342322	826	*	0.0707895	0.0516265	0.0811949	0.0942729
chr1	24368145	24368419	275	*	0.0851854	0.0573836	0.0612062	0.135354
chr1	24385221	24385467	247	*	0.140442	0.126147	0.154148	0.247717
chr1	24390880	24391169	290	*	0.140949	0.106041	0.12725	0.152781
chr1	24392053	24392750	698	*	0.330748	0.264491	0.349923	0.394516
chr1	24414645	24415417	773	*	0.24457	0.1396	0.249391	0.296253
chr1	24421181	24421614	434	*	0.0668684	0.0636932	0.0596939	0.0822595
chr1	24446870	24447124	255	*	0.0565493	0.0516007	0.0779191	0.125165
chr1	24527125	24527369	245	*	0.215818	0.153758	0.164208	0.236128
chr1	24527584	24527793	210	*	0.109152	0.0699892	0.096801	0.0869671
chr1	24555913	24556658	746	*	0.106515	0.0865518	0.0908729	0.127307
chr1	24558472	24558802	331	*	0.0957307	0.0602685	0.074351	0.0879249
chr1	24587388	24587708	321	*	0.260548	0.124077	0.155632	0.25454
chr1	24600878	24601424	547	*	0.0714198	0.0556125	0.077888	0.118971
chr1	24643112	24643565	454	*	0.118339	0.136389	0.148068	0.269731
chr1	24687880	24688305	426	*	0.191047	0.0945831	0.135109	0.196536
chr1	24688733	24689160	428	*	0.269742	0.195522	0.21133	0.415866
chr1	24742641	24742882	242	*	0.0719992	0.0555879	0.102207	0.128981
chr1	24744141	24745049	909	*	0.170835	0.147179	0.172943	0.167567
chr1	24824342	24824977	636	*	0.0682888	0.0463493	0.0856627	0.0553538
chr1	24831457	24832034	578	*	0.105866	0.180538	0.163121	0.340785
chr1	24835063	24835434	372	*	0.211246	0.154858	0.222113	0.234722
chr1	24847432	24847683	252	*	0.150318	0.137101	0.133578	0.129902
chr1	24847856	24848719	864	*	0.485037	0.420316	0.719655	0.771553
chr1	24878462	24878744	283	*	0.0727616	0.0520038	0.0862375	0.0774529
chr1	24896310	24896661	352	*	0.0986788	0.0507732	0.0758168	0.131531
chr1	24897646	24897926	281	*	0.121138	0.0878882	0.094598	0.157917
chr1	24931401	24933216	1816	*	0.25563	0.161614	0.216809	0.286646
chr1	24950450	24951078	629	*	0.100487	0.0733395	0.0708119	0.138817
chr1	24952143	24952471	329	*	0.0614061	0.0349344	0.0762342	0.100307
chr1	24962565	24962882	318	*	0.0817839	0.0609355	0.145311	0.174069
chr1	24963352	24963891	540	*	0.0707793	0.101238	0.0831265	0.117398
chr1	24994974	24995579	606	*	0.0930621	0.051478	0.0674094	0.113553
chr1	25000150	25000961	812	*	0.072216	0.0520669	0.0535999	0.100657
chr1	25011698	25012188	491	*	0.11083	0.0395131	0.0881283	0.103698
chr1	25021527	25022154	628	*	0.124263	0.0726924	0.100141	0.145579
chr1	25026913	25027302	390	*	0.0824479	0.0953245	0.0865867	0.110034
chr1	25032422	25032636	215	*	0.1285	0.111671	0.175697	0.139032
chr1	25037039	25037520	482	*	0.252889	0.221977	0.283491	0.273585
chr1	25038264	25038542	279	*	0.20393	0.108125	0.181725	0.209591
chr1	25046764	25047063	300	*	0.104613	0.0683823	0.0805846	0.166508
chr1	25056029	25056478	450	*	0.107926	0.11864	0.101162	0.0999923
chr1	25068444	25068791	348	*	0.0583354	0.0490389	0.117601	0.088129
chr1	25081528	25081935	408	*	0.0900957	0.0447583	0.106511	0.118336
chr1	25091637	25092018	382	*	0.0922576	0.0460084	0.0908729	0.161584
chr1	25101476	25102321	846	*	0.330158	0.236256	0.354767	0.356393
chr1	25147959	25148190	232	*	0.0539228	0.0407256	0.0814857	0.092325
chr1	25148386	25148651	266	*	0.102856	0.0880198	0.122952	0.154964
chr1	25148811	25149065	255	*	0.0837249	0.103463	0.286599	0.172002
chr1	25205331	25205534	204	*	0.134516	0.107	0.129457	0.190195
chr1	25231861	25232185	325	*	0.0708441	0.0852378	0.0753394	0.194907
chr1	25239612	25240264	653	*	0.368462	0.282119	0.451524	0.430488
chr1	25247580	25247835	256	*	0.262433	0.104073	0.16379	0.207124
chr1	25289739	25290323	585	*	0.25383	0.11886	0.126499	0.279928
chr1	25336977	25337388	412	*	0.110102	0.0667637	0.0990321	0.190753
chr1	25386302	25386775	474	*	0.047105	0.0912993	0.0726409	0.0565373
chr1	25403045	25403644	600	*	0.54045	0.314477	0.268651	0.374265
chr1	25430994	25431285	292	*	0.125799	0.149645	0.288452	0.364787
chr1	25487139	25487562	424	*	0.101683	0.0866319	0.0730882	0.183687
chr1	25494207	25494605	399	*	0.0844832	0.0458332	0.092615	0.0790167
chr1	25503522	25504482	961	*	0.163958	0.130333	0.162396	0.256914
chr1	25520283	25520518	236	*	0.24425	0.124406	0.198552	0.283566
chr1	25520736	25521073	338	*	0.225486	0.17245	0.198879	0.337677
chr1	25563549	25563919	371	*	0.0642871	0.0937214	0.123152	0.0834733
chr1	25572405	25572767	363	*	0.14706	0.102964	0.124968	0.135479
chr1	25573236	25573493	258	*	0.181517	0.093204	0.120306	0.209021
chr1	25608506	25608915	410	*	0.142166	0.0711947	0.151177	0.134898
chr1	25616110	25616623	514	*	0.141327	0.0937512	0.18432	0.209332
chr1	25618956	25619531	576	*	0.239037	0.186465	0.16825	0.172395
chr1	25642141	25642540	400	*	0.0634865	0.0733562	0.0811665	0.200552
chr1	25743755	25744383	629	*	0.0500953	0.038297	0.115895	0.0811577
chr1	25786273	25786721	449	*	0.0529277	0.034046	0.102017	0.099277
chr1	25796704	25796950	247	*	0.216502	0.113814	0.21263	0.175479
chr1	25797981	25798358	378	*	0.164921	0.0829218	0.133316	0.180451
chr1	25809884	25810366	483	*	0.0955138	0.0856423	0.0931734	0.147157
chr1	25810735	25811238	504	*	0.481693	0.375619	0.581929	0.549343
chr1	25811613	25811900	288	*	0.125201	0.0843804	0.125473	0.191302
chr1	25819631	25820032	402	*	0.115576	0.0771339	0.140295	0.208865
chr1	25820585	25820941	357	*	0.0603995	0.0969817	0.115007	0.203095
chr1	25876198	25876542	345	*	0.0759454	0.0662605	0.0905932	0.0638503
chr1	25895177	25896085	909	*	0.637398	0.439132	0.682416	0.742179
chr1	25945745	25946303	559	*	0.0804045	0.0687769	0.0762342	0.0893709
chr1	25997522	25997770	249	*	0.126985	0.0667252	0.120694	0.163096
chr1	25998231	25998889	659	*	0.404805	0.254643	0.388281	0.372207
chr1	26032681	26033166	486	*	0.0944991	0.0578981	0.0894252	0.0944158
chr1	26104932	26105582	651	*	0.365394	0.306985	0.354517	0.419404
chr1	26110509	26111266	758	*	0.0680292	0.0522811	0.0896655	0.16291
chr1	26121928	26122524	597	*	0.0680444	0.0425307	0.0730882	0.0507154
chr1	26145217	26145721	505	*	0.20472	0.183398	0.229624	0.331658
chr1	26146019	26146334	316	*	0.0846094	0.0726359	0.135451	0.107508
chr1	26155940	26157076	1137	*	0.0753348	0.0759626	0.065345	0.0727952
chr1	26164506	26164944	439	*	0.329957	0.192861	0.326396	0.32618
chr1	26169227	26169474	248	*	0.156691	0.108453	0.127696	0.208562
chr1	26169631	26170683	1053	*	0.42893	0.252006	0.468606	0.482579
chr1	26227952	26228299	348	*	0.0848828	0.05025	0.0754614	0.0604204
chr1	26233247	26234182	936	*	0.605594	0.388623	0.537962	0.479512
chr1	26234543	26234835	293	*	0.105949	0.0837438	0.143763	0.208858
chr1	26275416	26276177	762	*	0.233052	0.189212	0.322246	0.355599
chr1	26279546	26279988	443	*	0.0717059	0.0758317	0.116382	0.174259
chr1	26285429	26286093	665	*	0.219098	0.157866	0.336052	0.30358
chr1	26288689	26289111	423	*	0.0680747	0.0852428	0.112251	0.178976
chr1	26300742	26301437	696	*	0.0714864	0.0283866	0.0694931	0.114775
chr1	26321439	26322299	861	*	0.316366	0.236979	0.365949	0.317215
chr1	26336262	26336461	200	*	0.0950052	0.0974513	0.142981	0.129184
chr1	26363436	26364411	976	*	0.520854	0.315971	0.528579	0.504882
chr1	26396186	26396795	610	*	0.208738	0.108832	0.139436	0.218433
chr1	26416535	26417398	864	*	0.641304	0.39439	0.527221	0.611436
chr1	26427579	26428001	423	*	0.0694384	0.0375279	0.074285	0.0939888
chr1	26464849	26465153	305	*	0.0821575	0.0807472	0.123321	0.117836
chr1	26467801	26468390	590	*	0.0707788	0.0801324	0.0867977	0.118644
chr1	26470257	26470594	338	*	0.242198	0.132321	0.187241	0.263576
chr1	26499658	26499991	334	*	0.0830071	0.0635778	0.124115	0.152962
chr1	26500128	26500656	529	*	0.503197	0.300205	0.454123	0.611737
chr1	26529951	26530382	432	*	0.0868634	0.0522577	0.108821	0.135255
chr1	26538189	26538573	385	*	0.167753	0.0833325	0.130413	0.174134
chr1	26541755	26542028	274	*	0.172819	0.135492	0.195224	0.235008
chr1	26597673	26597948	276	*	0.230897	0.164588	0.263371	0.302153
chr1	26602174	26602455	282	*	0.135094	0.0522811	0.0555961	0.0659768
chr1	26620546	26621234	689	*	0.469615	0.201021	0.363867	0.471147
chr1	26677561	26677870	310	*	0.379486	0.230436	0.361193	0.421136
chr1	26692125	26693195	1071	*	0.106285	0.0546729	0.101911	0.145204
chr1	26779051	26780009	959	*	0.0712319	0.0602912	0.0963797	0.115186
chr1	26788688	26789351	664	*	0.310265	0.226889	0.254173	0.383091
chr1	26789500	26789821	322	*	0.253939	0.164967	0.216133	0.315361
chr1	26809399	26810041	643	*	0.217244	0.137566	0.208348	0.228704
chr1	26810194	26810586	393	*	0.236622	0.16242	0.245505	0.281054
chr1	26820724	26821089	366	*	0.345139	0.292283	0.428794	0.408835
chr1	26826240	26826963	724	*	0.315873	0.174988	0.223442	0.41374
chr1	26833391	26833677	287	*	0.119744	0.0926735	0.122308	0.200768
chr1	26833915	26834391	477	*	0.17533	0.157908	0.240383	0.260456
chr1	26852350	26853044	695	*	0.259482	0.150829	0.227418	0.339982
chr1	26853876	26854152	277	*	0.112559	0.0876438	0.08109	0.0970306
chr1	26864734	26865016	283	*	0.0896821	0.0708249	0.122442	0.118504
chr1	26879691	26880006	316	*	0.065738	0.0706537	0.0718708	0.143922
chr1	26900356	26900647	292	*	0.081849	0.0835081	0.138912	0.149378
chr1	26986905	26987359	455	*	0.0531901	0.0615031	0.0837227	0.0982316
chr1	26997415	26998652	1238	*	0.309336	0.258525	0.345111	0.37617
chr1	27006335	27006887	553	*	0.0698504	0.0624722	0.124058	0.120303
chr1	27044080	27044529	450	*	0.104109	0.0626211	0.122601	0.144617
chr1	27045278	27045499	222	*	0.193617	0.0943275	0.114776	0.202748
chr1	27045694	27046564	871	*	0.342827	0.277148	0.479564	0.445085
chr1	27096846	27097153	308	*	0.0993332	0.0465739	0.109312	0.0998937
chr1	27097370	27097727	358	*	0.41174	0.297608	0.502064	0.479352
chr1	27102050	27102620	571	*	0.147598	0.112419	0.185317	0.203441
chr1	27102928	27103346	419	*	0.260248	0.185762	0.259803	0.376569
chr1	27113894	27114319	426	*	0.085122	0.0597533	0.0697322	0.103183
chr1	27138464	27138690	227	*	0.0743692	0.0442765	0.0731805	0.0816526
chr1	27153681	27154396	716	*	0.087203	0.0797825	0.126276	0.159965
chr1	27155590	27155847	258	*	0.196277	0.11101	0.131645	0.163796
chr1	27197689	27198593	905	*	0.383632	0.308068	0.394825	0.465073
chr1	27284730	27285028	299	*	0.461953	0.310022	0.485417	0.448243
chr1	27296428	27297059	632	*	0.37711	0.22	0.411452	0.380563
chr1	27300585	27301246	662	*	0.336868	0.214444	0.276022	0.400864
chr1	27332319	27332623	305	*	0.168653	0.0674833	0.168041	0.199979
chr1	27333453	27333903	451	*	0.272363	0.100999	0.218208	0.281765
chr1	27349036	27349491	456	*	0.120407	0.0554826	0.112508	0.104082
chr1	27356986	27357590	605	*	0.388742	0.230528	0.370238	0.4201
chr1	27359316	27359645	330	*	0.0609629	0.0364099	0.0697217	0.0969855
chr1	27365720	27366945	1226	*	0.197772	0.139965	0.219457	0.214382
chr1	27380169	27380516	348	*	0.0771443	0.0453603	0.091454	0.0798812
chr1	27388211	27388829	619	*	0.213205	0.137984	0.244396	0.262339
chr1	27392176	27392688	513	*	0.170029	0.146666	0.186537	0.239003
chr1	27395321	27396037	717	*	0.323127	0.19471	0.258258	0.246205
chr1	27402196	27402755	560	*	0.176533	0.139677	0.232617	0.250576
chr1	27402919	27403307	389	*	0.254693	0.162396	0.198882	0.294339
chr1	27416281	27416667	387	*	0.235364	0.201628	0.325184	0.333121
chr1	27517795	27518090	296	*	0.074062	0.0447583	0.106845	0.0793419
chr1	27525967	27526214	248	*	0.117835	0.0672786	0.133946	0.154199
chr1	27528994	27529312	319	*	0.0869658	0.0492559	0.119192	0.134547
chr1	27556376	27556665	290	*	0.184894	0.0869582	0.199308	0.203248
chr1	27557512	27557761	250	*	0.15062	0.096463	0.120947	0.205056
chr1	27568216	27568968	753	*	0.521734	0.35988	0.581993	0.626848
chr1	27575114	27575421	308	*	0.14298	0.102397	0.212394	0.223502
chr1	27575811	27576072	262	*	0.131657	0.136512	0.192412	0.23311
chr1	27598318	27598746	429	*	0.0732444	0.0900609	0.0728492	0.187738
chr1	27606273	27606901	629	*	0.379563	0.19954	0.313809	0.351305
chr1	27608973	27609178	206	*	0.210418	0.112712	0.186378	0.141336
chr1	27616646	27617085	440	*	0.0796059	0.0472511	0.12346	0.0851494
chr1	27623302	27623724	423	*	0.0665898	0.0657964	0.076848	0.128408
chr1	27644295	27644796	502	*	0.178127	0.112974	0.209377	0.288614
chr1	27655251	27655548	298	*	0.0699654	0.0816164	0.0625657	0.112887
chr1	27662972	27663757	786	*	0.378625	0.176777	0.34991	0.362966
chr1	27668242	27668568	327	*	0.0877772	0.0546944	0.0945162	0.16479
chr1	27669227	27669582	356	*	0.287204	0.181513	0.37803	0.313771
chr1	27672140	27672815	676	*	0.136359	0.0745065	0.128851	0.112457
chr1	27725631	27726098	468	*	0.476407	0.271014	0.494432	0.548909
chr1	27857498	27857955	458	*	0.197191	0.165893	0.154517	0.314299
chr1	27931186	27931576	391	*	0.042446	0.0524707	0.100004	0.106577
chr1	27934786	27935122	337	*	0.0573139	0.0757777	0.129478	0.128042
chr1	27940052	27940321	270	*	0.112818	0.0923943	0.149067	0.160815
chr1	27959458	27959778	321	*	0.121523	0.0442007	0.0574844	0.176318
chr1	27979879	27980128	250	*	0.188596	0.142249	0.162312	0.295973
chr1	28090973	28091505	533	*	0.278456	0.230158	0.289055	0.245654
chr1	28197950	28198210	261	*	0.0876938	0.0547401	0.110266	0.0618893
chr1	28208604	28208914	311	*	0.12647	0.119374	0.129291	0.194282
chr1	28236169	28236555	387	*	0.0720459	0.0778003	0.0614639	0.0954952
chr1	28248497	28248852	356	*	0.550653	0.330207	0.611424	0.439989
chr1	28249218	28249696	479	*	0.0611114	0.0788655	0.0944921	0.15511
chr1	28328816	28329150	335	*	0.0494153	0.0297589	0.127373	0.14234
chr1	28359123	28359533	411	*	0.122674	0.0779808	0.0803044	0.138601
chr1	28517405	28517859	455	*	0.151167	0.0750648	0.0937408	0.226684
chr1	28518017	28518480	464	*	0.483201	0.2511	0.418951	0.378658
chr1	28552790	28553324	535	*	0.0704978	0.0968942	0.195025	0.187218
chr1	28642721	28642994	274	*	0.170845	0.132166	0.182686	0.27405
chr1	28643300	28643641	342	*	0.187944	0.0915692	0.149823	0.174272
chr1	28669702	28670000	299	*	0.0837249	0.0553539	0.0763096	0.129701
chr1	28736873	28737233	361	*	0.173103	0.114265	0.169334	0.300806
chr1	28784721	28785580	860	*	0.335872	0.217333	0.230134	0.354458
chr1	28877008	28877294	287	*	0.335958	0.167186	0.235139	0.252645
chr1	28881767	28882810	1044	*	0.393367	0.219739	0.276454	0.349395
chr1	28893855	28894085	231	*	0.147762	0.10937	0.15384	0.222953
chr1	29033846	29034122	277	*	0.325441	0.186713	0.258256	0.289842
chr1	29120935	29121596	662	*	0.300855	0.235775	0.363205	0.363771
chr1	29181528	29182287	760	*	0.523205	0.359182	0.598194	0.554894
chr1	29195761	29196071	311	*	0.0706506	0.0572974	0.0791041	0.0754887
chr1	29202930	29203717	788	*	0.559107	0.399208	0.514697	0.606385
chr1	29203901	29204128	228	*	0.0804714	0.0732501	0.0938105	0.0962616
chr1	29235849	29236188	340	*	0.222361	0.16793	0.135955	0.255037
chr1	29237016	29237325	310	*	0.125003	0.119697	0.184355	0.164871
chr1	29245588	29245903	316	*	0.0976006	0.0595663	0.0740978	0.12408
chr1	29254674	29254969	296	*	0.0640794	0.0360371	0.0992788	0.0777442
chr1	29260119	29260392	274	*	0.0841432	0.0622991	0.12758	0.119736
chr1	29367645	29367846	202	*	0.0793486	0.0809712	0.118856	0.110912
chr1	29416444	29416747	304	*	0.0799456	0.053414	0.121311	0.144247
chr1	29436536	29436880	345	*	0.077283	0.0486232	0.0564895	0.0836031
chr1	29462590	29463115	526	*	0.0568197	0.0536339	0.0846283	0.0940747
chr1	29474501	29474866	366	*	0.104527	0.0708113	0.128518	0.119221
chr1	29511331	29511759	429	*	0.0596473	0.043531	0.0667932	0.0695756
chr1	29537873	29538218	346	*	0.109051	0.0779665	0.0882397	0.14808
chr1	29548805	29549264	460	*	0.0848358	0.0759843	0.0893783	0.126575
chr1	29645057	29645756	700	*	0.0736764	0.054503	0.0802917	0.0803263
chr1	29703710	29704162	453	*	0.106167	0.0644042	0.105712	0.0913545
chr1	29767032	29767323	292	*	0.0480877	0.0576074	0.0506937	0.0939999
chr1	29802695	29803684	990	*	0.0960402	0.051478	0.0702732	0.110065
chr1	29845063	29845341	279	*	0.0638087	0.0475968	0.0719064	0.0785408
chr1	29934204	29934537	334	*	0.0526976	0.0475968	0.0693843	0.110217
chr1	30014848	30015212	365	*	0.072216	0.108197	0.115571	0.1625
chr1	30038073	30038508	436	*	0.0819408	0.0584225	0.126653	0.127432
chr1	30065387	30065707	321	*	0.0512564	0.0494104	0.0517642	0.0912524
chr1	30106037	30106575	539	*	0.103993	0.0922727	0.102229	0.170892
chr1	30174090	30174533	444	*	0.0636878	0.0429512	0.0994851	0.0928107
chr1	30190563	30191007	445	*	0.118848	0.0546672	0.125956	0.0904188
chr1	30232532	30232767	236	*	0.0820373	0.0844952	0.123676	0.105228
chr1	30329100	30329401	302	*	0.0908078	0.0556947	0.08524	0.102251
chr1	30335717	30336185	469	*	0.0889021	0.052202	0.0880352	0.120416
chr1	30359763	30360389	627	*	0.0968156	0.0483122	0.101177	0.172002
chr1	30380253	30380945	693	*	0.447088	0.298066	0.343363	0.35853
chr1	30452218	30452519	302	*	0.0576419	0.0409178	0.0785004	0.122222
chr1	30540406	30540672	267	*	0.0591178	0.0370263	0.0772156	0.105906
chr1	30586861	30587250	390	*	0.0596534	0.0962601	0.140407	0.128901
chr1	30688501	30689440	940	*	0.0888032	0.0630163	0.0659144	0.0898022
chr1	30689504	30689858	355	*	0.0792434	0.0454182	0.0868648	0.111457
chr1	30694992	30695307	316	*	0.0610005	0.0493317	0.0627068	0.0573705
chr1	30700241	30700764	524	*	0.0785461	0.048791	0.0556754	0.0900191
chr1	30707874	30708156	283	*	0.145676	0.114065	0.140168	0.201166
chr1	30709205	30709497	293	*	0.0756267	0.0706593	0.115223	0.175361
chr1	30719179	30719796	618	*	0.454945	0.33322	0.468642	0.501935
chr1	30724653	30724950	298	*	0.160576	0.124511	0.102887	0.162417
chr1	30737387	30738037	651	*	0.101531	0.0542283	0.0773907	0.13579
chr1	30749472	30749996	525	*	0.0574646	0.0858086	0.100188	0.131698
chr1	30752105	30752413	309	*	0.109501	0.0795095	0.197499	0.192127
chr1	30773961	30774218	258	*	0.10703	0.075421	0.0957299	0.108049
chr1	30779373	30780317	945	*	0.391103	0.299744	0.461542	0.448239
chr1	30782931	30783263	333	*	0.223043	0.189982	0.110937	0.238457
chr1	30801232	30801626	395	*	0.253337	0.140629	0.172736	0.243086
chr1	30801659	30802609	951	*	0.432391	0.239549	0.433259	0.421023
chr1	30911115	30911389	275	*	0.116466	0.120323	0.149625	0.178463
chr1	30911692	30912213	522	*	0.176963	0.114405	0.142178	0.299975
chr1	30929056	30929369	314	*	0.212351	0.144033	0.167539	0.376156
chr1	30929985	30930313	329	*	0.15399	0.111962	0.147014	0.242034
chr1	31064794	31065087	294	*	0.0427533	0.0448739	0.0515438	0.0746285
chr1	31065542	31065775	234	*	0.155085	0.0947128	0.171436	0.253567
chr1	31155307	31155577	271	*	0.121538	0.109806	0.316258	0.284209
chr1	31162472	31163412	941	*	0.190665	0.138514	0.16975	0.241657
chr1	31181586	31182037	452	*	0.196164	0.150609	0.179817	0.258657
chr1	31183692	31184647	956	*	0.396013	0.248649	0.420287	0.314203
chr1	31195267	31195652	386	*	0.127652	0.0720583	0.0733944	0.10129
chr1	31224585	31224919	335	*	0.0694454	0.0404468	0.0900413	0.0733391
chr1	31267266	31267840	575	*	0.047105	0.0584629	0.0985202	0.0895742
chr1	31371962	31372687	726	*	0.0512239	0.0496269	0.0827228	0.120223
chr1	31394529	31394994	466	*	0.515929	0.279468	0.426549	0.527104
chr1	31422322	31422579	258	*	0.169833	0.08968	0.114706	0.174935
chr1	31446960	31447493	534	*	0.0483493	0.0434452	0.0916019	0.0995339
chr1	31470925	31471276	352	*	0.072216	0.0782618	0.147636	0.183552
chr1	31547592	31547994	403	*	0.077698	0.0436217	0.0551542	0.109807
chr1	31549384	31549771	388	*	0.361101	0.197486	0.321671	0.401999
chr1	31563594	31565008	1415	*	0.435248	0.293899	0.431358	0.397344
chr1	31587908	31588173	266	*	0.228687	0.122652	0.175306	0.270457
chr1	31593711	31594463	753	*	0.299805	0.228177	0.347955	0.373598
chr1	31618016	31618432	417	*	0.358989	0.198866	0.333036	0.318073
chr1	31632888	31633400	513	*	0.140035	0.0823659	0.215171	0.246395
chr1	31663803	31664367	565	*	0.312052	0.238836	0.330521	0.426765
chr1	31715071	31715347	277	*	0.112872	0.102626	0.128415	0.254047
chr1	31745796	31746121	326	*	0.182058	0.0999144	0.159099	0.279222
chr1	31762135	31762472	338	*	0.233656	0.144305	0.152269	0.205816
chr1	31762749	31763266	518	*	0.299529	0.176582	0.30146	0.298217
chr1	31764372	31764700	329	*	0.152351	0.0914997	0.168376	0.151569
chr1	31770011	31770389	379	*	0.103571	0.0459619	0.059788	0.117149
chr1	31771592	31771919	328	*	0.0713644	0.0539936	0.0862337	0.0637073
chr1	31780866	31781375	510	*	0.0503247	0.0572833	0.103745	0.0805116
chr1	31788373	31788718	346	*	0.170847	0.115872	0.185827	0.238283
chr1	31789542	31790067	526	*	0.29935	0.18854	0.305393	0.434976
chr1	31815893	31816345	453	*	0.333215	0.195337	0.286468	0.387441
chr1	31938237	31939059	823	*	0.549405	0.343063	0.505384	0.565615
chr1	31939729	31940179	451	*	0.106391	0.0960169	0.142466	0.154059
chr1	31956068	31956909	842	*	0.24052	0.127856	0.251956	0.261703
chr1	31963814	31964449	636	*	0.653766	0.39285	0.608888	0.625669
chr1	32003564	32003812	249	*	0.233194	0.151162	0.287944	0.211363
chr1	32063237	32063581	345	*	0.190906	0.101158	0.134565	0.229694
chr1	32073075	32073306	232	*	0.174133	0.149976	0.133834	0.227502
chr1	32109142	32109409	268	*	0.0978005	0.0816264	0.115385	0.202181
chr1	32215451	32215915	465	*	0.296625	0.229646	0.330522	0.382966
chr1	32216369	32216761	393	*	0.0937397	0.0625082	0.127431	0.232148
chr1	32240373	32240701	329	*	0.226667	0.171915	0.381483	0.299508
chr1	32248103	32248535	433	*	0.51382	0.219505	0.418421	0.474792
chr1	32317035	32317310	276	*	0.0630374	0.0736224	0.101911	0.15511
chr1	32335029	32335526	498	*	0.569772	0.3837	0.681319	0.599325
chr1	32350564	32350873	310	*	0.165515	0.107753	0.146085	0.253509
chr1	32351251	32351638	388	*	0.10908	0.0928218	0.174586	0.131551
chr1	32362840	32363181	342	*	0.0668772	0.0837544	0.0934845	0.141725
chr1	32394086	32394443	358	*	0.0898662	0.120023	0.0862747	0.199182
chr1	32394574	32394910	337	*	0.0876062	0.0858855	0.159846	0.285946
chr1	32400835	32401532	698	*	0.525831	0.348328	0.552736	0.522782
chr1	32413691	32414291	601	*	0.530111	0.338208	0.506098	0.479671
chr1	32414464	32414695	232	*	0.225884	0.118704	0.185761	0.208875
chr1	32448706	32448939	234	*	0.119672	0.109906	0.115859	0.174887
chr1	32519977	32520997	1021	*	0.266908	0.163083	0.250724	0.226135
chr1	32540607	32540911	305	*	0.104372	0.0462711	0.0780232	0.0922298
chr1	32605929	32606195	267	*	0.097651	0.0713944	0.0625936	0.123029
chr1	32650216	32650521	306	*	0.0680444	0.0485049	0.0871669	0.116155
chr1	32667207	32667441	235	*	0.0647264	0.0475279	0.0787933	0.0845359
chr1	32711740	32712658	919	*	0.320858	0.254272	0.306426	0.409177
chr1	32718934	32719408	475	*	0.077395	0.0490516	0.102463	0.132811
chr1	32754342	32754892	551	*	0.0647962	0.0564015	0.105192	0.149667
chr1	32772409	32772757	349	*	0.250905	0.128721	0.222383	0.319251
chr1	32774009	32774326	318	*	0.0995379	0.123503	0.135712	0.25156
chr1	32782369	32782708	340	*	0.0565637	0.0438441	0.0588552	0.0729149
chr1	32872947	32873259	313	*	0.138983	0.118677	0.128042	0.20564
chr1	32876874	32877228	355	*	0.270071	0.131307	0.172668	0.26372
chr1	32888806	32889380	575	*	0.0848828	0.0490659	0.0736506	0.084793
chr1	32892494	32892911	418	*	0.181438	0.135528	0.213338	0.216963
chr1	32933363	32934087	725	*	0.246352	0.17111	0.245123	0.334434
chr1	32964900	32965208	309	*	0.137956	0.0797242	0.201124	0.19524
chr1	33036560	33036804	245	*	0.11018	0.0463649	0.0886491	0.15123
chr1	33043262	33043482	221	*	0.0612862	0.0715043	0.10623	0.0842225
chr1	33055444	33055993	550	*	0.24325	0.176404	0.161565	0.367133
chr1	33085850	33086714	865	*	0.302396	0.254303	0.312036	0.368165
chr1	33094184	33094460	277	*	0.0837648	0.140554	0.142252	0.16508
chr1	33094642	33095039	398	*	0.267295	0.203566	0.297922	0.348598
chr1	33119055	33119748	694	*	0.0642871	0.066111	0.0778143	0.083677
chr1	33126953	33127844	892	*	0.372803	0.172037	0.251593	0.371712
chr1	33140908	33141202	295	*	0.0799631	0.0377399	0.0683226	0.0961944
chr1	33160650	33160970	321	*	0.120715	0.0350679	0.08856	0.0785408
chr1	33180322	33180882	561	*	0.0904507	0.0701834	0.146446	0.203617
chr1	33181594	33182049	456	*	0.093465	0.0707988	0.120054	0.103173
chr1	33234763	33235066	304	*	0.105027	0.0920109	0.115558	0.150365
chr1	33245832	33246063	232	*	0.122345	0.0483165	0.0730967	0.101113
chr1	33255388	33255764	377	*	0.083459	0.0584045	0.0859823	0.079748
chr1	33273240	33273599	360	*	0.0835235	0.092756	0.0897089	0.102505
chr1	33295144	33296156	1013	*	0.382363	0.256891	0.363757	0.437295
chr1	33298134	33298720	587	*	0.141506	0.11416	0.157001	0.216184
chr1	33314396	33314772	377	*	0.0737546	0.0550449	0.105519	0.139045
chr1	33320442	33320725	284	*	0.130895	0.0628209	0.120838	0.117655
chr1	33320943	33321238	296	*	0.0591178	0.0397976	0.0617109	0.0630275
chr1	33348600	33348920	321	*	0.0956514	0.0473977	0.120459	0.101608
chr1	33350199	33350463	265	*	0.12919	0.109235	0.0813744	0.164923
chr1	33353681	33353972	292	*	0.102856	0.0449819	0.0779191	0.0764823
chr1	33367386	33367766	381	*	0.358191	0.229627	0.274627	0.346889
chr1	33368174	33368560	387	*	0.247342	0.165484	0.166817	0.294952
chr1	33392966	33393223	258	*	0.0994104	0.0540142	0.101756	0.0979356
chr1	33431240	33431628	389	*	0.143292	0.0695468	0.129291	0.144941
chr1	33455391	33456113	723	*	0.240997	0.173327	0.297772	0.260478
chr1	33470241	33471057	817	*	0.302038	0.266497	0.346659	0.392122
chr1	33479317	33479643	327	*	0.0685093	0.0407091	0.107925	0.0876016
chr1	33574651	33575215	565	*	0.100597	0.0543586	0.0667932	0.0682242
chr1	33604939	33605233	295	*	0.0489686	0.0561362	0.0753774	0.0859226
chr1	33612758	33613879	1122	*	0.221103	0.172916	0.209401	0.272579
chr1	33625537	33625828	292	*	0.158908	0.10358	0.156572	0.188688
chr1	33633292	33634163	872	*	0.271014	0.202756	0.387934	0.360682
chr1	33654906	33655228	323	*	0.0651254	0.069012	0.117161	0.0868863
chr1	33680396	33680709	314	*	0.110927	0.0540353	0.118935	0.15266
chr1	33761180	33761582	403	*	0.0953437	0.0352413	0.0649486	0.140684
chr1	33906074	33906483	410	*	0.0642236	0.0474901	0.0813569	0.0629518
chr1	33913840	33914057	218	*	0.0966483	0.071485	0.116622	0.0830642
chr1	34050758	34051322	565	*	0.065872	0.053414	0.109401	0.0822083
chr1	34086749	34087115	367	*	0.101573	0.0568003	0.0824729	0.0789219
chr1	34099550	34099961	412	*	0.130744	0.0670999	0.070011	0.0972908
chr1	34104709	34104920	212	*	0.0812703	0.0716991	0.0877627	0.13177
chr1	34111258	34111689	432	*	0.0785956	0.045251	0.0846896	0.138857
chr1	34131520	34131949	430	*	0.090628	0.0333386	0.0778452	0.119581
chr1	34186480	34186722	243	*	0.11018	0.0617047	0.0868224	0.111943
chr1	34272496	34272783	288	*	0.0781824	0.0596771	0.089848	0.116088
chr1	34326027	34326479	453	*	0.072216	0.05904	0.126403	0.0813158
chr1	34356269	34356617	349	*	0.047105	0.0726241	0.0698573	0.160036
chr1	34460565	34461172	608	*	0.109252	0.0553941	0.0721037	0.097472
chr1	34537948	34538345	398	*	0.0666141	0.0415756	0.0640405	0.134695
chr1	34565403	34565658	256	*	0.11018	0.0282063	0.106393	0.0834143
chr1	34598146	34598830	685	*	0.109869	0.0635927	0.0558937	0.107493
chr1	34681148	34681359	212	*	0.167472	0.0818565	0.0972045	0.129184
chr1	34741642	34741956	315	*	0.114185	0.0577444	0.0630557	0.213317
chr1	34742844	34743253	410	*	0.374888	0.23023	0.294721	0.449212
chr1	34770764	34771252	489	*	0.0858525	0.0797527	0.0646704	0.15227
chr1	34785787	34786081	295	*	0.121882	0.0801926	0.107461	0.146468
chr1	34787365	34787574	210	*	0.113677	0.0651704	0.114027	0.135314
chr1	34853073	34853499	427	*	0.238041	0.147621	0.252793	0.285777
chr1	34859458	34860167	710	*	0.512337	0.328628	0.491351	0.493192
chr1	34865649	34867284	1636	*	0.453432	0.332404	0.497939	0.499611
chr1	34919145	34919374	230	*	0.12202	0.0643223	0.168957	0.113332
chr1	34928982	34929234	253	*	0.150278	0.0988218	0.153965	0.22112
chr1	34929534	34930020	487	*	0.10703	0.0624387	0.133905	0.143368
chr1	34972187	34972580	394	*	0.0458988	0.0413843	0.0617934	0.0746626
chr1	34984946	34985322	377	*	0.190349	0.0622991	0.164946	0.178925
chr1	35145070	35145353	284	*	0.0648755	0.0715365	0.0802917	0.0804411
chr1	35201978	35202527	550	*	0.307631	0.18682	0.218926	0.252953
chr1	35220896	35221166	271	*	0.102856	0.048644	0.0998005	0.134444
chr1	35268607	35268982	376	*	0.128233	0.0587694	0.121853	0.162499
chr1	35298018	35298439	422	*	0.157122	0.0988218	0.102582	0.146485
chr1	35364158	35364448	291	*	0.0654927	0.0813577	0.0872596	0.124318
chr1	35450729	35451175	447	*	0.172123	0.0805444	0.14148	0.203708
chr1	35564634	35565075	442	*	0.338044	0.18905	0.307655	0.313675
chr1	35568781	35569333	553	*	0.213893	0.157738	0.302833	0.265319
chr1	35586408	35587043	636	*	0.136087	0.0609711	0.0910175	0.106327
chr1	35715540	35716188	649	*	0.369583	0.295186	0.409092	0.391183
chr1	35726515	35727786	1272	*	0.419802	0.280446	0.407066	0.432974
chr1	35774050	35774473	424	*	0.0956708	0.0939478	0.121278	0.15552
chr1	35775100	35775643	544	*	0.213247	0.108021	0.203632	0.251502
chr1	35882988	35883619	632	*	0.368972	0.329197	0.408302	0.538403
chr1	35894052	35894289	238	*	0.106167	0.0982194	0.167342	0.172073
chr1	35930447	35930885	439	*	0.0634865	0.0736298	0.151333	0.13809
chr1	35991813	35992136	324	*	0.0718232	0.0578097	0.0519716	0.0753009
chr1	36088167	36089376	1210	*	0.370221	0.314472	0.41646	0.40977
chr1	36099680	36100434	755	*	0.453348	0.294411	0.321759	0.626848
chr1	36149960	36150263	304	*	0.23873	0.111081	0.158292	0.290133
chr1	36161024	36161458	435	*	0.0848828	0.0858855	0.125619	0.0989367
chr1	36175952	36176300	349	*	0.045383	0.0609355	0.0582323	0.100965
chr1	36187643	36188471	829	*	0.416139	0.320159	0.3852	0.372893
chr1	36188656	36189028	373	*	0.149862	0.0625119	0.181773	0.173668
chr1	36198557	36198823	267	*	0.0547054	0.0286144	0.0701282	0.0779398
chr1	36224344	36224608	265	*	0.161495	0.0834795	0.16575	0.16393
chr1	36285273	36285935	663	*	0.42529	0.286325	0.549735	0.378663
chr1	36299938	36300292	355	*	0.100008	0.072492	0.0744347	0.102861
chr1	36342710	36343573	864	*	0.310901	0.217424	0.396513	0.374801
chr1	36368656	36369476	821	*	0.47954	0.341189	0.558058	0.595233
chr1	36386068	36386573	506	*	0.0797013	0.0957663	0.13996	0.179444
chr1	36397325	36397624	300	*	0.0713602	0.053237	0.0622778	0.134893
chr1	36420753	36421936	1184	*	0.408448	0.2575	0.431355	0.480214
chr1	36516081	36516462	382	*	0.223352	0.152636	0.194958	0.273641
chr1	36517007	36517291	285	*	0.161814	0.0858111	0.092585	0.143444
chr1	36542730	36543382	653	*	0.125216	0.0761555	0.112496	0.110328
chr1	36553445	36554629	1185	*	0.241769	0.119606	0.222471	0.270648
chr1	36575677	36576455	779	*	0.411771	0.117402	0.40741	0.47847
chr1	36612851	36613096	246	*	0.116534	0.0647951	0.125029	0.222277
chr1	36621440	36621965	526	*	0.0456751	0.0652139	0.0721844	0.0975588
chr1	36630987	36631283	297	*	0.0804045	0.0841713	0.0664983	0.114749
chr1	36637384	36637992	609	*	0.0848358	0.060383	0.119588	0.122222
chr1	36650396	36650965	570	*	0.28804	0.203538	0.260908	0.240998
chr1	36703006	36703277	272	*	0.1119	0.107629	0.0839995	0.226324
chr1	36703769	36704443	675	*	0.358113	0.254879	0.331738	0.461051
chr1	36719582	36720077	496	*	0.0785956	0.0590214	0.0946763	0.149342
chr1	36805070	36805415	346	*	0.0690042	0.0574062	0.0552264	0.128516
chr1	36822361	36823168	808	*	0.100209	0.0856628	0.143947	0.111658
chr1	36829865	36830402	538	*	0.0560709	0.0579964	0.0539088	0.0843051
chr1	36857151	36857658	508	*	0.0523364	0.047202	0.0846752	0.0615474
chr1	36864150	36864746	597	*	0.107626	0.0989484	0.165052	0.250604
chr1	36890014	36890362	349	*	0.10027	0.0774677	0.118375	0.0769412
chr1	36961961	36962463	503	*	0.0890195	0.0931276	0.150226	0.151541
chr1	37049308	37049576	269	*	0.0651785	0.0629959	0.069879	0.0696299
chr1	37278290	37278671	382	*	0.0799456	0.090368	0.150069	0.154118
chr1	37304421	37304940	520	*	0.0686389	0.0720533	0.0595946	0.0814504
chr1	37312222	37313349	1128	*	0.0720459	0.0574627	0.0822806	0.0950869
chr1	37323863	37324233	371	*	0.344635	0.264937	0.388053	0.469644
chr1	37358716	37359227	512	*	0.0728435	0.0435503	0.135024	0.117144
chr1	37434068	37434815	748	*	0.475318	0.310489	0.421034	0.450076
chr1	37454504	37455583	1080	*	0.479499	0.378229	0.451148	0.52502
chr1	37476210	37476650	441	*	0.106167	0.0825551	0.14653	0.135373
chr1	37477822	37478120	299	*	0.0936721	0.0720167	0.103866	0.0759132
chr1	37487240	37487764	525	*	0.588526	0.377604	0.575871	0.634415
chr1	37514116	37515396	1281	*	0.239387	0.184393	0.251885	0.266867
chr1	37523005	37523268	264	*	0.0775686	0.0285986	0.0845404	0.0641844
chr1	37561476	37561763	288	*	0.201954	0.154179	0.194599	0.208681
chr1	37603038	37603284	247	*	0.241127	0.167508	0.201101	0.250374
chr1	37603611	37603896	286	*	0.214866	0.145452	0.144497	0.312819
chr1	37634235	37634521	287	*	0.0484934	0.0312054	0.0704405	0.0524286
chr1	37653445	37654129	685	*	0.0865179	0.0455173	0.0887226	0.0867425
chr1	37655477	37655821	345	*	0.0568197	0.0516265	0.0849334	0.116514
chr1	37682159	37682560	402	*	0.261921	0.199218	0.271298	0.26794
chr1	37683201	37683422	222	*	0.117268	0.0706133	0.125485	0.149773
chr1	37692712	37693219	508	*	0.172506	0.128583	0.239007	0.291443
chr1	37701065	37701414	350	*	0.10801	0.0731229	0.0672341	0.139355
chr1	37716032	37716495	464	*	0.0717423	0.0364293	0.0588606	0.0590338
chr1	37731468	37731909	442	*	0.0817839	0.049459	0.0711484	0.0762985
chr1	37811665	37811896	232	*	0.121782	0.0792433	0.128561	0.152872
chr1	37833950	37834289	340	*	0.057366	0.0713634	0.0793313	0.0813594
chr1	37859529	37860558	1030	*	0.584757	0.372479	0.495549	0.586768
chr1	37890087	37890442	356	*	0.117712	0.0898549	0.0828191	0.143592
chr1	37890850	37891211	362	*	0.126068	0.115847	0.166243	0.166903
chr1	37919039	37919677	639	*	0.0886983	0.0759378	0.115613	0.117691
chr1	37936263	37937029	767	*	0.0798837	0.0873057	0.11777	0.179681
chr1	37975164	37975560	397	*	0.216188	0.150164	0.253503	0.284107
chr1	37989479	37989974	496	*	0.191252	0.172139	0.240519	0.31086
chr1	37990138	37990999	862	*	0.200245	0.106677	0.195866	0.253447
chr1	38008962	38009433	472	*	0.0921182	0.0534457	0.0851891	0.101428
chr1	38013132	38013380	249	*	0.100637	0.0428965	0.0780232	0.103481
chr1	38026541	38026794	254	*	0.0512239	0.0585662	0.10232	0.0989112
chr1	38027522	38027872	351	*	0.0740973	0.0538058	0.0577968	0.0908569
chr1	38047637	38048602	966	*	0.0591178	0.0857168	0.120054	0.13636
chr1	38051635	38051964	330	*	0.0841432	0.073229	0.0777528	0.0689244
chr1	38075469	38076212	744	*	0.0523699	0.0557899	0.0828308	0.0794497
chr1	38113514	38114223	710	*	0.0839267	0.060319	0.117667	0.134264
chr1	38129452	38129997	546	*	0.0924385	0.0697386	0.0691204	0.0926534
chr1	38140410	38140741	332	*	0.111421	0.0486114	0.110879	0.138106
chr1	38171145	38171657	513	*	0.0668684	0.0788363	0.0826184	0.153523
chr1	38252740	38253127	388	*	0.0483084	0.0305393	0.0911917	0.0783509
chr1	38284217	38284505	289	*	0.0805839	0.0456821	0.059812	0.0435177
chr1	38292293	38292529	237	*	0.0785461	0.0444204	0.0734803	0.124788
chr1	38360680	38361325	646	*	0.0857336	0.0575811	0.0830806	0.125225
chr1	38456273	38456831	559	*	0.0687876	0.0358739	0.0582323	0.0826646
chr1	38489604	38490234	631	*	0.155597	0.115609	0.154665	0.234118
chr1	38552836	38553083	248	*	0.0865179	0.0500797	0.0894635	0.142647
chr1	38558878	38559727	850	*	0.0601836	0.0765334	0.112898	0.147631
chr1	38564593	38564896	304	*	0.0650528	0.0584832	0.114282	0.127227
chr1	38586776	38587605	830	*	0.380735	0.309708	0.448977	0.523903
chr1	38600956	38601239	284	*	0.104372	0.0646766	0.0704339	0.0898226
chr1	38672064	38672322	259	*	0.0765806	0.0722779	0.0627306	0.0790167
chr1	38785654	38786034	381	*	0.0615537	0.051478	0.0902116	0.0565028
chr1	38817779	38818820	1042	*	0.325761	0.245237	0.323573	0.381735
chr1	38835172	38835532	361	*	0.331831	0.157566	0.407394	0.339764
chr1	38860098	38860365	268	*	0.076266	0.0572746	0.139219	0.15242
chr1	38873298	38873552	255	*	0.142113	0.129514	0.203799	0.217181
chr1	38964056	38964332	277	*	0.104451	0.0632999	0.0746053	0.198778
chr1	39026558	39026951	394	*	0.0687955	0.0694122	0.125576	0.186204
chr1	39098621	39099401	781	*	0.324831	0.224531	0.339792	0.331914
chr1	39110276	39110638	363	*	0.0849834	0.0541315	0.0684207	0.0549614
chr1	39149035	39149405	371	*	0.0461632	0.0407675	0.0747514	0.0823837
chr1	39183662	39183978	317	*	0.283607	0.199712	0.242603	0.352294
chr1	39184298	39184563	266	*	0.0972751	0.0975326	0.102942	0.167713
chr1	39191770	39192056	287	*	0.170965	0.0951893	0.185342	0.239259
chr1	39192308	39192634	327	*	0.428044	0.176585	0.257116	0.377804
chr1	39257935	39258308	374	*	0.0815787	0.0757634	0.0669059	0.125165
chr1	39258493	39258901	409	*	0.352241	0.281861	0.225125	0.356781
chr1	39410567	39410845	279	*	0.0614061	0.0672786	0.113657	0.152457
chr1	39410937	39411505	569	*	0.297359	0.170495	0.261446	0.241062
chr1	39490758	39491153	396	*	0.0890432	0.0739735	0.133981	0.123304
chr1	39508979	39509549	571	*	0.109051	0.0880843	0.132682	0.158377
chr1	39538809	39539656	848	*	0.40028	0.253829	0.410183	0.49031
chr1	39569339	39569696	358	*	0.0778993	0.0548894	0.0592012	0.111388
chr1	39576891	39577421	531	*	0.356633	0.19674	0.283878	0.520877
chr1	39595226	39595551	326	*	0.078578	0.0737527	0.111309	0.107433
chr1	39606072	39606594	523	*	0.307491	0.238496	0.312595	0.396301
chr1	39653499	39654515	1017	*	0.46445	0.298793	0.438557	0.49452
chr1	39658528	39659351	824	*	0.146456	0.0883653	0.103833	0.149838
chr1	39682075	39682828	754	*	0.07531	0.0727755	0.0937502	0.105442
chr1	39701696	39702408	713	*	0.12608	0.120184	0.15251	0.128582
chr1	39720064	39720603	540	*	0.208433	0.163998	0.228603	0.300561
chr1	39739303	39739641	339	*	0.0550764	0.0981232	0.116953	0.125004
chr1	39769584	39769861	278	*	0.072216	0.0840392	0.202059	0.15045
chr1	39789009	39789575	567	*	0.0895382	0.0622991	0.195558	0.139109
chr1	39798970	39800165	1196	*	0.392484	0.210966	0.320278	0.369005
chr1	39816831	39817264	434	*	0.397228	0.278145	0.469594	0.532946
chr1	39850884	39851213	330	*	0.0693519	0.0502882	0.0934306	0.0608264
chr1	39883274	39883654	381	*	0.0768467	0.064555	0.0936986	0.170346
chr1	39918777	39919244	468	*	0.124604	0.0828585	0.0712298	0.213797
chr1	39919610	39919933	324	*	0.265402	0.178539	0.294363	0.362381
chr1	39973219	39974201	983	*	0.540273	0.412765	0.593168	0.660672
chr1	39996243	39996636	394	*	0.105931	0.0741491	0.145311	0.161009
chr1	40004270	40004622	353	*	0.0523364	0.0649167	0.057962	0.0916071
chr1	40032633	40033375	743	*	0.199285	0.0830142	0.152688	0.1731
chr1	40039627	40039999	373	*	0.104664	0.0871946	0.188901	0.174809
chr1	40040643	40040882	240	*	0.116349	0.0730609	0.0939158	0.130974
chr1	40059226	40059430	205	*	0.155188	0.0750406	0.124414	0.124349
chr1	40063923	40064304	382	*	0.0570489	0.062221	0.0505052	0.0929766
chr1	40078238	40078721	484	*	0.167472	0.0817914	0.134441	0.240146
chr1	40078860	40079051	192	*	0.136772	0.0589942	0.151301	0.147443
chr1	40096868	40097594	727	*	0.161988	0.137898	0.167116	0.137992
chr1	40132788	40133127	340	*	0.0611852	0.0432888	0.096155	0.0547377
chr1	40143549	40144689	1141	*	0.309088	0.213345	0.338593	0.402187
chr1	40153038	40153381	344	*	0.466228	0.282298	0.511893	0.44784
chr1	40161564	40162088	525	*	0.112513	0.139635	0.198147	0.212391
chr1	40167487	40167679	193	*	0.0708441	0.0614116	0.0950074	0.110284
chr1	40182971	40183310	340	*	0.27499	0.121761	0.242244	0.282592
chr1	40197135	40197514	380	*	0.100907	0.072907	0.118042	0.121905
chr1	40315322	40315733	412	*	0.224229	0.124903	0.206867	0.253817
chr1	40316266	40316619	354	*	0.113185	0.072227	0.095847	0.148619
chr1	40338503	40339200	698	*	0.438821	0.290294	0.376772	0.459622
chr1	40363646	40364236	591	*	0.118756	0.130389	0.157146	0.217448
chr1	40383314	40383626	313	*	0.0581993	0.0556947	0.0914909	0.11495
chr1	40395004	40395293	290	*	0.0889021	0.0541315	0.111325	0.103586
chr1	40401810	40402026	217	*	0.0738115	0.0505255	0.130694	0.0722867
chr1	40404625	40404983	359	*	0.219132	0.168022	0.165052	0.289344
chr1	40405226	40405485	260	*	0.145562	0.121243	0.140411	0.175006
chr1	40437724	40438117	394	*	0.0699654	0.072134	0.131666	0.1487
chr1	40479253	40479588	336	*	0.0626414	0.0690648	0.111938	0.119717
chr1	40508883	40509580	698	*	0.082397	0.060615	0.106956	0.113395
chr1	40532792	40533342	551	*	0.277924	0.193507	0.225147	0.250942
chr1	40545972	40546373	402	*	0.0812703	0.0693496	0.070011	0.0669396
chr1	40575872	40576307	436	*	0.0809725	0.0400417	0.0919708	0.102828
chr1	40592114	40592460	347	*	0.117047	0.117426	0.185795	0.209551
chr1	40653683	40653995	313	*	0.086324	0.0430949	0.0669059	0.0793061
chr1	40669426	40669764	339	*	0.270915	0.173248	0.328161	0.377354
chr1	40691393	40691682	290	*	0.113086	0.0666929	0.188466	0.229986
chr1	40711791	40712082	292	*	0.092228	0.0564147	0.115004	0.0938331
chr1	40758160	40758627	468	*	0.0775686	0.0502654	0.0649486	0.163243
chr1	40773664	40774416	753	*	0.276298	0.239615	0.268033	0.446914
chr1	40774520	40774842	323	*	0.22591	0.129588	0.173655	0.179911
chr1	40849963	40850483	521	*	0.540306	0.401081	0.316572	0.535175
chr1	40898827	40899205	379	*	0.0915283	0.0454182	0.0573546	0.0752637
chr1	40922962	40923457	496	*	0.0553424	0.0279995	0.0801477	0.0748932
chr1	40952087	40953383	1297	*	0.270748	0.232079	0.331178	0.310192
chr1	41003180	41003559	380	*	0.102481	0.101199	0.127357	0.194201
chr1	41023497	41023784	288	*	0.108333	0.0607959	0.0828308	0.130366
chr1	41122697	41123624	928	*	0.204406	0.127792	0.214913	0.30852
chr1	41267618	41267988	371	*	0.121715	0.0482424	0.0725555	0.132074
chr1	41268045	41268989	945	*	0.600357	0.429318	0.641009	0.69107
chr1	41282312	41283069	758	*	0.405367	0.244709	0.412509	0.468187
chr1	41313951	41314204	254	*	0.164077	0.107073	0.151275	0.192615
chr1	41341395	41341904	510	*	0.10107	0.0510079	0.0942692	0.131476
chr1	41347303	41347701	399	*	0.0638384	0.0612082	0.0894359	0.0863972
chr1	41360854	41361327	474	*	0.281689	0.224542	0.289123	0.340159
chr1	41382809	41383137	329	*	0.0587255	0.0622843	0.0592769	0.155744
chr1	41385871	41386372	502	*	0.106498	0.0476764	0.092342	0.121787
chr1	41416834	41417360	527	*	0.360178	0.271269	0.316641	0.434619
chr1	41432146	41432389	244	*	0.114085	0.082727	0.127712	0.130599
chr1	41432750	41433098	349	*	0.29598	0.157936	0.243339	0.360998
chr1	41444406	41444733	328	*	0.0410253	0.0415121	0.0595791	0.0948675
chr1	41460418	41460618	201	*	0.0926619	0.0439122	0.10623	0.090856
chr1	41491800	41492007	208	*	0.0687511	0.0663368	0.0832704	0.0995203
chr1	41492747	41493434	688	*	0.0709785	0.0653615	0.0693473	0.0694272
chr1	41501081	41501693	613	*	0.0746949	0.0565249	0.0522137	0.123925
chr1	41502674	41502949	276	*	0.0990984	0.0743383	0.0809994	0.0940824
chr1	41510960	41511456	497	*	0.0987309	0.0782724	0.0851946	0.128107
chr1	41515877	41516658	782	*	0.515755	0.347386	0.510213	0.65409
chr1	41530131	41530732	602	*	0.129532	0.092318	0.115558	0.183119
chr1	41574110	41574811	702	*	0.49289	0.418786	0.675685	0.59137
chr1	41633194	41633561	368	*	0.117115	0.0665285	0.0916042	0.119935
chr1	41658469	41658698	230	*	0.0545669	0.0407091	0.0548141	0.0655454
chr1	41668979	41669551	573	*	0.057366	0.0499327	0.063796	0.110872
chr1	41674131	41674352	222	*	0.0975544	0.0591229	0.146201	0.0895861
chr1	41726606	41726893	288	*	0.111587	0.0619566	0.0935437	0.134882
chr1	41727155	41727501	347	*	0.22563	0.127023	0.173037	0.291393
chr1	41789824	41790326	503	*	0.0591178	0.0467495	0.0843499	0.109317
chr1	41807274	41807882	609	*	0.0763984	0.0621608	0.0703914	0.0629691
chr1	41811148	41811412	265	*	0.0862346	0.0723331	0.0884341	0.132501
chr1	41848985	41849314	330	*	0.0732376	0.0438249	0.0625072	0.0633353
chr1	41868861	41869098	238	*	0.162466	0.065521	0.0973483	0.202889
chr1	41869202	41869564	363	*	0.0794398	0.0408604	0.08856	0.125264
chr1	41880570	41880881	312	*	0.107969	0.0530481	0.0993849	0.127669
chr1	41891473	41891897	425	*	0.242941	0.198921	0.255392	0.372621
chr1	41895039	41895449	411	*	0.0717423	0.0694116	0.0795181	0.0768359
chr1	41972190	41972659	470	*	0.102148	0.082333	0.135761	0.112777
chr1	42036154	42036494	341	*	0.126181	0.0872374	0.112881	0.121568
chr1	42043969	42044421	453	*	0.0632638	0.0608201	0.0744597	0.10426
chr1	42044710	42045188	479	*	0.0711316	0.0472345	0.0864829	0.0892569
chr1	42050154	42050552	399	*	0.0827262	0.0540142	0.104929	0.098104
chr1	42147224	42147523	300	*	0.21712	0.0907192	0.0875706	0.172242
chr1	42169673	42170198	526	*	0.0844885	0.054674	0.0956223	0.0806677
chr1	42177035	42177331	297	*	0.163522	0.200558	0.295538	0.307356
chr1	42177453	42177712	260	*	0.172013	0.111176	0.146469	0.229472
chr1	42314464	42314836	373	*	0.122743	0.0760141	0.0846752	0.223972
chr1	42334647	42334949	303	*	0.116619	0.112702	0.21975	0.203305
chr1	42335159	42335617	459	*	0.177424	0.124283	0.119576	0.171527
chr1	42344115	42344858	744	*	0.0976649	0.0965741	0.133641	0.169896
chr1	42369367	42369706	340	*	0.0746949	0.0462142	0.0690837	0.0863734
chr1	42429634	42429960	327	*	0.0547054	0.0545063	0.054986	0.0887933
chr1	42456295	42456684	390	*	0.0964438	0.0742713	0.114656	0.200671
chr1	42512229	42512716	488	*	0.0750205	0.0433851	0.0759133	0.0878738
chr1	42577699	42578126	428	*	0.242573	0.137568	0.175922	0.295756
chr1	42578713	42578934	222	*	0.14514	0.0818187	0.0868428	0.126574
chr1	42681653	42682056	404	*	0.0772399	0.0498777	0.0942489	0.121649
chr1	42687333	42688098	766	*	0.0560369	0.0443526	0.0957913	0.073441
chr1	42746938	42747328	391	*	0.27266	0.215228	0.242794	0.416039
chr1	42755015	42755636	622	*	0.0568197	0.0429848	0.0751021	0.0954357
chr1	42766304	42766538	235	*	0.109363	0.161215	0.147723	0.229684
chr1	42766744	42767314	571	*	0.143906	0.139702	0.136881	0.273534
chr1	42777300	42778073	774	*	0.170847	0.105761	0.0957299	0.156444
chr1	42796639	42796935	297	*	0.0939961	0.0484317	0.0795935	0.0681557
chr1	42846390	42847056	667	*	0.307136	0.308355	0.471352	0.448191
chr1	42847254	42847480	227	*	0.0848828	0.0425508	0.0496915	0.0807746
chr1	42912593	42912931	339	*	0.123574	0.0556651	0.0880604	0.0832957
chr1	42913561	42913993	433	*	0.26914	0.115027	0.15384	0.274781
chr1	42922861	42923722	862	*	0.364392	0.250855	0.384202	0.476954
chr1	42930499	42930934	436	*	0.109342	0.119523	0.131236	0.242766
chr1	42931032	42931638	607	*	0.298273	0.24009	0.393727	0.388676
chr1	42952138	42952853	716	*	0.15472	0.0914854	0.156298	0.181075
chr1	42958967	42959190	224	*	0.1041	0.0783555	0.0798223	0.149379
chr1	42960192	42960468	277	*	0.0676967	0.0355795	0.0723216	0.102861
chr1	42978675	42979041	367	*	0.0792434	0.0402106	0.114282	0.0950614
chr1	42985232	42985460	229	*	0.101683	0.0693688	0.0820792	0.121787
chr1	43006444	43006662	219	*	0.0901334	0.0620721	0.0930214	0.146601
chr1	43036383	43036764	382	*	0.076266	0.0659931	0.0463812	0.0824154
chr1	43073180	43073475	296	*	0.124438	0.100365	0.100603	0.153527
chr1	43226929	43227939	1011	*	0.305275	0.258088	0.342914	0.422088
chr1	43253672	43254160	489	*	0.140452	0.0594049	0.0883823	0.130943
chr1	43313549	43313922	374	*	0.0863514	0.0577308	0.105401	0.0755153
chr1	43349153	43349554	402	*	0.0869755	0.0681335	0.171139	0.149625
chr1	43358042	43358389	348	*	0.186017	0.135783	0.262848	0.282359
chr1	43368311	43368741	431	*	0.261374	0.132903	0.207892	0.271809
chr1	43414513	43415298	786	*	0.265874	0.20509	0.282762	0.396665
chr1	43495385	43495856	472	*	0.126321	0.0502909	0.0843071	0.128189
chr1	43528685	43529003	319	*	0.153995	0.115533	0.190699	0.182218
chr1	43529097	43529816	720	*	0.492913	0.386174	0.579952	0.561788
chr1	43537618	43537865	248	*	0.0720459	0.0501925	0.067918	0.171667
chr1	43553760	43554224	465	*	0.0885646	0.0900088	0.129844	0.137488
chr1	43554505	43554817	313	*	0.204406	0.0917931	0.174385	0.0931288
chr1	43560548	43560879	332	*	0.091758	0.054805	0.102975	0.0960319
chr1	43576304	43576712	409	*	0.107	0.0572799	0.112224	0.120225
chr1	43577868	43578129	262	*	0.0634865	0.0671229	0.071465	0.129659
chr1	43604201	43604690	490	*	0.0941198	0.0383913	0.124066	0.0951899
chr1	43612207	43612630	424	*	0.0835904	0.081068	0.092615	0.10515
chr1	43618400	43618724	325	*	0.055408	0.040633	0.105323	0.123124
chr1	43649838	43650494	657	*	0.108887	0.130056	0.189523	0.198101
chr1	43705888	43706943	1056	*	0.093465	0.0504684	0.118221	0.123069
chr1	43763366	43763676	311	*	0.270019	0.132826	0.171884	0.2227
chr1	43763903	43764238	336	*	0.149457	0.093673	0.107363	0.167602
chr1	43908813	43909196	384	*	0.0743439	0.0397478	0.0870064	0.130651
chr1	43934539	43934981	443	*	0.459954	0.252037	0.394528	0.509782
chr1	43947230	43947659	430	*	0.0792332	0.0729393	0.111952	0.142821
chr1	43972549	43972765	217	*	0.131016	0.0621316	0.115007	0.169552
chr1	43983141	43983460	320	*	0.0696359	0.0389034	0.0822315	0.0638956
chr1	43985452	43985847	396	*	0.101002	0.0481736	0.0910444	0.0831976
chr1	43992004	43992336	333	*	0.0656928	0.0405818	0.0673168	0.120978
chr1	43995013	43995238	226	*	0.12677	0.0896254	0.0913403	0.203622
chr1	44005409	44006477	1069	*	0.4782	0.309222	0.448523	0.45468
chr1	44021487	44021752	266	*	0.0722575	0.0344645	0.0800143	0.104357
chr1	44036427	44036809	383	*	0.332891	0.241669	0.322157	0.398062
chr1	44047250	44047829	580	*	0.258544	0.215765	0.325541	0.414898
chr1	44048201	44048453	253	*	0.0934902	0.0976319	0.174017	0.132339
chr1	44217243	44217524	282	*	0.0850917	0.0730857	0.128307	0.190398
chr1	44217918	44218270	353	*	0.387197	0.267181	0.348379	0.433841
chr1	44238263	44238630	368	*	0.266286	0.154412	0.272233	0.270629
chr1	44275985	44276330	346	*	0.0714085	0.0408604	0.0659949	0.0815746
chr1	44317359	44318203	845	*	0.261731	0.185194	0.225674	0.349058
chr1	44377950	44378256	307	*	0.152465	0.180457	0.206527	0.180171
chr1	44378434	44378717	284	*	0.14057	0.142664	0.116713	0.182061
chr1	44405171	44405761	591	*	0.0864126	0.0698794	0.112496	0.179082
chr1	44412595	44412786	192	*	0.090628	0.0561844	0.101582	0.0773724
chr1	44424561	44424819	259	*	0.097191	0.116924	0.125509	0.124503
chr1	44425324	44425582	259	*	0.119809	0.0691659	0.117129	0.184208
chr1	44594991	44595674	684	*	0.417118	0.291451	0.376812	0.496673
chr1	44608736	44609062	327	*	0.0952648	0.0742273	0.103656	0.12686
chr1	44609235	44609768	534	*	0.178541	0.136598	0.177246	0.225172
chr1	44621927	44622544	618	*	0.0963642	0.0746591	0.0793313	0.118914
chr1	44631837	44632104	268	*	0.0876215	0.0615592	0.0971371	0.172865
chr1	44652572	44653439	868	*	0.485914	0.297524	0.411391	0.447411
chr1	44707565	44708018	454	*	0.204343	0.140885	0.202569	0.270615
chr1	44708144	44708512	369	*	0.183429	0.143415	0.26761	0.248699
chr1	44714721	44715525	805	*	0.502954	0.282965	0.527587	0.500365
chr1	44723951	44724282	332	*	0.0743692	0.0676875	0.129976	0.165034
chr1	44739362	44739633	272	*	0.0982565	0.0509028	0.0667814	0.127259
chr1	44784300	44784626	327	*	0.0736241	0.0777947	0.0829556	0.123176
chr1	44784721	44785108	388	*	0.0972986	0.0836874	0.138076	0.168242
chr1	44785273	44785762	490	*	0.1854	0.0982765	0.112575	0.251228
chr1	44793687	44794096	410	*	0.0854547	0.093011	0.148971	0.169014
chr1	44799646	44800255	610	*	0.465109	0.360761	0.634544	0.570368
chr1	44813686	44814040	355	*	0.0613202	0.0437683	0.120422	0.130911
chr1	44819564	44819794	231	*	0.0672878	0.0734245	0.0570398	0.112705
chr1	44820153	44820785	633	*	0.160267	0.12207	0.171284	0.247765
chr1	44835600	44836794	1195	*	0.257587	0.169204	0.249769	0.253066
chr1	44986465	44986679	215	*	0.0855371	0.0503743	0.105192	0.160707
chr1	45014164	45014851	688	*	0.338718	0.262715	0.443207	0.415815
chr1	45018394	45018655	262	*	0.138859	0.0690027	0.141089	0.188488
chr1	45019805	45020013	209	*	0.0706651	0.0458033	0.068258	0.0832898
chr1	45065115	45065431	317	*	0.108887	0.0427654	0.107331	0.0516903
chr1	45264857	45265171	315	*	0.067766	0.0393646	0.0818446	0.0825605
chr1	45303871	45304423	553	*	0.360981	0.317862	0.418508	0.436663
chr1	45359523	45360198	676	*	0.19731	0.172801	0.310891	0.320562
chr1	45412960	45413215	256	*	0.159173	0.150686	0.17533	0.180981
chr1	45434031	45434389	359	*	0.0508103	0.0389761	0.0809499	0.0869833
chr1	45493119	45493846	728	*	0.341595	0.241111	0.29557	0.321102
chr1	45499595	45499882	288	*	0.11175	0.0717307	0.106602	0.126078
chr1	45500233	45500595	363	*	0.0997078	0.0739735	0.109798	0.117898
chr1	45512247	45513097	851	*	0.367459	0.220921	0.308864	0.400359
chr1	45521807	45522294	488	*	0.119558	0.069236	0.144096	0.141184
chr1	45550803	45551156	354	*	0.117626	0.0690908	0.130748	0.121491
chr1	45569548	45570453	906	*	0.480037	0.271161	0.383003	0.368569
chr1	45583171	45583673	503	*	0.067969	0.0512218	0.0864696	0.0789939
chr1	45651047	45651579	533	*	0.0746949	0.0759992	0.0702587	0.107522
chr1	45685986	45686476	491	*	0.119228	0.0885384	0.120081	0.155026
chr1	45741034	45741278	245	*	0.090628	0.0767511	0.0815981	0.106107
chr1	45750697	45751170	474	*	0.190387	0.137341	0.260689	0.201717
chr1	45854764	45855161	398	*	0.0812703	0.0508415	0.0694432	0.123319
chr1	45921271	45921585	315	*	0.0831498	0.0898754	0.117822	0.12815
chr1	46037003	46037781	779	*	0.541369	0.381682	0.479246	0.655177
chr1	46098642	46098998	357	*	0.0679355	0.0485982	0.110359	0.0910143
chr1	46132772	46133051	280	*	0.0810026	0.124733	0.161705	0.273533
chr1	46179543	46179899	357	*	0.535703	0.205867	0.423087	0.390133
chr1	46180215	46181195	981	*	0.275872	0.145083	0.22077	0.364278
chr1	46223049	46224124	1076	*	0.398926	0.252778	0.303733	0.413811
chr1	46273640	46273956	317	*	0.0461893	0.0330155	0.0646851	0.0730787
chr1	46302094	46302500	407	*	0.269954	0.195155	0.170773	0.253311
chr1	46303394	46303867	474	*	0.0735677	0.0789778	0.103534	0.139298
chr1	46340174	46340587	414	*	0.168986	0.16677	0.251072	0.230802
chr1	46342058	46342277	220	*	0.19832	0.084672	0.159231	0.150174
chr1	46348002	46348668	667	*	0.355464	0.239755	0.361668	0.423719
chr1	46406559	46406925	367	*	0.0995204	0.126714	0.101006	0.17278
chr1	46407120	46407375	256	*	0.116858	0.0852093	0.141936	0.142902
chr1	46442539	46442980	442	*	0.299994	0.216893	0.303119	0.312067
chr1	46446363	46447189	827	*	0.382415	0.251731	0.348725	0.389264
chr1	46459773	46460189	417	*	0.0884976	0.102722	0.0822806	0.0876459
chr1	46477121	46477743	623	*	0.51442	0.343704	0.638094	0.49927
chr1	46527518	46528621	1104	*	0.306631	0.248718	0.304941	0.310661
chr1	46534166	46534760	595	*	0.0735272	0.0419588	0.0475794	0.0539567
chr1	46535091	46535312	222	*	0.103993	0.0626031	0.096801	0.121942
chr1	46603830	46604399	570	*	0.149467	0.101218	0.181508	0.185524
chr1	46628610	46628923	314	*	0.0697778	0.0552067	0.0693308	0.134966
chr1	46695640	46695946	307	*	0.0746811	0.0402877	0.068722	0.0642825
chr1	46725291	46725778	488	*	0.0919442	0.245019	0.298982	0.0799969
chr1	46767588	46767949	362	*	0.108509	0.0795815	0.0718535	0.130502
chr1	46770552	46771010	459	*	0.0961395	0.106517	0.0875822	0.145243
chr1	46790460	46791045	586	*	0.0777478	0.0610761	0.134437	0.106968
chr1	46861494	46861739	246	*	0.090628	0.0463574	0.114396	0.0748118
chr1	46878075	46878461	387	*	0.120343	0.154108	0.213562	0.134595
chr1	46994462	46994726	265	*	0.0885761	0.0928423	0.0758802	0.108765
chr1	47137244	47137662	419	*	0.0812703	0.0617047	0.0970542	0.166061
chr1	47173733	47174209	477	*	0.0684	0.079615	0.147086	0.143826
chr1	47174535	47174814	280	*	0.129026	0.0760767	0.0814417	0.131939
chr1	47175100	47175434	335	*	0.154487	0.124696	0.199013	0.200405
chr1	47175790	47176203	414	*	0.121373	0.0736019	0.0839076	0.111435
chr1	47179587	47179982	396	*	0.179483	0.0855431	0.139438	0.160071
chr1	47192454	47193062	609	*	0.263095	0.196735	0.279252	0.336429
chr1	47193464	47193727	264	*	0.127245	0.0849952	0.10986	0.16698
chr1	47263236	47263528	293	*	0.105539	0.12422	0.169868	0.231947
chr1	47334255	47334847	593	*	0.288394	0.104553	0.222383	0.268569
chr1	47388793	47389343	551	*	0.236376	0.233409	0.237768	0.323614
chr1	47400778	47401238	461	*	0.0824479	0.0551812	0.0826184	0.114881
chr1	47424289	47424834	546	*	0.15397	0.143472	0.196717	0.254292
chr1	47436986	47437597	612	*	0.161748	0.16198	0.198628	0.269723
chr1	47437825	47438301	477	*	0.295925	0.166677	0.299143	0.282789
chr1	47438497	47438720	224	*	0.0789201	0.0519819	0.0667871	0.110259
chr1	47450009	47450445	437	*	0.0745684	0.0512735	0.0818684	0.0883519
chr1	47494038	47494331	294	*	0.0674993	0.0663871	0.0489588	0.0881698
chr1	47566115	47566516	402	*	0.097651	0.0431113	0.0780383	0.079224
chr1	47579545	47579780	236	*	0.0716014	0.0414122	0.0653372	0.115458
chr1	47592690	47592955	266	*	0.0958001	0.0352413	0.054174	0.0768843
chr1	47686715	47687227	513	*	0.0739517	0.0473846	0.0970674	0.0836031
chr1	47710059	47710255	197	*	0.135171	0.104013	0.108253	0.136919
chr1	47710526	47711170	645	*	0.332939	0.246207	0.304195	0.408787
chr1	47726122	47726516	395	*	0.274773	0.201288	0.210575	0.250045
chr1	47755743	47756005	263	*	0.170413	0.144874	0.0947509	0.202938
chr1	47837122	47837532	411	*	0.0857453	0.0458585	0.0625936	0.0794632
chr1	47846702	47847080	379	*	0.0788904	0.0778859	0.0927681	0.0615474
chr1	47857402	47857759	358	*	0.0846063	0.0565651	0.0820792	0.0808029
chr1	47997623	47998392	770	*	0.395787	0.31725	0.392873	0.446666
chr1	48093693	48094471	779	*	0.469426	0.344226	0.514494	0.64199
chr1	48109020	48109713	694	*	0.232658	0.198649	0.250862	0.300681
chr1	48166418	48166672	255	*	0.072216	0.0648211	0.07509	0.104465
chr1	48202347	48202979	633	*	0.432178	0.210013	0.299537	0.321908
chr1	48203335	48203528	194	*	0.125936	0.0813745	0.143473	0.153443
chr1	48216733	48217155	423	*	0.0773464	0.119904	0.11859	0.204691
chr1	48236552	48237316	765	*	0.232775	0.12561	0.177871	0.23382
chr1	48249917	48250421	505	*	0.0658632	0.0399303	0.0877005	0.079875
chr1	48319587	48319873	287	*	0.0685516	0.0513299	0.0535008	0.0972908
chr1	48497282	48497500	219	*	0.136545	0.0901999	0.129931	0.194411
chr1	48497886	48498096	211	*	0.135817	0.0936513	0.107516	0.104705
chr1	48498200	48498523	324	*	0.47469	0.219319	0.303731	0.377804
chr1	48520816	48521080	265	*	0.0760058	0.102547	0.0640405	0.0814465
chr1	48530680	48530902	223	*	0.0948911	0.0836396	0.104219	0.186122
chr1	48537258	48537768	511	*	0.0812703	0.0726241	0.0970542	0.14246
chr1	48545038	48545349	312	*	0.11018	0.0369239	0.070011	0.0702138
chr1	48552615	48552906	292	*	0.182222	0.131903	0.125787	0.200791
chr1	48572919	48573272	354	*	0.150226	0.0769379	0.0721808	0.150824
chr1	48676963	48677825	863	*	0.289129	0.312697	0.371414	0.464672
chr1	48696584	48696907	324	*	0.0908019	0.086764	0.141195	0.170075
chr1	48697430	48698586	1157	*	0.315062	0.150206	0.254031	0.273124
chr1	48713583	48714122	540	*	0.072216	0.0659397	0.0581762	0.0925139
chr1	48732533	48733239	707	*	0.090628	0.0899195	0.106601	0.154836
chr1	48749929	48750351	423	*	0.251808	0.175765	0.335172	0.289332
chr1	48750410	48750767	358	*	0.213767	0.148036	0.168901	0.243871
chr1	48775998	48776230	233	*	0.109104	0.0564458	0.10623	0.169662
chr1	48776561	48776980	420	*	0.117986	0.0705085	0.174737	0.146586
chr1	48793843	48794361	519	*	0.126505	0.109924	0.0880741	0.150537
chr1	48817489	48818024	536	*	0.486281	0.327839	0.457192	0.494889
chr1	48870139	48870488	350	*	0.137954	0.15235	0.188534	0.168362
chr1	48870652	48870886	235	*	0.187592	0.122195	0.183376	0.27757
chr1	50023345	50024118	774	*	0.10027	0.0670999	0.0615893	0.0878551
chr1	50078960	50079541	582	*	0.0612862	0.0673946	0.0586376	0.0531581
chr1	50212230	50212459	230	*	0.0948911	0.0537878	0.0722455	0.0926364
chr1	50254843	50255244	402	*	0.086317	0.0744605	0.0833636	0.0993842
chr1	50272081	50272650	570	*	0.238546	0.0932071	0.132997	0.182108
chr1	50280850	50281375	526	*	0.0747625	0.0513299	0.150998	0.12009
chr1	50334158	50334652	495	*	0.0895548	0.0779312	0.112911	0.108505
chr1	50348340	50349493	1154	*	0.393583	0.246939	0.329777	0.418302
chr1	50368618	50368950	333	*	0.416866	0.175812	0.242565	0.423623
chr1	50422346	50422874	529	*	0.0709982	0.0533458	0.0975476	0.0860365
chr1	50428248	50428602	355	*	0.0560369	0.043046	0.086632	0.0977578
chr1	50473649	50473996	348	*	0.078154	0.0639885	0.0670407	0.113304
chr1	50691997	50692199	203	*	0.0764276	0.0496706	0.0666535	0.108091
chr1	50724787	50725095	309	*	0.0647264	0.0506468	0.0920749	0.124788
chr1	50735692	50736073	382	*	0.153194	0.0913284	0.222008	0.197446
chr1	50774577	50775008	432	*	0.0837249	0.106687	0.108515	0.107628
chr1	50775317	50775586	270	*	0.122345	0.0822294	0.118406	0.189334
chr1	50960195	50960518	324	*	0.118756	0.126615	0.243562	0.181828
chr1	50969641	50970404	764	*	0.119359	0.0945534	0.0938505	0.181488
chr1	50989042	50989449	408	*	0.0634865	0.0598173	0.10528	0.125511
chr1	51060651	51061247	597	*	0.090628	0.0769807	0.0781248	0.119254
chr1	51074214	51074721	508	*	0.0551066	0.0463649	0.103247	0.062695
chr1	51189281	51189801	521	*	0.203716	0.109633	0.221351	0.192903
chr1	51191907	51192503	597	*	0.253199	0.104375	0.251365	0.207927
chr1	51271067	51271429	363	*	0.0877003	0.0467941	0.0938429	0.108428
chr1	51296618	51297880	1263	*	0.410903	0.322687	0.471117	0.542043
chr1	51304519	51305211	693	*	0.0931803	0.0600056	0.0813569	0.164677
chr1	51313085	51313606	522	*	0.0792815	0.069455	0.0873474	0.169096
chr1	51317708	51317989	282	*	0.0666141	0.0519206	0.0883823	0.107222
chr1	51518288	51518657	370	*	0.11018	0.0899195	0.179537	0.183572
chr1	51534326	51535004	679	*	0.103402	0.111804	0.133639	0.170621
chr1	51535078	51535472	395	*	0.199107	0.15663	0.259833	0.279183
chr1	51707345	51707987	643	*	0.090628	0.0513299	0.105723	0.124318
chr1	51868586	51868858	273	*	0.100209	0.0521062	0.0600564	0.0894908
chr1	51896717	51897157	441	*	0.425847	0.213853	0.334916	0.35081
chr1	52002135	52002840	706	*	0.312052	0.154471	0.203999	0.3188
chr1	52056147	52056507	361	*	0.153637	0.149358	0.204366	0.347042
chr1	52141506	52142336	831	*	0.552094	0.442736	0.645534	0.733438
chr1	52296337	52296702	366	*	0.309327	0.186069	0.289917	0.314282
chr1	52404611	52405309	699	*	0.200839	0.133974	0.24768	0.275354
chr1	52466335	52466637	303	*	0.0551066	0.0369239	0.0781248	0.0767257
chr1	52553283	52553537	255	*	0.224204	0.142932	0.155615	0.282067
chr1	52632009	52632360	352	*	0.101633	0.0496269	0.110096	0.111144
chr1	52637983	52638219	237	*	0.0890432	0.0676025	0.133527	0.118586
chr1	52686007	52686791	785	*	0.285974	0.188117	0.269454	0.290714
chr1	52700628	52701366	739	*	0.169141	0.135221	0.224741	0.237574
chr1	52703044	52703279	236	*	0.102773	0.0503719	0.0742672	0.122714
chr1	52830641	52830993	353	*	0.0566913	0.0572799	0.0839292	0.0568207
chr1	52842660	52842944	285	*	0.0812703	0.105043	0.108993	0.221755
chr1	52921338	52921855	518	*	0.305848	0.229348	0.202688	0.39214
chr1	53015272	53015871	600	*	0.0619947	0.0423537	0.0822415	0.153253
chr1	53073024	53073580	557	*	0.0440056	0.0295111	0.0690254	0.0619291
chr1	53088359	53089014	656	*	0.0612441	0.0673456	0.160147	0.0852455
chr1	53117338	53117590	253	*	0.0656321	0.0437558	0.0712897	0.067663
chr1	53121194	53121557	364	*	0.0656321	0.0447052	0.11128	0.0666295
chr1	53181588	53181854	267	*	0.108231	0.0512735	0.0627786	0.115584
chr1	53182588	53182875	288	*	0.150657	0.122702	0.0952625	0.207471
chr1	53237983	53238341	359	*	0.103488	0.113648	0.077888	0.0869833
chr1	53262052	53262446	395	*	0.0824449	0.056007	0.111204	0.0655222
chr1	53265743	53266627	885	*	0.0804792	0.0925035	0.0886673	0.142271
chr1	53278258	53278594	337	*	0.469674	0.281299	0.439379	0.499932
chr1	53321078	53321436	359	*	0.158859	0.100826	0.0877005	0.287708
chr1	53326924	53327384	461	*	0.0981383	0.0378477	0.0734151	0.122499
chr1	53328292	53328736	445	*	0.159167	0.102138	0.200554	0.272538
chr1	53359267	53359972	706	*	0.0827591	0.0448661	0.0750446	0.0978182
chr1	53392847	53394005	1159	*	0.423886	0.294202	0.502681	0.432625
chr1	53444842	53445208	367	*	0.197451	0.134707	0.127031	0.254853
chr1	53484982	53485813	832	*	0.300524	0.210367	0.256154	0.264755
chr1	53538529	53539018	490	*	0.0547054	0.0374029	0.0801477	0.0965219
chr1	53559314	53559594	281	*	0.0690042	0.0828957	0.137883	0.115171
chr1	53582786	53583453	668	*	0.078578	0.0298919	0.075636	0.104341
chr1	53633763	53634039	277	*	0.0634865	0.074741	0.0751163	0.136953
chr1	53644719	53645503	785	*	0.0550764	0.0712908	0.0663575	0.0652699
chr1	53718995	53719584	590	*	0.0570919	0.0477239	0.104747	0.0782766
chr1	53861316	53861845	530	*	0.287398	0.171625	0.200554	0.315345
chr1	53878242	53878472	231	*	0.122856	0.0709564	0.104147	0.171801
chr1	53878672	53878922	251	*	0.126181	0.110227	0.158233	0.207307
chr1	53889558	53889933	376	*	0.0618199	0.0844859	0.128798	0.21783
chr1	53901356	53901618	263	*	0.065938	0.0693688	0.0786973	0.0879308
chr1	53905666	53905984	319	*	0.0680444	0.0470721	0.0582323	0.103871
chr1	53928981	53929331	351	*	0.0634865	0.0498577	0.114631	0.0777735
chr1	53948827	53949603	777	*	0.273346	0.171595	0.173448	0.202232
chr1	53959268	53959504	237	*	0.158471	0.110152	0.183915	0.13394
chr1	54070286	54070811	526	*	0.223578	0.127993	0.162463	0.165538
chr1	54081270	54081883	614	*	0.191298	0.119976	0.184847	0.159539
chr1	54082732	54083192	461	*	0.139418	0.0563729	0.113125	0.126177
chr1	54103370	54103702	333	*	0.0777478	0.0473751	0.0780707	0.100642
chr1	54121452	54121968	517	*	0.24325	0.166493	0.219735	0.349354
chr1	54176009	54176685	677	*	0.14874	0.0315847	0.0659144	0.115372
chr1	54190837	54191093	257	*	0.0570489	0.0305393	0.0534786	0.0433977
chr1	54200149	54200548	400	*	0.0746736	0.07056	0.133124	0.147885
chr1	54270873	54271187	315	*	0.0672369	0.0506468	0.0857561	0.136376
chr1	54342713	54343376	664	*	0.0800275	0.0569183	0.140577	0.0738557
chr1	54365558	54365783	226	*	0.102617	0.0475491	0.0789046	0.131123
chr1	54367006	54367382	377	*	0.0577778	0.0679214	0.106925	0.0797033
chr1	54400725	54401439	715	*	0.0693662	0.0415894	0.0745023	0.141251
chr1	54406497	54406774	278	*	0.115741	0.0865518	0.131362	0.122724
chr1	54409901	54410164	264	*	0.0569905	0.0258181	0.0629715	0.0657566
chr1	54488890	54490067	1178	*	0.321155	0.14597	0.236829	0.285755
chr1	54499836	54500174	339	*	0.121538	0.0646704	0.0892803	0.192947
chr1	54521805	54522063	259	*	0.0541401	0.0387126	0.0440112	0.0714567
chr1	54580938	54581304	367	*	0.0697576	0.0557446	0.0794774	0.11228
chr1	54649368	54649858	491	*	0.0647264	0.0497632	0.113742	0.117192
chr1	54672451	54672888	438	*	0.127652	0.0759843	0.115431	0.18135
chr1	54736397	54736727	331	*	0.0735515	0.0508261	0.0522137	0.063158
chr1	54791804	54792003	200	*	0.110481	0.0710582	0.163019	0.191696
chr1	54799928	54800216	289	*	0.168241	0.0554272	0.078383	0.144383
chr1	54801001	54801397	397	*	0.324888	0.256875	0.291361	0.56409
chr1	54810300	54810686	387	*	0.351591	0.204451	0.304671	0.412453
chr1	54810997	54811288	292	*	0.130895	0.12356	0.148227	0.269047
chr1	54819166	54819476	311	*	0.0631483	0.0453699	0.078248	0.0945485
chr1	54826370	54826841	472	*	0.0867859	0.0963941	0.114631	0.102299
chr1	54874970	54875298	329	*	0.132912	0.074182	0.132189	0.0961706
chr1	54887116	54887440	325	*	0.116043	0.0880483	0.090625	0.123151
chr1	54944843	54945132	290	*	0.314494	0.193171	0.166111	0.349587
chr1	54945492	54945819	328	*	0.187747	0.131723	0.156567	0.192991
chr1	54950240	54950805	566	*	0.115172	0.1213	0.121784	0.265511
chr1	54979621	54979890	270	*	0.0894664	0.0364247	0.083451	0.096641
chr1	54996412	54996690	279	*	0.256027	0.191801	0.417428	0.354688
chr1	55021862	55022687	826	*	0.251721	0.153247	0.186624	0.282762
chr1	55143687	55143964	278	*	0.107	0.0637379	0.0956509	0.148634
chr1	55164865	55165246	382	*	0.11018	0.0564458	0.0870954	0.111788
chr1	55170182	55170503	322	*	0.0812703	0.0463649	0.0970542	0.0972908
chr1	55213564	55213972	409	*	0.090628	0.0782724	0.133247	0.11046
chr1	55257778	55258354	577	*	0.0909694	0.0537636	0.0724971	0.0950895
chr1	55277530	55277855	326	*	0.650297	0.364976	0.578242	0.595667
chr1	55284679	55284978	300	*	0.243987	0.0779237	0.140574	0.175686
chr1	55298533	55299150	618	*	0.0774626	0.0659683	0.0901491	0.150324
chr1	55375509	55376299	791	*	0.538869	0.390851	0.461096	0.6242
chr1	55378452	55378771	320	*	0.116466	0.0618447	0.102621	0.151185
chr1	55380847	55381302	456	*	0.0455515	0.057432	0.0510665	0.0624172
chr1	55696277	55696733	457	*	0.084333	0.0317284	0.0911721	0.0699407
chr1	55710543	55710850	308	*	0.0645483	0.0374517	0.0538943	0.0716047
chr1	55953333	55953615	283	*	0.117986	0.0513299	0.0787424	0.0767257
chr1	56133684	56134010	327	*	0.090628	0.0315997	0.106601	0.0902717
chr1	56189907	56190631	725	*	0.0851551	0.0748558	0.0975476	0.0990788
chr1	56206415	56206824	410	*	0.0551066	0.0415597	0.106601	0.15856
chr1	56398560	56398892	333	*	0.0757063	0.030445	0.0487069	0.088488
chr1	56408997	56409703	707	*	0.201473	0.117068	0.182407	0.224437
chr1	56578386	56579633	1248	*	0.0716534	0.0809123	0.148227	0.141451
chr1	56585520	56585806	287	*	0.117912	0.0905833	0.127089	0.10493
chr1	56586526	56586845	320	*	0.0809725	0.0401295	0.0489493	0.0992685
chr1	56663072	56663542	471	*	0.0623755	0.0589353	0.0626195	0.0594404
chr1	56708539	56708820	282	*	0.129869	0.0782724	0.0913676	0.160872
chr1	56709224	56709454	231	*	0.207074	0.0899195	0.157962	0.203941
chr1	56803493	56803823	331	*	0.0777478	0.0467552	0.0595961	0.0899017
chr1	56821206	56821573	368	*	0.23202	0.11954	0.217662	0.32519
chr1	56831268	56832082	815	*	0.454215	0.217918	0.247738	0.325228
chr1	56832784	56833024	241	*	0.120407	0.116962	0.0718708	0.145204
chr1	56894085	56894627	543	*	0.0418897	0.0415597	0.0682246	0.0773724
chr1	57103222	57103621	400	*	0.067766	0.0730479	0.0847304	0.100649
chr1	58047461	58047886	426	*	0.140841	0.107126	0.144113	0.215669
chr1	58251541	58251922	382	*	0.0777478	0.0650978	0.0615859	0.0934087
chr1	58347426	58347715	290	*	0.0571717	0.0417677	0.0868224	0.0932675
chr1	58534674	58534972	299	*	0.077283	0.0355743	0.0790641	0.0965202
chr1	58546363	58547101	739	*	0.562867	0.444284	0.635548	0.533584
chr1	58632007	58632231	225	*	0.078154	0.0473846	0.0870954	0.0852497
chr1	58652518	58653247	730	*	0.479753	0.312117	0.374077	0.534796
chr1	58699956	58700267	312	*	0.296668	0.226668	0.388318	0.45006
chr1	58735060	58735318	259	*	0.0632718	0.051478	0.0730882	0.0756722
chr1	58739971	58740409	439	*	0.251542	0.16615	0.262138	0.220959
chr1	58756233	58756492	260	*	0.0880613	0.0385913	0.0690837	0.0731119
chr1	58768685	58769190	506	*	0.172541	0.113434	0.145603	0.233018
chr1	58769619	58770038	420	*	0.113688	0.0809824	0.117629	0.102257
chr1	58781676	58781929	254	*	0.143363	0.0609133	0.0911705	0.137971
chr1	58782178	58782509	332	*	0.223349	0.115364	0.217027	0.310109
chr1	58782806	58783066	261	*	0.0736599	0.112915	0.189568	0.184308
chr1	58784910	58785162	253	*	0.14268	0.086764	0.172025	0.223263
chr1	58800516	58800826	311	*	0.0634865	0.0723071	0.0742588	0.0518301
chr1	58841341	58841665	325	*	0.203445	0.0842631	0.207746	0.1336
chr1	58842154	58842471	318	*	0.093465	0.0713944	0.086116	0.181894
chr1	58964447	58964772	326	*	0.090628	0.052992	0.0786543	0.0913392
chr1	58972050	58972639	590	*	0.089917	0.0828517	0.082444	0.155035
chr1	58979468	58979792	325	*	0.0629872	0.0419621	0.0990331	0.114331
chr1	58990025	58990745	721	*	0.100571	0.053414	0.0583233	0.0796766
chr1	59016483	59016785	303	*	0.0769133	0.0598564	0.0883631	0.105972
chr1	59046556	59046789	234	*	0.100262	0.103336	0.079621	0.134853
chr1	59290470	59290722	253	*	0.121978	0.0719038	0.132189	0.141595
chr1	59296407	59296913	507	*	0.0714085	0.0896812	0.20697	0.160393
chr1	59487343	59487762	420	*	0.0511207	0.101989	0.0970542	0.130478
chr1	59554335	59554690	356	*	0.047105	0.0415597	0.14821	0.0638874
chr1	59645153	59645562	410	*	0.0812703	0.0891123	0.0794774	0.108021
chr1	59676505	59676826	322	*	0.0551066	0.054184	0.0535008	0.0749379
chr1	59699811	59700153	343	*	0.117333	0.0674771	0.0799414	0.0869424
chr1	59712116	59712455	340	*	0.0790413	0.0301247	0.0622721	0.0984043
chr1	59718101	59718471	371	*	0.123322	0.0482413	0.114016	0.200313
chr1	59759117	59759846	730	*	0.606417	0.339812	0.558064	0.664507
chr1	59879658	59880043	386	*	0.138729	0.065266	0.0636805	0.116084
chr1	59903173	59903503	331	*	0.0942791	0.124078	0.17638	0.188973
chr1	59915467	59915824	358	*	0.0812703	0.0617047	0.0877627	0.111788
chr1	59947344	59947748	405	*	0.367957	0.231897	0.23173	0.372446
chr1	59971388	59971866	479	*	0.513552	0.279171	0.423763	0.360808
chr1	59977775	59978016	242	*	0.135058	0.0823647	0.135879	0.193281
chr1	60968463	60968741	279	*	0.108017	0.0564458	0.0877627	0.0834103
chr1	60979037	60979679	643	*	0.0802741	0.113024	0.162802	0.136262
chr1	61042890	61043508	619	*	0.3931	0.32661	0.392462	0.625007
chr1	61049958	61050434	477	*	0.339015	0.327602	0.44912	0.534838
chr1	61077958	61078282	325	*	0.124145	0.113341	0.180805	0.143457
chr1	61210447	61211012	566	*	0.0634865	0.0564458	0.070011	0.0767257
chr1	61453965	61454241	277	*	0.270769	0.108197	0.0970542	0.227354
chr1	61476302	61476607	306	*	0.0859901	0.0608426	0.0877005	0.0749379
chr1	61588453	61588922	470	*	0.23738	0.165769	0.170708	0.233076
chr1	61641753	61642056	304	*	0.280652	0.103293	0.308384	0.356688
chr1	61851609	61852085	477	*	0.189423	0.12121	0.160773	0.277718
chr1	61852331	61852648	318	*	0.202955	0.0648211	0.103115	0.105233
chr1	62082692	62083452	761	*	0.556416	0.276806	0.469139	0.484473
chr1	62131173	62131775	603	*	0.271282	0.162589	0.239648	0.173675
chr1	62175122	62176180	1059	*	0.19762	0.126391	0.216119	0.178207
chr1	62271969	62272343	375	*	0.0675848	0.0562295	0.0736248	0.106274
chr1	62308298	62308788	491	*	0.0634865	0.0527584	0.0923254	0.0967932
chr1	62368646	62369030	385	*	0.072216	0.0282063	0.0734425	0.0702138
chr1	62391566	62391936	371	*	0.120344	0.0841738	0.0664983	0.12686
chr1	62406859	62407205	347	*	0.11046	0.0848085	0.104381	0.189003
chr1	62407748	62408044	297	*	0.154196	0.0724802	0.0702732	0.151186
chr1	62433987	62434605	619	*	0.0612862	0.0417503	0.0643946	0.111027
chr1	62438114	62438533	420	*	0.0551066	0.0513299	0.0872596	0.0733632
chr1	62530660	62531134	475	*	0.216951	0.163688	0.12923	0.178988
chr1	62687976	62688354	379	*	0.0884976	0.0957315	0.0985811	0.152847
chr1	62746869	62747286	418	*	0.13882	0.10667	0.194847	0.20579
chr1	62783699	62784671	973	*	0.085363	0.0926121	0.105323	0.140216
chr1	62841700	62842143	444	*	0.118848	0.083871	0.0877627	0.136194
chr1	62906713	62906935	223	*	0.11018	0.0670999	0.0970542	0.0834143
chr1	62912011	62912316	306	*	0.25593	0.142475	0.2912	0.270727
chr1	62963215	62963513	299	*	0.145285	0.0919234	0.121271	0.218259
chr1	63316448	63316775	328	*	0.108636	0.0702957	0.169778	0.147885
chr1	63327547	63327899	353	*	0.154171	0.159038	0.160621	0.239192
chr1	63441357	63441665	309	*	0.127798	0.0878125	0.107363	0.223839
chr1	63441793	63442210	418	*	0.408499	0.140552	0.252464	0.306294
chr1	63442450	63442783	334	*	0.0728435	0.0293807	0.0876902	0.109776
chr1	63523157	63523665	509	*	0.0587255	0.108098	0.155723	0.247301
chr1	63538538	63538906	369	*	0.141374	0.0617047	0.070011	0.0834143
chr1	63557735	63557998	264	*	0.122246	0.0967285	0.089046	0.140411
chr1	63594193	63594510	318	*	0.0861302	0.0478996	0.0850025	0.108196
chr1	63615538	63616040	503	*	0.250841	0.178749	0.14819	0.286726
chr1	63674167	63674517	351	*	0.111244	0.0420828	0.0715249	0.0953302
chr1	63699349	63699627	279	*	0.073346	0.0475838	0.0762386	0.150343
chr1	63773629	63774341	713	*	0.27958	0.153566	0.139607	0.290976
chr1	63788926	63789410	485	*	0.0764276	0.0366535	0.100868	0.110132
chr1	63914557	63915068	512	*	0.0845166	0.0984117	0.136315	0.189093
chr1	64136829	64137735	907	*	0.220208	0.137788	0.198487	0.291337
chr1	64242867	64243309	443	*	0.108037	0.0426752	0.102061	0.129279
chr1	64268772	64269058	287	*	0.177637	0.173567	0.144319	0.254507
chr1	64269583	64270129	547	*	0.144543	0.0657065	0.143947	0.226402
[truncated: 38,784 more rows]

## Sheet: Table 3. Diff loops E vs S
Supplementary Table 3. Loops in pediatric samples called using the GM12878 CTCF peaks vs MACS2 called self peaks.
chr_anchor_1	start_bp_anchor_1	end_bp_anchor_1	chr_anchor_2	start_bp_anchor_2	end_bp_anchor_2	sample2_pets_at_GM12878_peaks	sample3_pets_at_GM12878_peaks	sample5_pets_at_GM12878_peaks	sample6_pets_at_GM12878_peaks	sample2_pets_at_self_peaks	sample3_pets_at_self_peaks	sample5_pets_at_self_peaks	sample6_pets_at_self_peaks	#GM12878_called_samples_containing_loop	Total_PETS_called_with_GM12878_peaks	#self_called_samples_containing_loop	Total_PETS_called_with_self_peaks	loopWidth	mango.P	mango.FDR	logFC	logCPM	LR	PValue	FDR	region	gene1	gene2	gene3	gene4	gene5	gene6	gene7
1	777812	779915	1	2172106	2175918	0	1	0	1	0	1	0	1	2	2	2	2	1395148	1.04666e-09	1.33568e-08	-0.090183	3.41882	0.0058923	0.938813	0.967051	chr1:752812-2200918	ATAD3A (-35310)	ATAD3B (+5096)
1	777812	779915	1	1397816	1403080	0	0	1	1	0	0	1	1	2	2	2	2	621584	3.95667e-07	3.40654e-06	-0.0906537	3.42329	0.00594101	0.938562	0.967051	chr1:752812-1428080	RNF223 (-16139)	C1orf159 (+25635)
1	777812	779915	1	1775060	1779841	0	0	1	1	0	0	1	1	2	2	2	2	998587	3.8721e-09	4.46556e-08	-0.0906537	3.42329	0.00594101	0.938562	0.967051	chr1:752812-1804841	UBE2J2 (-4994)	SCNN1D (-1609)
1	903677	906046	1	974569	981252	1	6	0	7	2	8	3	11	3	14	4	24	73049	2.17604e-14	4.64117e-13	0.649027	4.82281	1.44426	0.229451	0.630325	chr1:878677-1006252	SAMD11 (+16727)	NOC2L (+16825)
1	903677	906046	1	1397816	1403080	1	2	0	1	1	2	0	1	3	4	3	4	495586	2.34701e-13	4.60479e-12	-0.102757	3.68879	0.0118833	0.913194	0.967051	chr1:878677-1428080	C1orf159 (-37298)	TTLL10 (-20524)
1	903677	906046	1	982653	986328	1	4	1	4	1	4	2	7	4	10	4	14	79629	2.69239e-06	2.02912e-05	0.343783	4.40581	0.297873	0.585219	0.967051	chr1:878677-1011328	NOC2L (+14287)	SAMD11 (+19265)
1	903677	906046	1	1286918	1294188	1	1	1	2	1	1	1	2	4	5	4	5	385691	3.5083e-14	7.35028e-13	-0.103814	3.80196	0.0142813	0.904876	0.967051	chr1:878677-1319188	RNF223 (-24626)	C1orf159 (+17148)
1	903677	906046	1	1298957	1307394	0	2	2	5	0	2	2	5	3	9	3	9	398314	0	0	-0.104925	4.16995	0.0226996	0.880241	0.967051	chr1:878677-1332394	RNF223 (-31229)	C1orf159 (+10545)
1	903677	906046	1	1370333	1377150	1	0	1	0	1	1	0	2	2	2	3	4	468880	2.96475e-09	3.47076e-08	0.73038	3.56483	0.478362	0.489165	0.967051	chr1:878677-1402150	TTLL10 (-33489)	C1orf159 (-24333)
1	974569	981252	1	982653	986328	7	10	9	9	17	17	11	30	4	35	4	75	6580	0	0	0.929137	6.07429	5.44604	0.0196127	0.19969	chr1:949569-1011328	PERM1 (+580)
1	974569	981252	1	1346534	1358813	0	2	0	0	2	3	1	1	1	2	4	7	374763	5.96423e-12	1.00902e-10	1.4942	3.75146	2.39612	0.121636	0.351799	chr1:949569-1383813	C1orf159 (-50610)	TTLL10 (-7212)
1	974569	981252	1	1397816	1403080	0	0	2	0	0	2	2	3	1	2	3	7	422537	1.25455e-13	2.51812e-12	1.46317	3.7462	2.3035	0.129083	0.372042	chr1:949569-1428080	TTLL10 (+14922)	TNFRSF18 (+17746)
1	974569	981252	1	1000628	1003143	1	4	5	9	3	8	9	11	4	19	4	31	23975	0	0	0.597072	5.13045	1.47599	0.224404	0.617694	chr1:949569-1028143	PERM1 (-7827)	HES4 (+11316)
1	974569	981252	1	1062792	1065369	0	0	0	6	1	0	2	8	1	6	3	11	86170	0.00134477	0.00475717	0.731264	4.10993	1.01073	0.314727	0.83009	chr1:949569-1090369	AGRN (-154)
1	974569	981252	1	1905502	1910171	1	1	0	0	1	2	0	1	2	2	3	4	929926	1.13687e-13	2.28987e-12	0.742705	3.56576	0.492514	0.482808	0.967051	chr1:949569-1935171	ATAD3C (-7319)	VWA1 (+6699)
1	974569	981252	1	1298957	1307394	1	4	2	6	1	5	3	8	4	13	4	17	325265	0	0	0.259545	4.60369	0.200367	0.654425	0.967051	chr1:949569-1332394	TTLL10 (-32921)	C1orf159 (-24901)
1	974569	981252	1	1370333	1377150	1	1	0	2	1	0	0	4	3	4	2	5	395831	5.72653e-13	1.08488e-11	0.174995	3.734	0.0378867	0.845671	0.967051	chr1:949569-1402150	TTLL10 (+1957)	TNFRSF18 (+30711)
1	982653	986328	1	1370333	1377150	0	0	0	2	2	1	0	4	1	2	3	7	389251	1.46572e-12	2.65983e-11	1.4906	3.73184	2.38477	0.122523	0.354206	chr1:957653-1402150	TTLL10 (+5999)	TNFRSF18 (+26669)
1	982653	986328	1	1062792	1065369	2	0	2	9	2	0	2	9	3	13	3	13	79590	1.95183e-07	1.79564e-06	-0.101676	4.46284	0.0280483	0.866995	0.967051	chr1:957653-1090369	AGRN (+3888)	RNF223 (+50296)
1	982653	986328	1	1905502	1910171	0	1	0	3	0	1	1	3	2	4	3	5	923346	0	0	0.196465	3.72957	0.0467558	0.828808	0.967051	chr1:957653-1935171	ATAD3C (-3277)
1	982653	986328	1	1298957	1307394	0	8	3	7	0	10	3	8	3	18	3	21	318685	0	0	0.100303	4.85864	0.0362395	0.849022	0.967051	chr1:957653-1332394	C1orf159 (-28943)	TTLL10 (-28879)
1	982653	986328	1	1018257	1020724	8	2	0	6	8	3	1	7	3	16	4	19	35000	1.22892e-09	1.54534e-08	0.126702	4.78325	0.0535169	0.817053	0.967051	chr1:957653-1045724	HES4 (-1517)
1	982653	986328	1	1000628	1003143	3	4	5	9	4	6	5	11	4	21	4	26	17395	4.88498e-14	1.01271e-12	0.184984	5.06579	0.139063	0.709214	0.967051	chr1:957653-1028143	PERM1 (-11869)	HES4 (+7274)
1	982653	986328	1	2139097	2140919	0	1	0	1	0	1	0	1	2	2	2	2	1155517	1.61681e-09	1.98278e-08	-0.090183	3.41882	0.0058923	0.938813	0.967051	chr1:957653-2165919	TMEM240 (-21429)	SSU72 (+13083)
1	982653	986328	1	1439334	1442382	1	2	0	4	1	2	0	4	3	7	3	7	456367	0	0	-0.102925	3.99156	0.0181075	0.892956	0.967051	chr1:957653-1467382	TNFRSF18 (-5947)	TNFRSF4 (+1614)
1	982653	986328	1	1397816	1403080	3	3	2	1	3	2	1	2	4	9	4	8	415957	0	0	-0.286553	4.16489	0.160754	0.688464	0.967051	chr1:957653-1428080	TNFRSF18 (+13704)	TTLL10 (+18964)
1	982653	986328	1	1286918	1294188	1	2	1	4	1	2	1	4	4	8	4	8	306062	2.22045e-16	5.69148e-15	-0.105385	4.08958	0.0209425	0.884936	0.967051	chr1:957653-1319188	TTLL10 (-35482)	C1orf159 (-22340)
1	1000628	1003143	1	1619435	1621797	0	1	0	1	0	1	0	1	2	2	2	2	618730	4.15911e-07	3.5633e-06	-0.090183	3.41882	0.0058923	0.938813	0.967051	chr1:975628-1646797	ACAP3 (-3195)	PUSL1 (+2646)
1	1000628	1003143	1	1031797	1033900	2	2	2	8	2	3	2	13	4	14	4	20	30963	1.00721e-09	1.29018e-08	0.36997	4.70828	0.442543	0.505898	0.967051	chr1:975628-1058900	AGRN (-2859)
1	1000628	1003143	1	1062792	1065369	1	3	1	5	2	4	2	5	4	10	4	13	62195	2.0713e-05	0.000138711	0.266261	4.37379	0.173088	0.677382	0.967051	chr1:975628-1090369	AGRN (+12876)	RNF223 (+41308)
1	1000628	1003143	1	1905502	1910171	0	2	0	1	0	3	0	1	2	3	2	4	905951	6.66134e-16	1.65912e-14	0.263214	3.62092	0.0706961	0.790326	0.967051	chr1:975628-1935171	ATAD3B (-16369)	ATAD3C (+5711)
1	1000628	1003143	1	1286918	1294188	0	1	1	3	0	1	1	3	3	5	3	5	288667	2.85999e-06	2.14785e-05	-0.10089	3.78932	0.0135539	0.907319	0.967051	chr1:975628-1319188	C1orf159 (-31327)	TTLL10 (-26495)
1	1000628	1003143	1	1018257	1020724	2	9	5	10	2	11	7	12	4	26	4	32	17605	0	0	0.178717	5.29156	0.14855	0.699925	0.967051	chr1:975628-1045724	ISG15 (-2747)
1	1000628	1003143	1	2544658	2549990	0	1	0	1	0	1	0	1	2	2	2	2	1545438	6.78125e-10	9.01603e-09	-0.090183	3.41882	0.0058923	0.938813	0.967051	chr1:975628-2574990	SLC35E2 (-29317)	NADK (+4760)
1	1000628	1003143	1	1664134	1667183	1	0	0	1	1	0	0	1	2	2	2	2	663773	2.21355e-07	2.01183e-06	-0.0903045	3.42453	0.00590402	0.938753	0.967051	chr1:975628-1692183	TAS1R3 (+2592)	DVL1 (+15444)
1	1000628	1003143	1	1397816	1403080	0	2	1	0	1	2	2	1	2	3	4	6	398562	8.40772e-13	1.56594e-11	0.791753	3.75412	0.735435	0.391127	0.967051	chr1:975628-1428080	TNFRSF18 (+4717)	TTLL10 (+27951)
1	1000628	1003143	1	1439334	1442382	0	0	1	2	1	0	1	2	2	3	3	4	438972	1.29154e-10	1.92725e-09	0.271794	3.6208	0.0748158	0.78445	0.967051	chr1:975628-1467382	TNFRSF4 (-7373)	SDF4 (+10496)
1	1000628	1003143	1	1370333	1377150	0	2	1	2	1	2	1	5	3	5	4	9	371856	0	0	0.670157	3.99584	0.738672	0.390086	0.967051	chr1:975628-1402150	TTLL10 (+14986)	TNFRSF18 (+17682)
1	1000628	1003143	1	1298957	1307394	1	3	2	8	1	4	2	8	4	14	4	15	301290	0	0	-0.00851816	4.56432	0.000218645	0.988202	0.990694	chr1:975628-1332394	C1orf159 (-37930)	TTLL10 (-19892)
1	1018257	1020724	1	1370333	1377150	0	0	1	3	3	4	1	4	2	4	4	12	354251	0	0	1.38557	4.09192	3.20737	0.0733073	0.318832	chr1:993257-1402150	TNFRSF18 (+8867)	TTLL10 (+23801)
1	1018257	1020724	1	1346534	1358813	0	1	0	1	2	3	0	3	2	2	3	8	333183	3.53126e-11	5.547e-10	1.66727	3.7954	3.12687	0.0770114	0.318832	chr1:993257-1383813	TTLL10 (+14632)	TNFRSF18 (+18036)
1	1018257	1020724	1	1573214	1575330	0	0	1	1	0	0	1	1	2	2	2	2	554781	1.05095e-06	8.38873e-06	-0.0906537	3.42329	0.00594101	0.938562	0.967051	chr1:993257-1600330	ACAP3 (+11224)	SCNN1D (+16358)
1	1018257	1020724	1	1062792	1065369	6	6	2	8	6	6	3	10	4	22	4	25	44590	0	0	0.0600068	5.07446	0.0147345	0.903385	0.967051	chr1:993257-1090369	AGRN (+21690)	RNF223 (+32494)
1	1018257	1020724	1	1031797	1033900	5	14	8	10	5	14	8	12	4	37	4	39	13358	0	0	-0.0563775	5.62856	0.017349	0.895209	0.967051	chr1:993257-1058900	AGRN (+5956)	RNF223 (+48228)
1	1018257	1020724	1	1439334	1442382	0	1	0	1	0	1	0	1	2	2	2	2	421367	1.97674e-05	0.000132719	-0.090183	3.41882	0.0058923	0.938813	0.967051	chr1:993257-1467382	B3GALT6 (-1945)	SDF4 (+1681)
1	1018257	1020724	1	1298957	1307394	3	10	11	15	4	10	11	15	4	39	4	40	283685	0	0	-0.0769286	5.66048	0.0331497	0.855527	0.967051	chr1:993257-1332394	C1orf159 (-46745)	TTLL10 (-11077)
1	1018257	1020724	1	1504224	1506500	1	0	0	2	1	0	0	1	2	3	2	2	485871	1.021e-07	9.89768e-07	-0.570302	3.49155	0.267394	0.605085	0.967051	chr1:993257-1531500	C1QTNF12 (-15657)	UBE2J2 (+11454)
1	1018257	1020724	1	1775060	1779841	1	0	1	1	0	0	1	2	3	3	2	3	757960	2.48113e-12	4.38606e-11	-0.111863	3.56103	0.0111976	0.915726	0.967051	chr1:993257-1804841	CCNL2 (+263)
1	1018257	1020724	1	1120855	1125065	0	2	1	6	0	2	2	6	3	9	3	10	103469	0.000152185	0.000670995	0.0469473	4.20299	0.00462451	0.945783	0.967051	chr1:993257-1150065	RNF223 (+2646)	AGRN (+51538)
1	1018257	1020724	1	2172106	2175918	1	1	1	0	1	1	1	0	3	3	3	3	1154521	1.4988e-14	3.24985e-13	-0.101452	3.57456	0.00943848	0.922606	0.967051	chr1:993257-2200918	SSU72 (-22219)	FNDC10 (+3008)
1	1018257	1020724	1	2042865	2047510	0	0	1	1	0	0	1	1	2	2	2	2	1025697	2.78416e-09	3.27332e-08	-0.0906537	3.42329	0.00594101	0.938562	0.967051	chr1:993257-2072510	TMEM240 (+7473)	ATAD3A (+20709)
1	1018257	1020724	1	1397816	1403080	1	3	3	7	1	3	2	6	4	14	4	12	380957	0	0	-0.320623	4.47586	0.277533	0.598323	0.967051	chr1:993257-1428080	TNFRSF18 (-4098)
1	1018257	1020724	1	1905502	1910171	0	2	3	6	0	2	4	6	3	11	3	12	888346	0	0	0.018558	4.36873	0.000827631	0.977049	0.981966	chr1:993257-1935171	ATAD3B (-7555)	ATAD3C (+14525)
1	1031797	1033900	1	1346534	1358813	0	1	0	2	0	2	1	7	2	3	3	10	319825	1.17684e-14	2.58252e-13	1.45999	3.93414	2.99987	0.0832714	0.318832	chr1:1006797-1383813	TNFRSF18 (+11266)	TTLL10 (+21402)
1	1031797	1033900	1	1370333	1377150	0	0	3	2	1	1	2	8	2	5	4	12	340893	0	0	1.04272	4.13045	1.9836	0.159012	0.453175	chr1:1006797-1402150	TNFRSF18 (+2097)	TTLL10 (+30571)
1	1031797	1033900	1	1905502	1910171	0	1	0	1	0	1	0	1	2	2	2	2	874988	1.04091e-08	1.13972e-07	-0.090183	3.41882	0.0058923	0.938813	0.967051	chr1:1006797-1935171	ATAD3B (-785)
1	1031797	1033900	1	1439334	1442382	4	0	1	1	4	0	1	1	3	6	3	6	408009	0	0	-0.10975	3.93295	0.0181616	0.892798	0.967051	chr1:1006797-1467382	B3GALT6 (+4825)	C1QTNF12 (+9632)
1	1031797	1033900	1	1504224	1506500	2	1	1	0	2	0	1	0	3	4	2	3	472513	2.76177e-11	4.38056e-10	-0.466994	3.64512	0.222792	0.636921	0.967051	chr1:1006797-1531500	C1QTNF12 (-22427)	UBE2J2 (+4684)
1	1031797	1033900	1	1397816	1403080	1	0	1	0	1	0	1	0	2	2	2	2	367599	0.000108431	0.000504861	-0.0938196	3.43662	0.00628031	0.936835	0.967051	chr1:1006797-1428080	TNFRSF4 (-3307)
1	1031797	1033900	1	1298957	1307394	3	3	3	9	3	3	3	9	4	18	4	18	270327	0	0	-0.108339	4.78343	0.040042	0.841398	0.967051	chr1:1006797-1332394	TTLL10 (-4307)
1	1062792	1065369	1	1346534	1358813	0	0	1	1	1	1	3	0	2	2	3	5	288593	0.00105506	0.00381651	1.06351	3.63448	1.07831	0.299076	0.797195	chr1:1037792-1383813	TNFRSF18 (-4232)
1	1062792	1065369	1	1594338	1600092	0	0	1	2	0	0	1	2	2	3	2	3	533134	3.06199e-10	4.37187e-09	-0.0954139	3.55402	0.00848595	0.926603	0.967051	chr1:1037792-1625092	TAS1R3 (+128)
1	1062792	1065369	1	1370333	1377150	1	0	2	1	1	0	2	2	3	4	3	5	309661	2.775e-08	2.88337e-07	0.177714	3.75298	0.038967	0.843514	0.967051	chr1:1037792-1402150	TNFRSF4 (-5839)	SDF4 (+12030)
1	1062792	1065369	1	1298957	1307394	1	2	2	5	1	2	2	5	4	10	4	10	239095	8.05012e-08	7.90561e-07	-0.106703	4.25835	0.0253696	0.87345	0.967051	chr1:1037792-1332394	TTLL10 (+11190)	TNFRSF18 (+21478)
1	1120855	1125065	1	1346534	1358813	1	0	0	1	2	1	0	8	2	2	3	11	229713	0.00167807	0.00582473	2.0662	3.94008	5.37266	0.0204547	0.202835	chr1:1095855-1383813	C1QTNF12 (+6888)	B3GALT6 (+7569)
1	1120855	1125065	1	1905502	1910171	0	1	1	5	0	1	1	5	3	7	3	7	784876	0	0	-0.10062	3.98354	0.017352	0.8952	0.967051	chr1:1095855-1935171	ATAD3A (+3338)	TMEM240 (+24844)
1	1120855	1125065	1	1664134	1667183	1	0	0	1	1	0	0	1	2	2	2	2	542698	1.55654e-06	1.21285e-05	-0.0903045	3.42453	0.00590402	0.938753	0.967051	chr1:1095855-1692183	AURKAIP1 (-18862)	CCNL2 (+5293)
1	1120855	1125065	1	1397816	1403080	1	0	2	4	1	0	1	3	3	7	3	5	277488	0.00197594	0.00676607	-0.548362	3.90171	0.452901	0.50096	0.967051	chr1:1095855-1428080	C1QTNF12 (-15246)	UBE2J2 (+11865)
1	1120855	1125065	1	1370333	1377150	1	1	2	5	1	3	2	8	4	9	4	14	250781	6.80156e-10	9.04145e-09	0.488214	4.36413	0.576488	0.447692	0.967051	chr1:1095855-1402150	C1QTNF12 (-2281)
1	1120855	1125065	1	1504224	1506500	0	1	0	1	0	1	0	1	2	2	2	2	382402	9.24825e-05	0.000448514	-0.090183	3.41882	0.0058923	0.938813	0.967051	chr1:1095855-1531500	PUSL1 (+5111)	INTS11 (+11009)
1	1120855	1125065	1	1439334	1442382	0	1	1	0	0	1	1	0	2	2	2	2	317898	0.00254948	0.00855295	-0.0936827	3.43088	0.00626651	0.936904	0.967051	chr1:1095855-1467382	SCNN1D (+1183)	ACAP3 (+26399)
1	1120855	1125065	1	1286918	1294188	3	1	1	4	3	1	1	4	4	9	4	9	167593	1.43262e-05	9.79197e-05	-0.107459	4.18824	0.0237488	0.877526	0.967051	chr1:1095855-1319188	TNFRSF18 (-951)
1	1120855	1125065	1	1298957	1307394	7	6	3	18	7	6	3	18	4	34	4	34	180215	0	0	-0.106483	5.45673	0.0582932	0.809214	0.967051	chr1:1095855-1332394	TNFRSF4 (+7)
1	1286918	1294188	1	1298957	1307394	9	22	8	24	9	22	8	24	4	63	4	63	12622	0	0	-0.116654	6.22412	0.0965637	0.755993	0.967051	chr1:1261918-1332394	ACAP3 (+10862)	SCNN1D (+16720)
1	1286918	1294188	1	2194040	2196469	0	0	1	1	0	0	1	1	2	2	2	2	904701	7.10021e-09	7.93429e-08	-0.0906537	3.42329	0.00594101	0.938562	0.967051	chr1:1261918-2221469	CDK11A (-17370)	SLC35E2 (+4298)
1	1286918	1294188	1	1905502	1910171	0	2	2	1	0	2	2	1	3	5	3	5	617283	0	0	-0.106961	3.80791	0.01509	0.902233	0.967051	chr1:1261918-1935171	SSU72 (-23676)	FNDC10 (+1551)
1	1298957	1307394	1	1346534	1358813	1	4	0	1	7	8	2	8	3	6	4	25	49498	8.75154e-09	9.67317e-08	1.85983	4.65388	8.70838	0.0031675	0.0518554	chr1:1273957-1383813	INTS11 (-4198)	TAS1R3 (-2429)
1	1298957	1307394	1	1370333	1377150	1	5	2	8	3	10	9	12	4	16	4	34	70566	0	0	0.974277	5.12326	3.8036	0.0511425	0.268685	chr1:1273957-1402150	TAS1R3 (+6740)	DVL1 (+11296)
1	1298957	1307394	1	1677708	1679783	0	0	2	3	0	0	2	3	2	5	2	5	375570	9.72555e-14	1.96895e-12	-0.101356	3.79361	0.0136659	0.906938	0.967051	chr1:1273957-1704783	ATAD3A (-22805)	ATAD3B (+17601)
1	1298957	1307394	1	1619435	1621797	2	1	0	1	2	1	0	1	3	4	3	4	317440	1.62935e-07	1.52452e-06	-0.102901	3.69438	0.0119107	0.913095	0.967051	chr1:1273957-1646797	ATAD3B (-11392)	ATAD3C (+10688)
1	1298957	1307394	1	1397816	1403080	4	6	2	5	3	7	3	4	4	17	4	17	97272	2.28262e-13	4.4846e-12	-0.111422	4.75251	0.0406727	0.840171	0.967051	chr1:1273957-1428080	DVL1 (-1669)
1	1298957	1307394	1	1905502	1910171	3	6	0	3	3	6	0	3	3	12	3	12	604661	0	0	-0.113756	4.42653	0.0329098	0.856045	0.967051	chr1:1273957-1935171	FNDC10 (-4468)
1	1298957	1307394	1	1941922	1945604	1	1	1	1	1	1	1	1	4	4	4	4	640587	1.11022e-15	2.7143e-14	-0.103239	3.69316	0.0119815	0.912838	0.967051	chr1:1273957-1970604	MMP23B (-9814)	MIB2 (+6838)
1	1298957	1307394	1	1439334	1442382	1	1	1	4	1	1	1	4	4	7	4	7	137682	0.00240338	0.00810125	-0.103387	3.99574	0.018257	0.892518	0.967051	chr1:1273957-1467382	MXRA8 (-12127)	AURKAIP1 (+4487)
1	1298957	1307394	1	2412467	2417275	0	1	1	2	0	0	1	2	3	4	2	3	1111695	0	0	-0.4614	3.6191	0.21809	0.640499	0.967051	chr1:1273957-2442275	NADK (-78047)	GNB1 (+33001)
1	1298957	1307394	1	2194040	2196469	0	0	1	2	0	0	1	2	2	3	2	3	892079	2.02061e-13	3.98536e-12	-0.0954139	3.55402	0.00848595	0.926603	0.967051	chr1:1273957-2221469	SLC35E2 (-1721)
1	1298957	1307394	1	2090107	2092857	2	0	0	1	2	0	0	1	2	3	2	3	788306	7.68496e-13	1.43784e-11	-0.0981354	3.56833	0.0089078	0.924806	0.967051	chr1:1273957-2117857	SLC35E2B (-3263)
1	1298957	1307394	1	1775060	1779841	2	1	3	2	2	1	3	2	4	8	4	8	474275	0	0	-0.111748	4.1168	0.0234043	0.87841	0.967051	chr1:1273957-1804841	TMEM240 (+958)
1	1298957	1307394	1	2544658	2549990	0	0	1	1	0	0	1	1	2	2	2	2	1244148	1.26523e-09	1.58687e-08	-0.0906537	3.42329	0.00594101	0.938562	0.967051	chr1:1273957-2574990	TMEM52 (-5201)	CFAP74 (+79363)
1	1346534	1358813	1	1370333	1377150	0	2	1	0	3	9	8	16	2	3	4	36	21068	5.44489e-11	8.39846e-10	3.23593	4.86036	22.8107	1.78767e-06	5.46535e-05	chr1:1321534-1402150	MXRA8 (-3299)
1	1346534	1358813	1	1905502	1910171	0	0	1	1	2	2	1	4	2	2	4	9	555163	0	0	1.82032	3.85086	3.88524	0.0487124	0.267808	chr1:1321534-1935171	MMP23B (-3742)
1	1346534	1358813	1	1397816	1403080	1	1	2	2	2	5	3	4	4	6	4	14	47774	0.00133135	0.00471396	1.04602	4.2728	2.25958	0.13279	0.382176	chr1:1321534-1428080	AURKAIP1 (+350)
1	1370333	1377150	1	1905502	1910171	1	1	0	5	1	3	3	6	3	7	4	13	534095	0	0	0.755129	4.25025	1.21565	0.270216	0.731921	chr1:1345333-1935171	MMP23B (+8157)	CDK11B (+18760)
1	1370333	1377150	1	1677708	1679783	1	0	0	1	1	1	1	2	2	2	4	5	305004	1.17679e-05	8.13178e-05	1.03929	3.62437	1.03452	0.309099	0.819096	chr1:1345333-1704783	ATAD3A (+12883)	TMEM240 (+15299)
1	1370333	1377150	1	1664134	1667183	1	0	0	1	1	2	0	2	2	2	3	5	291917	0.000380083	0.00152016	1.03478	3.62223	1.02652	0.310977	0.822581	chr1:1345333-1692183	ATAD3A (+6583)	TMEM240 (+21599)
1	1370333	1377150	1	1397816	1403080	3	9	3	10	2	10	5	15	4	25	4	32	26706	0	0	0.218527	5.26051	0.219547	0.639385	0.967051	chr1:1345333-1428080	AURKAIP1 (-11550)	CCNL2 (+12605)
1	1370333	1377150	1	2412467	2417275	0	0	0	2	0	2	0	2	1	2	2	4	1041129	1.63203e-14	3.52446e-13	0.75676	3.54848	0.508864	0.475631	0.967051	chr1:1345333-2442275	GNB1 (-2687)
1	1370333	1377150	1	1775060	1779841	0	1	0	1	0	1	0	1	2	2	2	2	403709	3.16158e-05	0.000206824	-0.090183	3.41882	0.0058923	0.938813	0.967051	chr1:1345333-1804841	SSU72 (-218)
1	1370333	1377150	1	2544658	2549990	0	0	1	1	0	0	1	2	2	2	2	3	1173582	3.44502e-12	5.98772e-11	0.3846	3.49021	0.120926	0.728032	0.967051	chr1:1345333-2574990	TMEM52 (-40889)	CFAP74 (+43675)
1	1397816	1403080	1	1905502	1910171	2	4	3	2	3	4	1	3	4	11	4	11	507388	0	0	-0.125223	4.36145	0.037134	0.847193	0.967051	chr1:1372816-1935171	CDK11B (+5018)	MMP23B (+21899)
1	1397816	1403080	1	2194040	2196469	1	0	1	1	0	0	1	1	3	3	2	2	794806	2.20799e-10	3.21682e-09	-0.587117	3.49739	0.280818	0.596165	0.967051	chr1:1372816-2221469	NADK (-17074)	GNB1 (+93974)
1	1397816	1403080	1	1775060	1779841	1	1	0	3	1	1	0	3	3	5	3	5	377002	1.00586e-13	2.03439e-12	-0.100558	3.79052	0.0134718	0.907599	0.967051	chr1:1372816-1804841	SSU72 (-13960)	FNDC10 (+11267)
1	1397816	1403080	1	1787483	1790145	0	1	0	1	2	1	0	1	2	2	3	4	388366	6.41966e-08	6.38486e-07	0.765572	3.56161	0.519238	0.471167	0.967051	chr1:1372816-1815145	SSU72 (-19112)	FNDC10 (+6115)
1	1439334	1442382	1	1905502	1910171	0	1	1	0	0	1	1	0	2	2	2	2	466978	5.46065e-06	3.94563e-05	-0.0936827	3.43088	0.00626651	0.936904	0.967051	chr1:1414334-1935171	CDK11B (-15741)	SLC35E2B (+17891)
1	1439334	1442382	1	2194040	2196469	0	2	0	2	0	2	0	2	2	4	2	4	754396	0	0	-0.0997585	3.67594	0.0112691	0.915459	0.967051	chr1:1414334-2221469	NADK (-37833)	GNB1 (+73215)
1	1439334	1442382	1	1941922	1945604	0	0	1	1	0	0	1	1	2	2	2	2	502905	2.3424e-06	1.77965e-05	-0.0906537	3.42329	0.00594101	0.938562	0.967051	chr1:1414334-1970604	SLC35E2B (+175)
1	1619435	1621797	1	1941922	1945604	0	2	0	1	0	3	0	2	2	3	2	5	323147	6.49941e-08	6.45893e-07	0.544918	3.67896	0.327719	0.567005	0.967051	chr1:1594435-1970604	NADK (-2451)
1	1619435	1621797	1	1905502	1910171	1	1	2	3	1	1	2	3	4	7	4	7	287220	4.19289e-09	4.81534e-08	-0.106516	4.00682	0.0193099	0.889482	0.967051	chr1:1594435-1935171	SLC35E2 (-18811)	NADK (+15266)
1	1664134	1667183	1	1677708	1679783	1	5	1	8	1	5	1	8	4	15	4	15	13087	2.05833e-05	0.000137879	-0.105912	4.5931	0.0337032	0.85434	0.967051	chr1:1639134-1704783	CDK11B (-12947)	SLC35E2B (+20685)
1	1664134	1667183	1	1905502	1910171	1	4	3	7	1	4	3	7	4	15	4	15	242178	7.32747e-15	1.64632e-13	-0.109055	4.60672	0.0356713	0.850196	0.967051	chr1:1639134-1935171	NADK (-7084)	GNB1 (+103964)
1	1677708	1679783	1	1905502	1910171	1	3	7	12	1	3	7	12	4	23	4	23	229091	0	0	-0.108607	5.02888	0.0475091	0.827456	0.967051	chr1:1652708-1935171	NADK (-13871)	GNB1 (+97177)
1	1775060	1779841	1	1787483	1790145	6	8	7	17	1	5	5	14	4	38	4	25	11363	0	0	-0.726317	5.3779	2.54968	0.110316	0.321858	chr1:1750060-1815145	NADK (-2534)
1	1775060	1779841	1	1905502	1910171	14	19	11	44	12	14	10	42	4	88	4	78	130386	0	0	-0.286844	6.55022	0.654196	0.418617	0.967051	chr1:1750060-1935171	NADK (-62547)	GNB1 (+48501)
1	1775060	1779841	1	2412467	2417275	0	1	0	1	0	1	0	1	2	2	2	2	637420	2.70974e-07	2.41767e-06	-0.090183	3.41882	0.0058923	0.938813	0.967051	chr1:1750060-2442275	PRKCZ (+45698)	FAAP20 (+98607)
1	1775060	1779841	1	2194040	2196469	0	1	2	0	0	1	2	0	2	3	2	3	417804	2.07319e-08	2.18924e-07	-0.101795	3.57332	0.0094943	0.922378	0.967051	chr1:1750060-2221469	TMEM52 (-66492)	CFAP74 (+18072)
1	1787483	1790145	1	1905502	1910171	7	6	8	10	9	4	8	11	4	31	4	32	119022	0	0	-0.0707315	5.42278	0.0245389	0.875522	0.967051	chr1:1762483-1935171	NADK (-68758)	GNB1 (+42290)
1	1794926	1800189	1	1905502	1910171	0	2	3	3	3	6	6	12	3	8	4	27	110279	1.92069e-14	4.11761e-13	1.56461	4.75691	7.05357	0.00791076	0.10601	chr1:1769926-1935171	NADK (-72480)	GNB1 (+38568)
1	1897901	1900185	1	1905502	1910171	9	10	8	19	9	11	8	19	4	46	4	47	8793	0	0	-0.0843292	5.85619	0.0434566	0.834868	0.967051	chr1:1872901-1935171	GNB1 (-12919)	CALML6 (-10791)
1	1905502	1910171	1	2536885	2541365	1	1	0	0	1	1	0	0	2	2	2	2	631288	3.39974e-07	2.96889e-06	-0.0933341	3.43212	0.00622859	0.937095	0.967051	chr1:1880502-2566365	FAAP20 (-28659)	SKI (-5261)
1	1905502	1910171	1	2412467	2417275	2	3	0	2	2	3	0	2	3	7	3	7	507034	0	0	-0.108396	4.01069	0.0199637	0.887639	0.967051	chr1:1880502-2442275	FAAP20 (+33386)	PRKCZ (+110919)
1	1905502	1910171	1	2380648	2384157	0	1	0	2	0	1	0	2	2	3	2	3	474566	1.6202e-09	1.98646e-08	-0.0949498	3.54962	0.00841639	0.926904	0.967051	chr1:1880502-2409157	FAAP20 (+49945)	PRKCZ (+94360)
1	1905502	1910171	1	2139097	2140919	0	3	1	2	0	3	1	2	3	6	3	6	232171	0.00199872	0.00683821	-0.106354	3.904	0.0171384	0.895844	0.967051	chr1:1880502-2165919	PRKCZ (-27259)	GABRD (+3913)
1	1905502	1910171	1	2194040	2196469	1	3	2	4	1	3	2	4	4	10	4	10	287418	2.44249e-15	5.78644e-14	-0.109194	4.26487	0.0265242	0.870627	0.967051	chr1:1880502-2221469	PRKCZ (+516)
1	1905502	1910171	1	2314117	2319065	0	0	1	1	0	1	1	1	2	2	3	3	408754	9.96467e-07	7.9803e-06	0.391842	3.49343	0.124797	0.723889	0.967051	chr1:1880502-2344065	PRKCZ (+61814)	FAAP20 (+82491)
1	1905502	1910171	1	2211293	2215282	3	1	0	1	3	2	0	0	3	5	2	5	305451	1.09186e-08	1.19287e-07	-0.0994341	3.81896	0.0131924	0.908558	0.967051	chr1:1880502-2240282	PRKCZ (+9922)	FAAP20 (+134383)
1	1905502	1910171	1	2577299	2579340	0	0	1	1	0	0	1	1	2	2	2	2	670483	1.80911e-07	1.67566e-06	-0.0906537	3.42329	0.00594101	0.938562	0.967051	chr1:1880502-2604340	RER1 (-149412)	SKI (+13726)
1	1905502	1910171	1	2560993	2562820	1	1	0	0	1	1	0	0	2	2	2	2	654070	2.26466e-07	2.05424e-06	-0.0933341	3.43212	0.00622859	0.937095	0.967051	chr1:1880502-2587820	RER1 (-157672)	SKI (+5466)
1	1905502	1910171	1	2042865	2047510	3	3	2	8	2	3	1	8	4	16	4	14	137351	1.78224e-12	3.20496e-11	-0.304075	4.60338	0.276456	0.599033	0.967051	chr1:1880502-2072510	TMEM52 (-57233)	CFAP74 (+27331)
1	1905502	1910171	1	1941922	1945604	3	3	0	5	5	3	0	7	3	11	3	15	35926	1.59904e-05	0.000108636	0.322502	4.48259	0.277738	0.598188	0.967051	chr1:1880502-1970604	TMEM52 (-6280)	CFAP74 (+78284)
1	1941922	1945604	1	2042865	2047510	2	3	3	9	1	1	3	7	4	17	4	12	101424	1.29659e-10	1.93451e-09	-0.587905	4.57263	1.0009	0.317092	0.835016	chr1:1916922-2072510	TMEM52 (-75443)	CFAP74 (+9121)
1	1941922	1945604	1	1959197	1961276	1	1	7	5	2	6	8	6	4	14	4	22	16473	5.11284e-09	5.81258e-08	0.521612	4.80971	0.90686	0.340949	0.888945	chr1:1916922-1986276	TMEM52 (-32326)	CFAP74 (+52238)
1	1941922	1945604	1	2412467	2417275	0	0	0	3	1	1	1	3	1	3	4	6	471108	5.9952e-15	1.36018e-13	0.80924	3.73125	0.765407	0.381642	0.951794	chr1:1916922-2442275	FAAP20 (+15176)	PRKCZ (+129129)
1	1941922	1945604	1	3423928	3426806	0	2	0	3	0	2	0	4	2	5	2	6	1481604	0	0	0.133558	3.83633	0.0253709	0.873446	0.967051	chr1:1916922-3451806	ACTRT2 (-337119)	MMEL1 (-51374)
1	1941922	1945604	1	2380648	2384157	0	0	1	2	0	0	2	2	2	3	2	4	438639	1.07949e-10	1.62151e-09	0.270327	3.6201	0.074104	0.785453	0.967051	chr1:1916922-2409157	FAAP20 (+31735)	PRKCZ (+112570)
1	1941922	1945604	1	3722462	3728751	0	2	0	1	0	2	0	1	2	3	2	3	1781843	1.33227e-15	3.23319e-14	-0.0978694	3.55703	0.00886946	0.924968	0.967051	chr1:1916922-3753751	MMEL1 (-202347)	ACTRT2 (-186146)
1	1941922	1945604	1	3319265	3322928	1	1	0	0	1	1	0	0	2	2	2	2	1377333	9.64728e-10	1.24035e-08	-0.0933341	3.43212	0.00622859	0.937095	0.967051	chr1:1916922-3347928	MMEL1 (+565)
1	1941922	1945604	1	2544658	2549990	0	0	0	2	0	1	0	2	1	2	2	3	603561	4.94203e-09	5.62906e-08	0.395523	3.48152	0.126776	0.721799	0.967051	chr1:1916922-2574990	RER1 (-145877)	SKI (+17261)
1	1959197	1961276	1	3423928	3426806	1	1	0	0	1	1	0	0	2	2	2	2	1465130	6.51166e-10	8.69305e-09	-0.0933341	3.43212	0.00622859	0.937095	0.967051	chr1:1934197-3451806	ACTRT2 (-328481)	MMEL1 (-60012)
1	1959197	1961276	1	2412467	2417275	0	1	1	0	0	2	1	0	2	2	2	3	454634	1.5427e-07	1.45072e-06	0.388649	3.50094	0.123095	0.725702	0.967051	chr1:1934197-2442275	FAAP20 (+6539)	PRKCZ (+137766)
1	1959197	1961276	1	2544658	2549990	1	0	0	2	1	0	0	2	2	3	2	3	587087	4.95742e-11	7.67675e-10	-0.0950704	3.55525	0.00843312	0.926832	0.967051	chr1:1934197-2574990	RER1 (-137239)	SKI (+25899)
1	2042865	2047510	1	3451783	3456339	1	0	0	2	1	0	0	2	2	3	2	3	1408873	4.21885e-15	9.73613e-14	-0.0950704	3.55525	0.00843312	0.926832	0.967051	chr1:2017865-3481339	ACTRT2 (-271881)	MMEL1 (-116612)
1	2042865	2047510	1	2784288	2787716	0	1	0	1	0	2	0	1	2	2	2	3	740814	2.53485e-10	3.66686e-09	0.392379	3.48899	0.125086	0.723582	0.967051	chr1:2017865-2812716	PEX10 (-2761)
1	2042865	2047510	1	2194040	2196469	2	3	2	3	1	3	2	1	4	10	4	7	150067	8.37636e-05	0.000417929	-0.589024	4.15513	0.677125	0.410579	0.967051	chr1:2017865-2221469	PRKCZ (+69197)	FAAP20 (+75108)
1	2042865	2047510	1	2412467	2417275	2	1	1	1	1	2	2	1	4	5	4	6	369683	2.88658e-15	6.78974e-14	0.131985	3.86805	0.0248334	0.874783	0.967051	chr1:2017865-2442275	RER1 (-161763)	SKI (+1375)
1	2042865	2047510	1	2577299	2579340	0	0	1	1	0	0	1	1	2	2	2	2	533132	1.37455e-06	1.07975e-05	-0.0906537	3.42329	0.00594101	0.938562	0.967051	chr1:2017865-2604340	RER1 (-80730)	SKI (+82408)
1	2042865	2047510	1	2560993	2562820	1	1	0	2	1	1	0	2	3	4	3	4	516719	5.30687e-14	1.09763e-12	-0.0998895	3.6815	0.0112932	0.915368	0.967051	chr1:2017865-2587820	RER1 (-88990)	SKI (+74148)
1	2042865	2047510	1	2544658	2549990	0	1	1	1	2	1	1	1	3	3	4	5	502136	8.26006e-14	1.68202e-12	0.563218	3.6921	0.34781	0.555355	0.967051	chr1:2017865-2574990	RER1 (-95405)	SKI (+67733)
1	2090107	2092857	1	3423928	3426806	0	1	1	2	0	2	1	2	3	4	3	5	1333885	0	0	0.188483	3.73897	0.0433608	0.835047	0.967051	chr1:2065107-3451806	ACTRT2 (-263026)	MMEL1 (-125467)
1	2090107	2092857	1	2194040	2196469	1	2	3	1	2	2	3	2	4	7	4	9	103772	0.000886248	0.00325912	0.22687	4.11696	0.0964891	0.756084	0.967051	chr1:2065107-2221469	FAAP20 (+51487)	PRKCZ (+92818)
1	2090107	2092857	1	2919719	2924956	2	0	0	1	2	0	0	1	2	3	2	3	830855	2.28484e-13	4.48867e-12	-0.0981354	3.56833	0.0089078	0.924806	0.967051	chr1:2065107-2949956	PANK4 (+19096)	PLCH2 (+31217)
1	2090107	2092857	1	2139097	2140919	6	9	3	7	8	12	4	9	4	25	4	33	48526	0	0	0.276484	5.31876	0.354234	0.551726	0.967051	chr1:2065107-2165919	PRKCZ (+65043)	FAAP20 (+79262)
1	2090107	2092857	1	2412467	2417275	0	1	0	2	1	1	0	3	2	3	3	5	323389	2.91172e-08	3.01711e-07	0.554083	3.67451	0.337666	0.561179	0.967051	chr1:2065107-2442275	RER1 (-138142)	SKI (+24996)
1	2090107	2092857	1	2380648	2384157	1	0	0	2	1	0	0	2	2	3	2	3	290920	0.0013366	0.00473061	-0.0950704	3.55525	0.00843312	0.926832	0.967051	chr1:2065107-2409157	RER1 (-154701)	SKI (+8437)
1	2090107	2092857	1	2172106	2175918	1	5	3	4	1	5	3	5	4	13	4	14	82530	6.40959e-09	7.20021e-08	-0.0164047	4.52376	0.000722184	0.978561	0.983094	chr1:2065107-2200918	FAAP20 (+61762)	PRKCZ (+82543)
1	2139097	2140919	1	2784288	2787716	0	2	0	1	0	2	0	1	2	3	2	3	645994	7.28817e-12	1.2214e-10	-0.0978694	3.55703	0.00886946	0.924968	0.967051	chr1:2114097-2812716	PEX10 (-50877)	PLCH2 (-12908)
1	2139097	2140919	1	2412467	2417275	1	5	3	4	2	5	2	3	4	13	4	12	274863	9.7411e-13	1.8007e-11	-0.217224	4.46158	0.124056	0.724676	0.967051	chr1:2114097-2442275	RER1 (-113647)	SKI (+49491)
1	2139097	2140919	1	2380648	2384157	0	3	1	2	0	3	1	2	3	6	3	6	242394	0.000880006	0.00323843	-0.106354	3.904	0.0171384	0.895844	0.967051	chr1:2114097-2409157	RER1 (-130206)	SKI (+32932)
1	2139097	2140919	1	2544658	2549990	0	3	0	2	0	3	0	2	2	5	2	5	407316	2.22045e-15	5.27978e-14	-0.103199	3.79215	0.0141322	0.905371	0.967051	chr1:2114097-2574990	RER1 (-47289)	SKI (+115849)
1	2139097	2140919	1	2536885	2541365	0	1	0	1	0	1	0	2	2	2	2	3	399117	1.21181e-06	9.5943e-06	0.385157	3.48577	0.121222	0.727713	0.967051	chr1:2114097-2566365	RER1 (-51602)	SKI (+111536)
1	2139097	2140919	1	2194040	2196469	2	3	3	7	3	3	3	7	4	15	4	16	55246	4.90473e-10	6.71813e-09	-0.0136585	4.64492	0.000584584	0.98071	0.98486	chr1:2114097-2221469	FAAP20 (+26992)	PRKCZ (+117313)
1	2172106	2175918	1	3423928	3426806	0	1	0	2	0	1	0	2	2	3	2	3	1251355	8.88178e-15	1.97565e-13	-0.0949498	3.54962	0.00841639	0.926904	0.967051	chr1:2147106-3451806	ACTRT2 (-222027)	MMEL1 (-166466)
1	2172106	2175918	1	2194040	2196469	2	8	10	9	2	8	10	9	4	29	4	29	21242	0	0	-0.120367	5.31658	0.0675971	0.794868	0.967051	chr1:2147106-2221469	FAAP20 (+10487)	PRKCZ (+133818)
1	2172106	2175918	1	3481702	3484903	1	0	1	0	1	0	1	0	2	2	2	2	1309290	1.21469e-09	1.52923e-08	-0.0938196	3.43662	0.00628031	0.936835	0.967051	chr1:2147106-3509903	MMEL1 (-195515)	ACTRT2 (-192978)
1	2172106	2175918	1	3722462	3728751	0	1	0	1	0	1	0	1	2	2	2	2	1551594	6.50225e-10	8.68126e-09	-0.090183	3.41882	0.0058923	0.938813	0.967051	chr1:2147106-3753751	MMEL1 (-317439)	ACTRT2 (-71054)
1	2172106	2175918	1	2784288	2787716	1	0	1	0	2	1	1	0	2	2	3	4	611990	2.67687e-11	4.25084e-10	0.755312	3.57629	0.507174	0.476365	0.967051	chr1:2147106-2812716	PLCH2 (+3596)	PANK4 (+46717)
1	2172106	2175918	1	2314117	2319065	1	1	2	4	1	1	2	4	4	8	4	8	142579	0.000371346	0.00148871	-0.105853	4.09372	0.0211148	0.884467	0.967051	chr1:2147106-2344065	RER1 (-146247)	SKI (+16891)
1	2172106	2175918	1	2577299	2579340	0	1	2	0	0	1	2	0	2	3	2	3	404307	3.99635e-08	4.07184e-07	-0.101795	3.57332	0.0094943	0.922378	0.967051	chr1:2147106-2604340	RER1 (-16110)	SKI (+147028)
1	2172106	2175918	1	2560993	2562820	1	0	0	1	1	0	0	1	2	2	2	2	387894	6.57372e-05	0.000353417	-0.0903045	3.42453	0.00590402	0.938753	0.967051	chr1:2147106-2587820	RER1 (-24370)	SKI (+138768)
1	2172106	2175918	1	2544658	2549990	1	0	2	0	1	0	2	1	2	3	3	4	373312	6.65298e-09	7.45896e-08	0.251605	3.63956	0.0652822	0.798334	0.967051	chr1:2147106-2574990	RER1 (-30785)	SKI (+132353)
1	2172106	2175918	1	2536885	2541365	0	0	1	1	0	0	1	2	2	2	2	3	365113	9.44151e-06	6.61105e-05	0.3846	3.49021	0.120926	0.728032	0.967051	chr1:2147106-2566365	RER1 (-35097)	SKI (+128041)
1	2172106	2175918	1	2412467	2417275	3	5	0	7	3	5	0	7	3	15	3	15	240859	3.21965e-15	7.53655e-14	-0.108022	4.60508	0.0350182	0.851557	0.967051	chr1:2147106-2442275	RER1 (-97142)	SKI (+65996)
1	2194040	2196469	1	2553981	2560414	1	2	0	1	2	5	0	6	3	4	3	13	361943	0	0	1.45431	4.13387	3.64019	0.0564005	0.29484	chr1:2169040-2585414	RER1 (-14606)	SKI (+148532)
1	2194040	2196469	1	3423928	3426806	1	1	0	3	1	1	0	3	3	5	3	5	1230112	0	0	-0.100558	3.79052	0.0134718	0.907599	0.967051	chr1:2169040-3451806	ACTRT2 (-211060)	MMEL1 (-177433)
1	2194040	2196469	1	3319265	3322928	0	1	1	0	0	1	1	0	2	2	2	2	1125842	1.9764e-09	2.38278e-08	-0.0936827	3.43088	0.00626651	0.936904	0.967051	chr1:2169040-3347928	ACTRT2 (-262999)	MMEL1 (-125494)
1	2194040	2196469	1	2919719	2924956	0	2	1	2	0	2	1	2	3	5	3	5	727083	0	0	-0.103671	3.79645	0.0142484	0.904985	0.967051	chr1:2169040-2949956	FAM213B (-27252)	TNFRSF14 (+3132)
1	2194040	2196469	1	3617704	3622293	0	1	1	0	0	1	1	0	2	2	2	2	1424744	8.46103e-10	1.10078e-08	-0.0936827	3.43088	0.00626651	0.936904	0.967051	chr1:2169040-3647293	MMEL1 (-275177)	ACTRT2 (-113316)
1	2194040	2196469	1	3692658	3696475	0	1	0	1	0	1	0	1	2	2	2	2	1499312	8.24578e-10	1.07529e-08	-0.090183	3.41882	0.0058923	0.938813	0.967051	chr1:2169040-3721475	MMEL1 (-312268)	ACTRT2 (-76225)
1	2194040	2196469	1	2784288	2787716	0	3	1	2	1	4	1	2	3	6	4	8	590747	0	0	0.28586	4.00576	0.137595	0.710684	0.967051	chr1:2169040-2812716	PLCH2 (+14563)	PANK4 (+35750)
1	2194040	2196469	1	2380648	2384157	5	6	5	12	5	6	5	12	4	28	4	28	187148	0	0	-0.11268	5.25811	0.0579863	0.809707	0.967051	chr1:2169040-2409157	RER1 (-102734)	SKI (+60404)
1	2194040	2196469	1	2560993	2562820	2	0	0	3	2	0	0	3	2	5	2	5	366652	2.86215e-13	5.58083e-12	-0.100689	3.79601	0.0135009	0.907499	0.967051	chr1:2169040-2587820	RER1 (-13403)	SKI (+149735)
1	2194040	2196469	1	2314117	2319065	5	4	6	18	5	5	9	27	4	33	4	46	121336	0	0	0.34544	5.6216	0.660219	0.416483	0.967051	chr1:2169040-2344065	RER1 (-135280)	SKI (+27858)
1	2194040	2196469	1	2310684	2313504	3	4	3	9	3	4	3	9	4	19	4	19	116839	0	0	-0.109368	4.83848	0.0423544	0.836946	0.967051	chr1:2169040-2338504	RER1 (-138061)	SKI (+25077)
1	2194040	2196469	1	2536885	2541365	2	1	1	3	2	1	1	3	4	7	4	7	343870	0	0	-0.106194	4.008	0.019199	0.889798	0.967051	chr1:2169040-2566365	RER1 (-24130)	SKI (+139008)
1	2194040	2196469	1	2577299	2579340	1	5	4	6	1	5	4	6	4	16	4	16	383065	0	0	-0.112845	4.67845	0.0399419	0.841594	0.967051	chr1:2169040-2604340	RER1 (-5143)	SKI (+157995)
1	2194040	2196469	1	2412467	2417275	1	11	6	18	2	13	7	22	4	36	4	44	219616	0	0	0.172866	5.63154	0.167839	0.68204	0.967051	chr1:2169040-2442275	RER1 (-86175)	SKI (+76963)
1	2194040	2196469	1	2211293	2215282	3	10	4	12	4	9	4	10	4	29	4	27	18033	0	0	-0.200415	5.25331	0.183851	0.668085	0.967051	chr1:2169040-2240282	SKI (-24034)	FAAP20 (-9886)
1	2194040	2196469	1	2544658	2549990	2	5	7	14	3	5	7	15	4	28	4	30	352069	0	0	-0.0109651	5.28117	0.000564518	0.981044	0.985135	chr1:2169040-2574990	RER1 (-19818)	SKI (+143320)
1	2211293	2215282	1	3423928	3426806	1	0	0	2	1	0	0	2	2	3	2	3	1212079	1.02141e-14	2.25644e-13	-0.0950704	3.55525	0.00843312	0.926832	0.967051	chr1:2186293-3451806	ACTRT2 (-202433)	MMEL1 (-186060)
1	2211293	2215282	1	2544658	2549990	1	1	3	0	1	0	3	0	3	5	2	4	334036	4.77686e-10	6.56172e-09	-0.398663	3.76886	0.194124	0.659506	0.967051	chr1:2186293-2574990	RER1 (-11191)	SKI (+151947)
1	2211293	2215282	1	2314117	2319065	2	5	0	5	4	3	0	8	3	12	3	15	103303	2.49267e-09	2.95225e-08	0.195393	4.50971	0.105521	0.745303	0.967051	chr1:2186293-2344065	RER1 (-126654)	SKI (+36484)
1	2211293	2215282	1	2412467	2417275	2	3	2	2	2	2	2	2	4	9	4	8	201583	2.07674e-05	0.000139047	-0.273019	4.15772	0.146561	0.701844	0.967051	chr1:2186293-2442275	RER1 (-77549)	SKI (+85589)
1	2314117	2319065	1	2412467	2417275	2	4	4	2	6	4	6	5	4	12	4	21	98280	3.03757e-13	5.90674e-12	0.672777	4.73844	1.40298	0.236225	0.647325	chr1:2289117-2442275	RER1 (-26137)	SKI (+137001)
1	2314117	2319065	1	2784288	2787716	1	2	0	0	1	2	0	0	2	3	2	3	469411	1.2078e-09	1.52138e-08	-0.100963	3.57011	0.00936097	0.922923	0.967051	chr1:2289117-2812716	HES5 (-20672)	TNFRSF14 (-5449)
1	2314117	2319065	1	2380648	2384157	3	2	1	5	3	2	3	6	4	11	4	14	65811	2.77991e-07	2.4745e-06	0.228679	4.45335	0.136188	0.712101	0.967051	chr1:2289117-2409157	RER1 (-42696)	SKI (+120442)
1	2380648	2384157	1	2412467	2417275	0	3	0	4	2	6	0	6	2	7	3	14	32468	0.000795907	0.00295595	0.84842	4.28757	1.5774	0.209135	0.578653	chr1:2355648-2442275	RER1 (+7129)	PEX10 (+13568)
1	2380648	2384157	1	2784288	2787716	0	1	0	2	0	2	0	2	2	3	2	4	403599	3.48824e-10	4.93201e-09	0.266287	3.61359	0.0721581	0.78822	0.967051	chr1:2355648-2812716	FAM213B (-2568)
1	2380648	2384157	1	2820783	2823554	0	0	1	1	0	0	1	1	2	2	2	2	439766	1.05649e-05	7.34689e-05	-0.0906537	3.42329	0.00594101	0.938562	0.967051	chr1:2355648-2848554	FAM213B (+15351)	MMEL1 (+30889)
1	2380648	2384157	1	3722462	3728751	0	1	1	0	0	1	1	0	2	2	2	2	1343204	7.91495e-10	1.03645e-08	-0.0936827	3.43088	0.00626651	0.936904	0.967051	chr1:2355648-3753751	PRDM16 (-14511)	ACTRT2 (+33217)
1	2412467	2417275	1	2553981	2560414	1	2	3	11	3	10	3	24	4	17	4	40	142326	0	0	1.0723	5.22687	4.92771	0.0264293	0.215461	chr1:2387467-2585414	PLCH2 (+10126)	PANK4 (+40187)
1	2412467	2417275	1	2536885	2541365	3	8	4	2	5	9	6	6	4	17	4	26	124254	0	0	0.468955	5.00419	0.831337	0.361886	0.91135	chr1:2387467-2566365	PLCH2 (+601)
1	2412467	2417275	1	2919719	2924956	1	1	0	2	1	1	0	2	3	4	3	4	507466	5.61773e-14	1.16001e-12	-0.0998895	3.6815	0.0112932	0.915368	0.967051	chr1:2387467-2949956	ACTRT2 (-352771)	MMEL1 (-35722)
1	2412467	2417275	1	3617704	3622293	1	0	1	2	1	0	0	3	3	4	2	4	1205127	0	0	-0.111998	3.68061	0.0138782	0.906222	0.967051	chr1:2387467-3647293	ACTRT2 (-4103)
1	2412467	2417275	1	3909676	3913833	1	1	0	1	1	1	0	1	3	3	3	3	1496883	3.10862e-15	7.28491e-14	-0.0980017	3.56267	0.00888852	0.924888	0.967051	chr1:2387467-3938833	ARHGEF16 (-291276)	PRDM16 (+93939)
1	2412467	2417275	1	3773478	3777017	1	1	1	0	1	1	1	1	3	3	4	4	1360376	0	0	0.252185	3.63514	0.0655474	0.797934	0.967051	chr1:2387467-3802017	ARHGEF16 (-359684)	PRDM16 (+25531)
1	2412467	2417275	1	3722462	3728751	0	1	0	4	0	1	0	3	2	5	2	4	1310735	0	0	-0.379728	3.7245	0.177684	0.673371	0.967051	chr1:2387467-3753751	ARHGEF16 (-383817)	PRDM16 (+1398)
1	2412467	2417275	1	2784288	2787716	7	20	12	20	7	29	15	26	4	59	4	77	371131	0	0	0.250066	6.33006	0.456466	0.49928	0.967051	chr1:2387467-2812716	FAM213B (+13342)	MMEL1 (+32898)
1	2412467	2417275	1	3423928	3426806	7	9	2	3	7	7	4	4	4	21	4	22	1010496	0	0	-0.0564894	5.01605	0.0122203	0.911977	0.967051	chr1:2387467-3451806	MMEL1 (-286647)	ACTRT2 (-101846)
1	2412467	2417275	1	3451783	3456339	1	0	2	2	1	0	3	4	3	5	3	8	1039190	0	0	0.513564	3.95903	0.415676	0.519102	0.967051	chr1:2387467-3481339	MMEL1 (-301413)	ACTRT2 (-87080)
1	2412467	2417275	1	3481702	3484903	2	2	1	2	2	2	1	3	4	7	4	8	1068431	0	0	0.0647829	4.05896	0.0076283	0.930401	0.967051	chr1:2387467-3509903	MMEL1 (-315695)	ACTRT2 (-72798)
1	2412467	2417275	1	3515790	3525540	2	1	1	0	2	2	0	1	3	4	3	5	1105794	0	0	0.170392	3.75933	0.0361219	0.849264	0.967051	chr1:2387467-3550540	MMEL1 (-336014)	ACTRT2 (-52479)
1	2412467	2417275	1	3563539	3569516	0	1	0	1	0	1	0	3	2	2	2	4	1151656	1.39888e-14	3.04363e-13	0.739353	3.54952	0.488616	0.484546	0.967051	chr1:2387467-3594516	MMEL1 (-358002)	ACTRT2 (-30491)
1	2412467	2417275	1	2820783	2823554	0	4	3	5	0	4	2	5	3	12	3	11	407297	0	0	-0.234412	4.37226	0.135504	0.712793	0.967051	chr1:2387467-2848554	MMEL1 (+14979)	FAM213B (+31261)
1	2412467	2417275	1	2428736	2432503	2	7	5	6	2	7	6	6	4	20	4	21	15748	2.66303e-11	4.22975e-10	-0.0449259	4.9378	0.0075114	0.930935	0.967051	chr1:2387467-2457503	PLCH2 (-53830)	PEX10 (-9955)
1	2412467	2417275	1	2560993	2562820	6	7	6	9	5	10	4	9	4	28	4	28	147035	0	0	-0.13012	5.27548	0.0771249	0.781232	0.967051	chr1:2387467-2587820	PLCH2 (+11329)	PANK4 (+38984)
1	2412467	2417275	1	2577299	2579340	0	11	7	6	1	12	8	8	3	24	4	29	163448	0	0	0.145331	5.20884	0.0930842	0.760292	0.967051	chr1:2387467-2604340	PLCH2 (+19589)	PANK4 (+30724)
1	2412467	2417275	1	2544658	2549990	10	17	14	24	12	24	20	30	4	65	4	86	132453	0	0	0.283399	6.4737	0.611887	0.434078	0.967051	chr1:2387467-2574990	PLCH2 (+4914)	PANK4 (+45399)
1	2428736	2432503	1	2784288	2787716	2	3	0	2	2	3	0	2	3	7	3	7	355382	0	0	-0.108396	4.01069	0.0199637	0.887639	0.967051	chr1:2403736-2812716	FAM213B (+21476)	MMEL1 (+24764)
1	2536885	2541365	1	2544658	2549990	5	16	4	21	5	18	8	25	4	46	4	56	8199	0	0	0.171402	5.93451	0.187645	0.664884	0.967051	chr1:2511885-2574990	HES5 (-13193)	TNFRSF14 (-12928)
1	2544658	2549990	1	2553981	2560414	2	4	3	15	6	21	17	32	4	24	4	76	9873	0	0	1.55067	5.9038	13.5285	0.000234964	0.00504379	chr1:2519658-2585414	TNFRSF14 (-3830)
1	2544658	2549990	1	3515790	3525540	0	0	2	0	1	1	3	1	1	2	4	6	973341	0	0	1.28097	3.69882	1.67099	0.196126	0.551331	chr1:2519658-3550540	PRDM16 (-34112)	ACTRT2 (+13616)
1	2544658	2549990	1	2784288	2787716	1	2	0	4	2	3	1	8	3	7	4	14	238678	2.95888e-09	3.46435e-08	0.834936	4.28655	1.52852	0.216335	0.597179	chr1:2519658-2812716	ACTRT2 (-355296)	MMEL1 (-33197)
1	2544658	2549990	1	2919719	2924956	1	1	0	0	1	1	0	0	2	2	2	2	375013	7.38639e-05	0.000382412	-0.0933341	3.43212	0.00622859	0.937095	0.967051	chr1:2519658-2949956	ACTRT2 (-286676)	MMEL1 (-101817)
1	2544658	2549990	1	3856604	3860330	1	0	0	1	1	0	0	1	2	2	2	2	1311143	1.32593e-09	1.65673e-08	-0.0903045	3.42453	0.00590402	0.938753	0.967051	chr1:2519658-3885330	ARHGEF16 (-251932)	PRDM16 (+133283)
1	2544658	2549990	1	3773478	3777017	1	2	0	1	1	2	0	1	3	4	3	4	1227923	0	0	-0.102757	3.68879	0.0118833	0.913194	0.967051	chr1:2519658-3802017	ARHGEF16 (-293588)	PRDM16 (+91627)
1	2544658	2549990	1	2577299	2579340	4	6	5	11	5	7	7	14	4	26	4	33	30995	0	0	0.223874	5.31441	0.234989	0.627849	0.967051	chr1:2519658-2604340	FAM213B (-24751)	TNFRSF14 (+5633)
1	2544658	2549990	1	3423928	3426806	1	2	0	2	1	2	1	2	3	5	4	6	878043	0	0	0.141611	3.85395	0.0282794	0.866454	0.967051	chr1:2519658-3451806	MMEL1 (-352742)	ACTRT2 (-35751)
1	2544658	2549990	1	2560993	2562820	3	11	4	16	5	12	6	23	4	34	4	46	14582	0	0	0.312424	5.63836	0.545369	0.460216	0.967051	chr1:2519658-2587820	TNFRSF14 (-2627)
1	2553981	2560414	1	2577299	2579340	0	0	2	2	3	6	4	7	2	4	4	20	21122	0.000507484	0.00196987	2.07904	4.41543	8.64293	0.00328333	0.0525788	chr1:2528981-2604340	FAM213B (-20089)	TNFRSF14 (+10295)
1	2553981	2560414	1	2784288	2787716	0	3	0	2	0	6	3	9	2	5	3	18	228804	1.4719e-10	2.18422e-09	1.61896	4.36102	5.50599	0.0189514	0.193185	chr1:2528981-2812716	ACTRT2 (-350634)	MMEL1 (-37859)
1	2560993	2562820	1	2577299	2579340	4	6	1	13	4	6	1	13	4	24	4	24	16413	4.44089e-15	1.02258e-13	-0.105522	5.06267	0.0461718	0.829864	0.967051	chr1:2535993-2604340	FAM213B (-16583)	TNFRSF14 (+13801)
1	2560993	2562820	1	3423928	3426806	1	0	0	1	1	0	0	1	2	2	2	2	863460	1.56451e-08	1.67765e-07	-0.0903045	3.42453	0.00590402	0.938753	0.967051	chr1:2535993-3451806	MMEL1 (-360910)	ACTRT2 (-27583)
1	2577299	2579340	1	2784288	2787716	0	2	1	4	0	2	1	4	3	7	3	7	207682	0.000262274	0.00109054	-0.103247	3.99039	0.0182149	0.892641	0.967051	chr1:2552299-2812716	ACTRT2 (-338975)	MMEL1 (-49518)
1	2577299	2579340	1	3617704	3622293	1	0	0	2	1	0	0	2	2	3	2	3	1041679	2.06501e-14	4.4141e-13	-0.0950704	3.55525	0.00843312	0.926832	0.967051	chr1:2552299-3647293	ARHGEF16 (-354630)	PRDM16 (+30585)
1	2784288	2787716	1	3856604	3860330	1	1	0	0	1	1	0	0	2	2	2	2	1072465	2.35144e-09	2.79696e-08	-0.0933341	3.43212	0.00622859	0.937095	0.967051	chr1:2759288-3885330	ARHGEF16 (-132117)	PRDM16 (+253098)
1	2784288	2787716	1	3319265	3322928	1	0	0	1	1	0	0	1	2	2	2	2	535094	1.0434e-06	8.33237e-06	-0.0903045	3.42453	0.00590402	0.938753	0.967051	chr1:2759288-3347928	PRDM16 (-15603)	ACTRT2 (+32125)
1	2820783	2823554	1	3722462	3728751	0	1	2	0	0	1	2	0	2	3	2	3	903438	1.57097e-13	3.1306e-12	-0.101795	3.57332	0.0094943	0.922378	0.967051	chr1:2795783-3753751	ARHGEF16 (-179659)	PRDM16 (+205556)
1	2820783	2823554	1	3451783	3456339	0	2	1	0	0	2	1	1	2	3	3	4	631892	2.5091e-13	4.91349e-12	0.25244	3.62951	0.0656662	0.797755	0.967051	chr1:2795783-3481339	ARHGEF16 (-315865)	PRDM16 (+69350)
1	2820783	2823554	1	3423928	3426806	1	7	1	5	1	7	1	5	4	14	4	14	603198	0	0	-0.111525	4.5464	0.0354742	0.850606	0.967051	chr1:2795783-3451806	ARHGEF16 (-330631)	PRDM16 (+54584)
1	2820783	2823554	1	3319265	3322928	1	1	0	0	1	1	0	0	2	2	2	2	498928	3.20189e-06	2.38818e-05	-0.0933341	3.43212	0.00622859	0.937095	0.967051	chr1:2795783-3347928	ARHGEF16 (-382570)	PRDM16 (+2645)
1	2919719	2924956	1	3617704	3622293	0	1	0	1	0	1	0	1	2	2	2	2	697661	8.60488e-08	8.42092e-07	-0.090183	3.41882	0.0058923	0.938813	0.967051	chr1:2894719-3647293	ARHGEF16 (-183420)	PRDM16 (+201795)
1	3319265	3322928	1	4650474	4657242	0	2	0	0	0	1	2	0	1	2	2	3	1332761	2.70295e-12	4.75508e-11	0.398532	3.50084	0.128412	0.720084	0.967051	chr1:3294265-4682242	AJAP1 (-666791)	C1orf174 (-87969)
1	3423928	3426806	1	3773478	3777017	0	0	1	1	0	0	1	1	2	2	2	2	349880	0.000328068	0.00133219	-0.0906537	3.42329	0.00594101	0.938562	0.967051	chr1:3398928-3802017	MEGF6 (+11022)	ARHGEF16 (+146047)
1	3451783	3456339	1	3481702	3484903	0	10	5	8	1	7	6	10	3	23	4	24	29241	2.22045e-16	5.69148e-15	-0.0565969	5.06097	0.013063	0.909005	0.967051	chr1:3426783-3509903	ARHGEF16 (+13917)	MEGF6 (+143152)
1	3451783	3456339	1	3773478	3777017	2	0	0	1	2	0	0	2	2	3	2	4	321186	1.33495e-06	1.05038e-05	0.255668	3.62898	0.067144	0.795541	0.967051	chr1:3426783-3802017	MEGF6 (-2905)
1	3451783	3456339	1	3722462	3728751	0	3	9	6	1	4	11	7	3	18	4	23	271545	0	0	0.234538	4.94284	0.203654	0.651788	0.967051	chr1:3426783-3753751	MEGF6 (+21228)	ARHGEF16 (+135841)
1	3451783	3456339	1	3617704	3622293	2	3	6	9	3	3	4	7	4	20	4	17	165937	0	0	-0.331849	4.82261	0.382208	0.536424	0.967051	chr1:3426783-3647293	MEGF6 (+74457)	ARHGEF16 (+82612)
1	3481702	3484903	1	3617704	3622293	2	4	2	5	1	1	1	3	4	13	4	6	136696	1.80297e-05	0.000121685	-1.16227	4.22726	2.74232	0.0977226	0.318832	chr1:3456702-3647293	MEGF6 (+59497)	ARHGEF16 (+97572)
1	3481702	3484903	1	3490053	3494299	2	4	1	4	3	8	1	8	4	11	4	20	8873	3.36923e-06	2.50558e-05	0.707457	4.6412	1.4781	0.224072	0.616914	chr1:3456702-3519299	ARHGEF16 (+33575)	MEGF6 (+123494)
1	3481702	3484903	1	3722462	3728751	2	3	2	7	2	3	2	5	4	14	4	12	242304	3.70337e-12	6.41427e-11	-0.3102	4.48151	0.260277	0.60993	0.967051	chr1:3456702-3753751	MEGF6 (+6268)	ARHGEF16 (+150801)
1	3490053	3494299	1	3722462	3728751	1	0	1	4	1	3	1	7	3	6	4	12	233430	1.3094e-06	1.03154e-05	0.824393	4.16608	1.32912	0.248961	0.679126	chr1:3465053-3753751	MEGF6 (+2093)	ARHGEF16 (+154976)
1	3515790	3525540	1	3722462	3728751	0	2	1	2	1	3	2	4	3	5	4	10	204941	0.000167103	0.000729474	0.825152	4.04791	1.16148	0.281159	0.75522	chr1:3490790-3753751	TPRG1L (-2731)
1	3515790	3525540	1	3617704	3622293	1	5	2	1	1	2	3	7	4	9	4	13	99333	2.51231e-06	1.90125e-05	0.358733	4.34612	0.304922	0.580813	0.967051	chr1:3490790-3647293	MEGF6 (+42453)	ARHGEF16 (+114616)
1	3563539	3569516	1	3722462	3728751	1	2	0	2	2	7	1	9	3	5	4	19	159079	1.01576e-08	1.11377e-07	1.69175	4.40123	6.12335	0.0133408	0.148315	chr1:3538539-3753751	WRAP73 (+3928)	TPRG1L (+21143)
1	3563539	3569516	1	3617704	3622293	2	7	0	10	2	8	6	13	3	19	4	29	53471	0	0	0.501811	5.06494	1.02161	0.312138	0.824762	chr1:3538539-3647293	MEGF6 (+18579)	ARHGEF16 (+138490)
1	3617704	3622293	1	3722462	3728751	4	4	6	6	3	3	4	6	4	20	4	16	105608	1.33227e-15	3.23319e-14	-0.443524	4.81254	0.667028	0.41409	0.967051	chr1:3592704-3753751	SMIM1 (-99560)	TP73 (+20708)
1	3669427	3675379	1	3722462	3728751	0	0	1	1	2	5	1	10	2	2	4	18	53203	0.000707412	0.00265841	2.74929	4.24708	11.3081	0.000771703	0.0154618	chr1:3644427-3753751	SMIM1 (-73699)	TP73 (+46569)
1	3692658	3696475	1	4825273	4827521	1	0	0	2	1	0	0	2	2	3	2	3	1131830	1.65423e-14	3.56984e-13	-0.0950704	3.55525	0.00843312	0.926832	0.967051	chr1:3667658-4852521	AJAP1 (-394955)	C1orf174 (-359805)
1	3692658	3696475	1	3722462	3728751	3	4	7	11	3	4	7	13	4	25	4	27	31040	0	0	-0.0128982	5.1727	0.000709729	0.978746	0.983231	chr1:3667658-3753751	SMIM1 (-62083)	TP73 (+58185)
1	3722462	3728751	1	3773478	3777017	3	3	3	2	3	3	3	5	4	11	4	14	49641	4.67415e-06	3.40774e-05	0.199243	4.47093	0.10431	0.746717	0.967051	chr1:3697462-3802017	SMIM1 (-23048)	TP73 (+97220)
1	3856604	3860330	1	4650474	4657242	0	1	1	2	0	1	1	1	3	4	3	3	795391	5.9952e-15	1.36018e-13	-0.454158	3.62225	0.212073	0.645148	0.967051	chr1:3831604-4682242	AJAP1 (-398122)	C1orf174 (-356638)
1	3909676	3913833	1	4650474	4657242	2	0	4	5	3	1	8	13	3	11	4	25	742103	0	0	1.01823	4.78874	3.29051	0.0696813	0.318832	chr1:3884676-4682242	C1orf174 (-383174)	AJAP1 (-371586)
1	3909676	3913833	1	5743973	5747012	1	1	0	2	4	1	1	2	3	4	4	8	1833738	0	0	0.837398	3.91333	1.00996	0.314912	0.830516	chr1:3884676-5772012	AJAP1 (+173299)
1	3909676	3913833	1	4582798	4586212	0	1	0	2	1	1	0	2	2	3	3	4	672750	5.50671e-14	1.13779e-12	0.272305	3.61642	0.0750659	0.784099	0.967051	chr1:3884676-4611212	AJAP1 (-407101)	C1orf174 (-347659)
1	3909676	3913833	1	4825273	4827521	0	0	2	4	1	1	2	4	2	6	4	8	914642	0	0	0.291216	3.9962	0.142461	0.705847	0.967051	chr1:3884676-4852521	C1orf174 (-468314)	AJAP1 (-286446)
1	4650474	4657242	1	4825273	4827521	2	2	3	5	1	1	1	4	4	12	4	7	172539	5.0254e-06	3.64861e-05	-0.854922	4.2255	1.52462	0.216922	0.598682	chr1:4625474-4852521	AJAP1 (+83953)
1	4650474	4657242	1	6471815	6476818	0	1	0	1	0	1	0	1	2	2	2	2	1820458	3.15368e-10	4.49413e-09	-0.090183	3.41882	0.0058923	0.938813	0.967051	chr1:4625474-6501818	NPHP4 (+428825)	AJAP1 (+908601)
1	5508169	5511521	1	5973599	5977026	0	5	0	0	1	8	2	1	1	5	4	12	465467	0	0	1.08034	4.15183	2.12649	0.144772	0.415032	chr1:5483169-6002026	NPHP4 (+249873)
1	5508169	5511521	1	6403442	6406136	0	2	1	1	0	3	3	2	3	4	3	8	894944	0	0	0.814186	3.90995	0.958051	0.327678	0.85884	chr1:5483169-6431136	NPHP4 (+35318)
1	5508169	5511521	1	6243437	6248302	0	2	0	1	0	3	0	3	2	3	2	6	736024	0	0	0.778741	3.73455	0.713412	0.398313	0.967051	chr1:5483169-6273302	NPHP4 (+114235)
1	5508169	5511521	1	6237689	6239971	0	1	0	2	0	1	0	2	2	3	2	3	728985	2.96008e-12	5.18327e-11	-0.0949498	3.54962	0.00841639	0.926904	0.967051	chr1:5483169-6264971	NPHP4 (+118401)
1	5508169	5511521	1	6204052	6206913	1	0	0	1	1	1	0	1	2	2	3	3	695637	8.34859e-10	1.08742e-08	0.392176	3.49466	0.124974	0.723701	0.967051	chr1:5483169-6231913	NPHP4 (+134930)
1	5508169	5511521	1	5914423	5917040	0	1	0	1	1	1	0	1	2	2	3	3	405886	9.55566e-07	7.67311e-06	0.398503	3.49187	0.12839	0.720107	0.967051	chr1:5483169-5942040	NPHP4 (+279866)
1	5513847	5516446	1	5743973	5747012	1	1	0	1	5	2	0	2	3	3	3	9	230346	0.00295599	0.00980247	1.35462	3.91694	2.48228	0.115135	0.334807	chr1:5488847-5772012	NPHP4 (+362041)	AJAP1 (+975385)
1	5513847	5516446	1	6471815	6476818	0	2	0	0	1	2	1	0	1	2	3	4	959170	3.81917e-14	7.98152e-13	0.760805	3.56834	0.513651	0.473562	0.967051	chr1:5488847-6501818	NPHP4 (-2862)
1	5513847	5516446	1	6204052	6206913	0	0	1	2	0	0	1	2	2	3	2	3	690336	5.91838e-12	1.00154e-10	-0.0954139	3.55402	0.00848595	0.926603	0.967051	chr1:5488847-6231913	NPHP4 (+132091)
1	5513847	5516446	1	5973599	5977026	0	1	2	0	0	1	3	2	2	3	3	6	460166	1.15463e-14	2.53592e-13	0.778316	3.75254	0.712671	0.398559	0.967051	chr1:5488847-6002026	NPHP4 (+247034)
1	5513847	5516446	1	5914423	5917040	1	2	0	1	1	2	0	1	3	4	3	4	400585	1.77283e-11	2.86225e-10	-0.102757	3.68879	0.0118833	0.913194	0.967051	chr1:5488847-5942040	NPHP4 (+277027)
1	5513847	5516446	1	6403442	6406136	0	1	0	1	0	1	1	2	2	2	3	4	889642	1.4122e-13	2.82473e-12	0.750949	3.55485	0.502051	0.4786	0.967051	chr1:5488847-6431136	NPHP4 (+32479)
1	5743973	5747012	1	6436608	6442347	0	1	0	1	0	1	0	1	2	2	2	2	693985	9.64792e-08	9.38232e-07	-0.090183	3.41882	0.0058923	0.938813	0.967051	chr1:5718973-6467347	KCNAB2 (+47239)	CHD5 (+86963)
1	5914423	5917040	1	6471815	6476818	1	0	0	3	1	0	0	3	2	4	2	4	558585	6.66134e-15	1.50375e-13	-0.0970486	3.67424	0.0107238	0.917522	0.967051	chr1:5889423-6501818	CHD5 (-15498)	RPL22 (+3991)
1	5973599	5977026	1	6403442	6406136	1	3	0	2	1	4	0	2	3	6	3	7	429476	0	0	0.100088	3.95557	0.0161143	0.898986	0.967051	chr1:5948599-6431136	CHD5 (-9745)	RPL22 (+9744)
1	5973599	5977026	1	6718494	6721587	1	0	0	1	1	0	0	1	2	2	2	2	744728	6.5606e-08	6.5165e-07	-0.0903045	3.42453	0.00590402	0.938753	0.967051	chr1:5948599-6746587	GPR153 (-86618)	ACOT7 (+38220)
1	6024180	6029769	1	6700881	6703209	1	1	1	2	2	0	2	2	4	5	3	6	675070	0	0	0.147002	3.86101	0.0303069	0.861796	0.967051	chr1:5999180-6728209	GPR153 (-102720)	ACOT7 (+22118)
1	6024180	6029769	1	6488962	6490757	0	1	0	2	1	0	1	1	2	3	3	3	462885	1.82871e-09	2.21938e-08	-0.0769477	3.55781	0.00589036	0.938823	0.967051	chr1:5999180-6515757	GPR153 (+3506)	HES3 (+13277)
1	6024180	6029769	1	6422506	6425550	2	0	0	0	0	0	2	1	1	2	2	3	397053	1.28627e-06	1.01454e-05	0.378474	3.50322	0.117718	0.731523	0.967051	chr1:5999180-6450550	ICMT (+11075)	RNF207 (+18689)
1	6052377	6054727	1	6700881	6703209	0	1	0	1	1	1	0	1	2	2	3	3	648493	2.24386e-09	2.67908e-08	0.398503	3.49187	0.12839	0.720107	0.967051	chr1:6027377-6728209	GPR153 (-116818)	ACOT7 (+8020)
1	6052377	6054727	1	6436608	6442347	1	0	1	2	2	0	1	3	3	4	3	6	385925	1.59872e-14	3.45502e-13	0.4278	3.80057	0.238486	0.625302	0.967051	chr1:6027377-6467347	HES3 (+3170)	GPR153 (+13613)
1	6052377	6054727	1	6422506	6425550	0	0	0	2	0	1	0	2	1	2	2	3	370476	5.26823e-06	3.81463e-05	0.395523	3.48152	0.126776	0.721799	0.967051	chr1:6027377-6450550	ICMT (-3024)
1	6105533	6110233	1	6243437	6248302	1	3	2	1	1	3	2	1	4	7	4	7	137986	0.00192852	0.00661792	-0.111905	4.02064	0.0212018	0.88423	0.967051	chr1:6080533-6273302	CHD5 (+3205)	KCNAB2 (+130997)
1	6105533	6110233	1	6436608	6442347	0	1	0	3	0	1	0	3	2	4	2	4	331594	7.89013e-09	8.76803e-08	-0.0969284	3.6687	0.0107025	0.917604	0.967051	chr1:6080533-6467347	GPR153 (-12965)	ACOT7 (+111873)
1	6105533	6110233	1	6471815	6476818	0	2	0	2	0	2	0	2	2	4	2	4	366433	1.84692e-10	2.71364e-09	-0.0997585	3.67594	0.0112691	0.915459	0.967051	chr1:6080533-6501818	GPR153 (-30201)	ACOT7 (+94637)
1	6105533	6110233	1	6488962	6490757	0	1	1	1	0	1	1	1	3	3	3	3	381976	8.13969e-08	7.98899e-07	-0.0983447	3.56144	0.00894267	0.92466	0.967051	chr1:6080533-6515757	GPR153 (-37170)	ACOT7 (+87668)
1	6204052	6206913	1	6436608	6442347	2	0	1	3	3	0	3	5	3	6	3	11	233995	2.36033e-06	1.79248e-05	0.719727	4.14459	0.980359	0.32211	0.846252	chr1:6179052-6467347	GPR153 (-62225)	ACOT7 (+62613)
1	6204052	6206913	1	6243437	6248302	3	2	3	9	3	2	4	10	4	17	4	19	40387	5.39824e-12	9.17558e-11	0.0478142	4.78183	0.00776398	0.929786	0.967051	chr1:6179052-6273302	ICMT (+9763)	RNF207 (+20001)
1	6237689	6239971	1	6436608	6442347	0	3	3	4	0	4	5	8	3	10	3	17	200647	8.94951e-13	1.66179e-11	0.613228	4.51167	1.0134	0.314089	0.828575	chr1:6212689-6467347	GPR153 (-79043)	ACOT7 (+45795)
1	6237689	6239971	1	6553135	6555935	0	2	1	3	0	3	1	3	3	6	3	7	315705	5.92859e-14	1.22147e-12	0.102635	3.94745	0.0168903	0.896596	0.967051	chr1:6212689-6580935	ACOT7 (-10999)	HES2 (+23107)
1	6237689	6239971	1	6488962	6490757	2	1	2	1	2	1	3	2	4	6	4	8	251029	0.00012541	0.000567315	0.273654	4.02406	0.126705	0.721873	0.967051	chr1:6212689-6515757	GPR153 (-103248)	ACOT7 (+21590)
1	6237689	6239971	1	6403442	6406136	0	2	2	7	0	3	4	7	3	11	3	14	165959	3.60411e-10	5.0822e-09	0.24034	4.43231	0.150023	0.698514	0.967051	chr1:6212689-6431136	GPR153 (-60938)	ACOT7 (+63900)
1	6237689	6239971	1	6422506	6425550	0	4	1	1	1	4	1	3	3	6	4	9	185198	0.000260054	0.00108248	0.430155	4.05378	0.32672	0.567597	0.967051	chr1:6212689-6450550	GPR153 (-70645)	ACOT7 (+54193)
1	6237689	6239971	1	6471815	6476818	3	3	1	2	3	3	2	3	4	9	4	11	235486	2.77891e-08	2.88727e-07	0.160366	4.28246	0.0571541	0.811052	0.967051	chr1:6212689-6501818	GPR153 (-96279)	ACOT7 (+28559)
1	6237689	6239971	1	6243437	6248302	8	6	3	17	11	9	3	22	4	34	4	45	7039	0	0	0.286226	5.63823	0.454579	0.500169	0.967051	chr1:6212689-6273302	HES3 (-1196)
1	6237689	6239971	1	6700881	6703209	0	1	0	2	0	1	0	2	2	3	2	3	463215	2.99391e-09	3.50318e-08	-0.0949498	3.54962	0.00841639	0.926904	0.967051	chr1:6212689-6728209	TNFRSF25 (-4274)
1	6243437	6248302	1	6403442	6406136	5	9	4	11	8	12	8	18	4	29	4	46	158919	0	0	0.539082	5.59268	1.54675	0.213616	0.590221	chr1:6218437-6431136	GPR153 (-63812)	ACOT7 (+61026)
1	6243437	6248302	1	6553135	6555935	0	1	0	3	0	1	0	3	2	4	2	4	308665	5.1659e-07	4.33625e-06	-0.0969284	3.6687	0.0107025	0.917604	0.967051	chr1:6218437-6580935	ACOT7 (-13873)	HES2 (+20233)
1	6243437	6248302	1	6488962	6490757	0	7	2	3	0	7	2	3	3	12	3	12	243990	2.25457e-11	3.60446e-10	-0.114174	4.41918	0.0331568	0.855512	0.967051	chr1:6218437-6515757	GPR153 (-106122)	ACOT7 (+18716)
1	6243437	6248302	1	6413523	6415508	1	2	4	3	2	2	4	5	4	10	4	13	168646	5.90015e-09	6.65734e-08	0.242787	4.39113	0.14477	0.703585	0.967051	chr1:6218437-6440508	GPR153 (-68498)	ACOT7 (+56340)
1	6243437	6248302	1	6422506	6425550	1	3	3	5	2	5	3	7	4	12	4	17	178158	2.16049e-13	4.25177e-12	0.369778	4.58167	0.39468	0.52985	0.967051	chr1:6218437-6450550	GPR153 (-73519)	ACOT7 (+51319)
1	6243437	6248302	1	6436608	6442347	3	11	6	23	6	16	8	27	4	43	4	57	193608	0	0	0.305381	5.9012	0.58693	0.443609	0.967051	chr1:6218437-6467347	GPR153 (-81917)	ACOT7 (+42921)
1	6243437	6248302	1	6471815	6476818	6	10	3	16	5	11	4	23	4	35	4	43	228447	0	0	0.157045	5.61033	0.136769	0.711514	0.967051	chr1:6218437-6501818	GPR153 (-99153)	ACOT7 (+25685)
1	6243437	6248302	1	6700881	6703209	0	0	2	2	0	0	2	2	2	4	2	4	456175	8.51319e-13	1.5844e-11	-0.100699	3.68465	0.011456	0.914763	0.967051	chr1:6218437-6728209	TNFRSF25 (-7148)	PLEKHG5 (+23773)
1	6243437	6248302	1	7645515	7649595	1	0	0	1	1	0	0	1	2	2	2	2	1401685	5.89894e-10	7.94273e-09	-0.0903045	3.42453	0.00590402	0.938753	0.967051	chr1:6218437-7674595	VAMP3 (-824753)	CAMTA1 (+161192)
1	6346837	6349454	1	6403442	6406136	7	2	8	11	8	4	11	20	4	28	4	43	56643	0	0	0.469452	5.53917	1.13918	0.285827	0.764959	chr1:6321837-6431136	GPR153 (-115512)	ACOT7 (+9326)
1	6346837	6349454	1	6436608	6442347	3	5	2	5	5	7	3	9	4	15	4	24	91332	0	0	0.539802	4.87683	1.02506	0.311321	0.823183	chr1:6321837-6467347	ACOT7 (-8779)	HES2 (+25327)
1	6346837	6349454	1	6471815	6476818	2	4	1	2	2	6	3	3	4	9	4	14	126171	1.30924e-08	1.41716e-07	0.498626	4.39365	0.600926	0.438225	0.967051	chr1:6321837-6501818	ACOT7 (-26015)	HES2 (+8091)
1	6346837	6349454	1	6488962	6490757	3	0	0	2	3	2	1	2	2	5	4	8	141714	0.00277082	0.00923143	0.527233	3.96738	0.436802	0.50867	0.967051	chr1:6321837-6515757	ACOT7 (-32984)	HES2 (+1122)
1	6346837	6349454	1	6422506	6425550	0	3	2	4	0	6	2	6	3	9	3	14	75882	1.0421e-06	8.3224e-06	0.491372	4.3681	0.583989	0.444753	0.967051	chr1:6321837-6450550	ACOT7 (-381)
1	6346837	6349454	1	6413523	6415508	0	3	1	4	0	4	1	4	3	8	3	9	66370	0.00115947	0.00415713	0.0553153	4.12853	0.0059979	0.938269	0.967051	chr1:6321837-6440508	GPR153 (-120198)	ACOT7 (+4640)
1	6362207	6364799	1	6403442	6406136	4	5	4	7	4	8	3	4	4	20	4	19	41286	7.82485e-13	1.46273e-11	-0.174918	4.89075	0.11045	0.739632	0.967051	chr1:6337207-6431136	GPR153 (-123197)	ACOT7 (+1641)
1	6403442	6406136	1	6436608	6442347	7	9	3	5	10	13	4	17	4	24	4	44	34688	0	0	0.700878	5.49329	2.43399	0.11873	0.343899	chr1:6378442-6467347	HES2 (-2976)	ESPN (-1893)
1	6403442	6406136	1	6422506	6425550	3	5	3	15	3	9	7	18	4	26	4	37	19239	0	0	0.401285	5.35983	0.779637	0.377252	0.943082	chr1:6378442-6450550	ACOT7 (-28683)	HES2 (+5423)
1	6403442	6406136	1	6413523	6415508	6	12	8	13	8	14	12	20	4	39	4	54	9726	0	0	0.337618	5.86153	0.69018	0.406103	0.967051	chr1:6378442-6440508	ACOT7 (-23662)	HES2 (+10444)
1	6403442	6406136	1	6700881	6703209	0	0	2	3	0	0	2	3	2	5	2	5	297256	9.84263e-08	9.56098e-07	-0.101356	3.79361	0.0136659	0.906938	0.967051	chr1:6378442-6728209	TAS1R1 (-1855)	NOL9 (+1209)
1	6403442	6406136	1	6553135	6555935	3	2	1	4	3	2	2	5	4	10	4	12	149746	1.10841e-07	1.06956e-06	0.140409	4.34788	0.0469593	0.828441	0.967051	chr1:6378442-6580935	TNFRSF25 (-13514)	PLEKHG5 (+17407)
1	6403442	6406136	1	6488962	6490757	0	1	2	4	0	2	2	7	3	7	3	11	85070	0.000235607	0.000991426	0.494791	4.16598	0.493236	0.482487	0.967051	chr1:6378442-6515757	TNFRSF25 (+19075)	ESPN (+22312)
1	6403442	6406136	1	7749353	7756759	1	2	0	0	1	3	0	0	2	3	2	4	1348267	0	0	0.259882	3.6339	0.0691254	0.792614	0.967051	chr1:6378442-7781759	VAMP3 (-691168)	CAMTA1 (+294777)
1	6403442	6406136	1	6471815	6476818	2	3	4	7	0	5	3	10	4	16	3	18	69527	3.21299e-13	6.23412e-12	0.024393	4.72179	0.002053	0.96386	0.971414	chr1:6378442-6501818	ESPN (+15342)	TNFRSF25 (+26045)
1	6413523	6415508	1	6471815	6476818	2	5	0	3	3	5	1	3	3	10	4	12	59801	1.55334e-05	0.000105719	0.150069	4.35049	0.0534143	0.817225	0.967051	chr1:6388523-6501818	ESPN (+20383)	TNFRSF25 (+21004)
1	6413523	6415508	1	6436608	6442347	7	6	3	12	8	7	5	16	4	28	4	36	24962	0	0	0.239077	5.40745	0.281372	0.595804	0.967051	chr1:6388523-6467347	ESPN (+3147)	TNFRSF25 (+38240)
1	6413523	6415508	1	6422506	6425550	6	7	3	14	6	10	4	18	4	30	4	38	9512	0	0	0.214473	5.46173	0.235061	0.627797	0.967051	chr1:6388523-6450550	HES2 (+382)
1	6413523	6415508	1	6700881	6703209	1	1	0	4	1	1	0	4	3	6	3	6	287529	1.42153e-07	1.34648e-06	-0.100602	3.8912	0.0154492	0.901082	0.967051	chr1:6388523-6728209	NOL9 (-3831)	TAS1R1 (+3185)
1	6413523	6415508	1	6488962	6490757	0	2	2	4	0	2	2	4	3	8	3	8	75344	0.00294481	0.00976745	-0.105703	4.08842	0.0210632	0.884607	0.967051	chr1:6388523-6515757	TNFRSF25 (+14035)	ESPN (+27352)
1	6422506	6425550	1	6436608	6442347	10	17	5	13	21	23	12	39	4	45	4	95	15449	0	0	0.921284	6.36817	6.00832	0.0142386	0.157976	chr1:6397506-6467347	ESPN (+7639)	TNFRSF25 (+33748)
1	6422506	6425550	1	6471815	6476818	5	2	3	4	5	6	4	9	4	14	4	24	50288	2.9976e-14	6.31314e-13	0.616907	4.86138	1.3061	0.253102	0.689562	chr1:6397506-6501818	TNFRSF25 (+16513)	ESPN (+24874)
1	6422506	6425550	1	6488962	6490757	1	1	1	7	2	1	1	13	4	10	4	17	65831	3.86061e-08	3.94156e-07	0.61049	4.48404	1.00397	0.316352	0.833563	chr1:6397506-6515757	TNFRSF25 (+9543)	ESPN (+31844)
1	6422506	6425550	1	6726120	6728718	0	2	0	1	0	2	0	1	2	3	2	3	303391	0.000176924	0.000767723	-0.0978694	3.55703	0.00886946	0.924968	0.967051	chr1:6397506-6753718	ZBTB48 (-4436)
1	6436608	6442347	1	6700881	6703209	3	4	2	3	4	7	3	6	4	12	4	20	262567	0	0	0.590028	4.69128	1.06249	0.302649	0.805759	chr1:6411608-6728209	ZBTB48 (-10139)	TAS1R1 (+14728)
1	6436608	6442347	1	6488962	6490757	4	5	4	6	4	7	4	10	4	19	4	25	50382	0	0	0.250395	5.00465	0.243695	0.62155	0.967051	chr1:6411608-6515757	TNFRSF25 (+2492)	ESPN (+38895)
1	6436608	6442347	1	6471815	6476818	14	14	8	18	14	13	10	25	4	54	4	62	34839	0	0	0.0581156	6.14513	0.023082	0.879244	0.967051	chr1:6411608-6501818	TNFRSF25 (+9462)	ESPN (+31925)
1	6436608	6442347	1	7981722	7983716	1	0	0	1	1	0	0	1	2	2	2	2	1543241	3.74163e-10	5.25734e-09	-0.0903045	3.42453	0.00590402	0.938753	0.967051	chr1:6411608-8008716	VAMP3 (-561107)	CAMTA1 (+424838)
1	6436608	6442347	1	7901849	7903628	1	0	1	1	1	1	2	1	3	3	4	5	1463261	0	0	0.555477	3.69416	0.33924	0.560268	0.967051	chr1:6411608-7928628	VAMP3 (-601151)	CAMTA1 (+384794)
1	6443617	6446037	1	6471815	6476818	0	5	1	3	1	6	3	7	3	9	4	17	29489	1.52777e-05	0.000104064	0.76267	4.47781	1.50515	0.219881	0.606267	chr1:6418617-6501818	TNFRSF25 (+5957)	ESPN (+35430)
1	6471815	6476818	1	6553135	6555935	2	1	1	3	5	3	1	6	4	7	4	15	80218	4.61908e-06	3.37009e-05	0.938612	4.34643	1.97824	0.159576	0.454676	chr1:6446815-6580935	PLEKHG5 (-16779)	NOL9 (+40660)
1	6471815	6476818	1	6726120	6728718	0	1	1	3	2	0	2	5	3	5	3	9	253102	0.00010844	0.000504892	0.68973	3.99666	0.780013	0.377137	0.942856	chr1:6446815-6753718	KLHL21 (+2602)	ZBTB48 (+20219)
1	6471815	6476818	1	7069761	7071721	0	0	1	1	0	1	1	0	2	2	2	2	596424	3.65617e-07	3.17161e-06	-0.0832166	3.42655	0.00517836	0.942633	0.967051	chr1:6446815-7096721	DNAJC11 (-69844)	CAMTA1 (-13556)
1	6471815	6476818	1	7453396	7456090	1	0	1	1	1	0	1	1	3	3	3	3	980426	2.25375e-14	4.8001e-13	-0.0984796	3.5671	0.0089622	0.924578	0.967051	chr1:6446815-7481090	VAMP3 (-807316)	CAMTA1 (+178629)
1	6471815	6476818	1	7217451	7219300	1	0	0	1	2	0	0	1	2	2	2	3	744059	2.65949e-10	3.83321e-09	0.398323	3.49755	0.128289	0.720212	0.967051	chr1:6446815-7244300	VAMP3 (-925711)	CAMTA1 (+60234)
1	6471815	6476818	1	6700881	6703209	4	7	2	9	5	10	4	9	4	22	4	28	227728	0	0	0.241274	5.13495	0.245594	0.620195	0.967051	chr1:6446815-6728209	ZBTB48 (+7464)	KLHL21 (+15357)
1	6471815	6476818	1	6488962	6490757	9	24	20	33	10	26	19	38	4	86	4	93	15543	0	0	-0.0182399	6.68007	0.00271767	0.958424	0.968098	chr1:6446815-6515757	TNFRSF25 (-15111)	PLEKHG5 (+15810)
1	6488962	6490757	1	6553135	6555935	1	1	5	11	1	2	5	13	4	18	4	21	64675	1.11022e-15	2.7143e-14	0.103157	4.84579	0.0382449	0.844952	0.967051	chr1:6463962-6580935	PLEKHG5 (-25353)	NOL9 (+32086)
1	6488962	6490757	1	7645515	7649595	0	1	1	0	1	1	1	1	2	2	4	4	1157695	6.43929e-15	1.45598e-13	0.748454	3.5674	0.499156	0.479871	0.967051	chr1:6463962-7674595	VAMP3 (-701990)	CAMTA1 (+283955)
1	6488962	6490757	1	6700881	6703209	2	4	2	4	2	4	2	5	4	12	4	13	212185	6.00299e-11	9.22563e-10	-0.00706982	4.4557	0.000121234	0.991215	0.993044	chr1:6463962-6728209	KLHL21 (+6783)	ZBTB48 (+16038)
1	6553135	6555935	1	6700881	6703209	3	8	5	16	5	10	9	20	4	32	4	44	147510	0	0	0.352976	5.58716	0.675064	0.411292	0.967051	chr1:6528135-6728209	THAP3 (+3306)	DNAJC11 (+73752)
1	6553135	6555935	1	7749353	7756759	0	0	1	1	1	1	1	1	2	2	4	4	1198521	7.54952e-15	1.69266e-13	0.75892	3.56316	0.511396	0.474535	0.967051	chr1:6528135-7781759	VAMP3 (-616322)	CAMTA1 (+369623)
1	6553135	6555935	1	7217451	7219300	1	1	0	0	1	1	0	0	2	2	2	2	663840	1.56836e-07	1.47287e-06	-0.0933341	3.43212	0.00622859	0.937095	0.967051	chr1:6528135-7244300	VAMP3 (-885051)	CAMTA1 (+100894)
1	6553135	6555935	1	7069761	7071721	1	1	0	0	1	1	0	0	2	2	2	2	516206	1.95108e-06	1.49837e-05	-0.0933341	3.43212	0.00622859	0.937095	0.967051	chr1:6528135-7096721	VAMP3 (-958841)	CAMTA1 (+27104)
1	6700881	6703209	1	6718494	6721587	7	2	7	10	12	10	14	26	4	26	4	62	17995	0	0	1.09845	5.79311	6.66168	0.00985081	0.128856	chr1:6675881-6746587	CAMTA1 (-74090)	DNAJC11 (-9310)
1	6700881	6703209	1	6726120	6728718	6	7	3	10	9	14	8	22	4	26	4	53	25374	0	0	0.881277	5.64923	4.1367	0.0419629	0.267808	chr1:6675881-6753718	CAMTA1 (-70524)	DNAJC11 (-12876)
1	6700881	6703209	1	7959836	7963021	0	0	1	3	0	0	1	3	2	4	2	4	1259383	0	0	-0.0973867	3.67303	0.0107909	0.917265	0.967051	chr1:6675881-7988021	VAMP3 (-439318)	CAMTA1 (+546627)
1	6700881	6703209	1	7645515	7649595	0	1	1	1	0	1	1	1	3	3	3	3	945510	5.9508e-14	1.22592e-12	-0.0983447	3.56144	0.00894267	0.92466	0.967051	chr1:6675881-7674595	VAMP3 (-596031)	CAMTA1 (+389914)
1	6700881	6703209	1	7217451	7219300	1	0	1	0	1	0	1	0	2	2	2	2	516330	1.94876e-06	1.49679e-05	-0.0938196	3.43662	0.00628031	0.936835	0.967051	chr1:6675881-7244300	VAMP3 (-811178)	CAMTA1 (+174767)
1	6700881	6703209	1	7069761	7071721	2	1	1	2	2	1	1	2	4	6	4	6	368696	1.11022e-16	2.91508e-15	-0.106657	3.91491	0.0172219	0.895592	0.967051	chr1:6675881-7096721	VAMP3 (-884968)	CAMTA1 (+100977)
1	6700881	6703209	1	7042186	7046124	0	0	1	1	1	1	0	1	2	2	3	3	342110	3.85085e-05	0.00024617	0.393327	3.49414	0.125591	0.723048	0.967051	chr1:6675881-7071124	VAMP3 (-897766)	CAMTA1 (+88179)
1	6718494	6721587	1	6726120	6728718	1	3	4	7	10	14	17	33	4	15	4	74	7378	0	0	2.13812	5.7783	21.8021	3.02263e-06	8.80023e-05	chr1:6693494-6753718	CAMTA1 (-61718)	DNAJC11 (-21682)
1	6718494	6721587	1	7069761	7071721	1	1	0	0	3	2	2	6	2	2	4	13	350700	0	0	2.3132	4.05254	7.14348	0.00752369	0.10332	chr1:6693494-7096721	VAMP3 (-876161)	CAMTA1 (+109784)
1	6718494	6721587	1	7645515	7649595	0	0	0	2	1	1	0	9	1	2	3	11	927514	0	0	2.0714	3.92782	5.3997	0.0201402	0.202835	chr1:6693494-7674595	VAMP3 (-587224)	CAMTA1 (+398721)
1	6718494	6721587	1	6889107	6891321	1	1	1	2	4	1	1	4	4	5	4	10	170173	0.000602625	0.00229995	0.831629	4.05664	1.17872	0.277616	0.748487	chr1:6693494-6916321	VAMP3 (-966361)	CAMTA1 (+19584)
1	6726120	6728718	1	7645515	7649595	0	1	0	2	1	3	1	4	2	3	4	9	920136	0	0	1.33974	3.89528	2.43042	0.119001	0.344655	chr1:6701120-7674595	VAMP3 (-583411)	CAMTA1 (+402534)
1	6726120	6728718	1	7069761	7071721	1	0	0	4	2	1	2	6	2	5	4	11	343322	0	0	0.967869	4.08317	1.6518	0.198715	0.557502	chr1:6701120-7096721	VAMP3 (-872348)	CAMTA1 (+113597)
1	6726120	6728718	1	6889107	6891321	2	1	0	2	2	4	1	3	3	5	4	10	162795	0.000764894	0.00285259	0.825581	4.05465	1.16263	0.280921	0.754882	chr1:6701120-6916321	VAMP3 (-962548)	CAMTA1 (+23397)
1	6726120	6728718	1	7666423	7671818	2	0	0	1	2	0	0	2	2	3	2	4	941701	2.22045e-16	5.69148e-15	0.255668	3.62898	0.067144	0.795541	0.967051	chr1:6701120-7696818	VAMP3 (-572300)	CAMTA1 (+413645)
1	6726120	6728718	1	7205794	7209397	0	1	2	1	0	1	2	1	3	4	3	4	480176	3.91465e-13	7.53441e-12	-0.103576	3.69194	0.0120524	0.912581	0.967051	chr1:6701120-7234397	VAMP3 (-803510)	CAMTA1 (+182435)
1	6889107	6891321	1	7645515	7649595	0	1	1	1	0	1	1	1	3	3	3	3	757341	1.64357e-12	2.96698e-11	-0.0983447	3.56144	0.00894267	0.92466	0.967051	chr1:6864107-7674595	VAMP3 (-501918)	CAMTA1 (+484027)
1	7069761	7071721	1	7666423	7671818	0	0	1	1	0	0	1	1	2	2	2	2	598379	5.31339e-07	4.45059e-06	-0.0906537	3.42329	0.00594101	0.938562	0.967051	chr1:7044761-7696818	VAMP3 (-400479)	CAMTA1 (+585466)
1	7069761	7071721	1	7539027	7541314	0	1	0	1	0	1	0	1	2	2	2	2	469429	5.70807e-06	4.11381e-05	-0.090183	3.41882	0.0058923	0.938813	0.967051	chr1:7044761-7566314	VAMP3 (-465731)	CAMTA1 (+520214)
1	7453396	7456090	1	7645515	7649595	2	2	1	2	2	2	1	3	4	7	4	8	192812	9.07377e-05	0.000442273	0.0647829	4.05896	0.0076283	0.930401	0.967051	chr1:7428396-7674595	VAMP3 (-219773)	CAMTA1 (+766172)
1	7645515	7649595	1	7749353	7756759	0	0	0	6	1	4	0	7	1	6	3	12	105501	6.18127e-05	0.000339399	0.849881	4.15189	1.40975	0.235097	0.64444	chr1:7620515-7781759	VAMP3 (-70132)	CAMTA1 (+915813)
1	7645515	7649595	1	7666423	7671818	3	4	2	8	4	6	4	14	4	17	4	28	21565	1.34337e-14	2.92944e-13	0.579758	5.00515	1.29809	0.254562	0.693216	chr1:7620515-7696818	VAMP3 (-112602)	CAMTA1 (+873343)
1	7645515	7649595	1	8847747	8849745	0	1	0	1	0	1	0	1	2	2	2	2	1201191	9.75233e-10	1.25251e-08	-0.090183	3.41882	0.0058923	0.938813	0.967051	chr1:7620515-8874745	ERRFI1 (-221322)	SLC45A1 (-70196)
1	7645515	7649595	1	7901849	7903628	1	1	0	3	1	1	2	3	3	5	4	7	255183	0.000865556	0.00319034	0.355092	3.90122	0.188061	0.664535	0.967051	chr1:7620515-7928628	PER3 (-9857)	VAMP3 (+3303)
1	7666423	7671818	1	7749353	7756759	4	3	4	14	10	12	10	32	4	25	4	64	83935	0	0	1.21861	5.76658	8.15381	0.00429708	0.0662783	chr1:7641423-7781759	VAMP3 (-59678)	CAMTA1 (+926267)
1	7666423	7671818	1	7901849	7903628	2	3	1	12	5	4	4	22	4	18	4	35	233618	0	0	0.827116	5.15202	2.8798	0.0896972	0.318832	chr1:7641423-7928628	PER3 (+597)
1	7666423	7671818	1	8348095	8350117	1	0	0	1	1	2	0	2	2	2	3	5	679985	6.27276e-14	1.29025e-12	1.03478	3.62223	1.02652	0.310977	0.822581	chr1:7641423-8375117	ERRFI1 (+18038)	PARK7 (+46578)
1	7666423	7671818	1	9179499	9183454	0	0	0	2	0	1	0	2	1	2	2	3	1512356	1.86362e-12	3.34269e-11	0.395523	3.48152	0.126776	0.721799	0.967051	chr1:7641423-9208454	SLC45A1 (+107113)	RERE (+392526)
1	7749353	7756759	1	7901849	7903628	2	0	2	6	2	1	2	8	3	10	4	13	149682	1.12853e-08	1.23058e-07	0.24691	4.3666	0.149505	0.699009	0.967051	chr1:7724353-7928628	UTS2 (+26940)	PER3 (+42062)
1	7901849	7903628	1	8348095	8350117	1	2	0	0	1	4	0	1	2	3	3	6	446367	1.25455e-14	2.74553e-13	0.781666	3.75039	0.718394	0.396671	0.967051	chr1:7876849-8375117	SLC45A1 (-191843)	ERRFI1 (-99675)
1	7901849	7903628	1	9003998	9006318	0	1	1	0	0	1	1	0	2	2	2	2	1102419	1.45437e-09	1.80057e-08	-0.0936827	3.43088	0.00626651	0.936904	0.967051	chr1:7876849-9031318	SLC45A1 (+136258)	RERE (+363381)
1	7901849	7903628	1	9100787	9102549	0	1	0	1	0	1	0	1	2	2	2	2	1198929	1.28457e-09	1.6092e-08	-0.090183	3.41882	0.0058923	0.938813	0.967051	chr1:7876849-9127549	SLC45A1 (+184373)	RERE (+315266)
1	7901849	7903628	1	8813408	8818963	0	1	1	1	0	2	1	1	3	3	3	4	913447	2.22045e-16	5.69148e-15	0.262673	3.62531	0.0704394	0.790698	0.967051	chr1:7876849-8843963	SLC45A1 (+42580)	RERE (+457059)
1	7901849	7903628	1	8861936	8863680	0	1	0	1	0	1	0	1	2	2	2	2	960069	4.15235e-09	4.77079e-08	-0.090183	3.41882	0.0058923	0.938813	0.967051	chr1:7876849-8888680	SLC45A1 (+64939)	RERE (+434700)
1	7959836	7963021	1	9949046	9951578	1	0	0	1	1	0	0	1	2	2	2	2	1988883	3.10556e-10	4.43007e-09	-0.0903045	3.42453	0.00590402	0.938753	0.967051	chr1:7934836-9976578	CA6 (+9820)	SLC2A7 (+70638)
1	7959836	7963021	1	8013533	8017711	1	6	2	2	3	3	2	2	4	11	4	10	54193	0.00036853	0.00147854	-0.235312	4.32341	0.128047	0.720465	0.967051	chr1:7934836-8042711	PARK7 (+27082)	ERRFI1 (+37534)
1	7959836	7963021	1	8348095	8350117	0	1	0	2	0	2	0	3	2	3	2	5	387677	6.69494e-11	1.02481e-09	0.548164	3.6717	0.331217	0.564943	0.967051	chr1:7934836-8375117	SLC45A1 (-162849)	ERRFI1 (-128669)
1	7959836	7963021	1	8877980	8881795	1	0	0	1	2	0	0	1	2	2	2	3	918459	4.1013e-11	6.40071e-10	0.398323	3.49755	0.128289	0.720212	0.967051	chr1:7934836-8906795	SLC45A1 (+102990)	RERE (+396649)
1	7981722	7983716	1	8877980	8881795	0	2	0	0	1	4	0	1	1	2	3	6	897168	0	0	1.27798	3.68793	1.66403	0.19706	0.553553	chr1:7956722-8906795	SLC45A1 (+113933)	RERE (+385706)
1	7981722	7983716	1	8348095	8350117	1	3	0	3	2	4	1	6	3	7	4	13	366387	0	0	0.733939	4.25641	1.15057	0.28343	0.759805	chr1:7956722-8375117	SLC45A1 (-151906)	ERRFI1 (-139612)
1	7981722	7983716	1	8430123	8432608	1	1	0	1	1	1	1	1	3	3	4	4	448646	5.48965e-11	8.4638e-10	0.267592	3.62867	0.0727839	0.787326	0.967051	chr1:7956722-8457608	ERRFI1 (-180857)	SLC45A1 (-110661)
1	7981722	7983716	1	8013533	8017711	2	3	3	8	2	2	3	6	4	16	4	13	32903	2.48918e-07	2.23848e-06	-0.386725	4.58019	0.436728	0.508706	0.967051	chr1:7956722-8042711	ERRFI1 (+26591)	PARK7 (+38025)
1	7981722	7983716	1	9179499	9183454	1	0	0	1	1	1	0	1	2	2	3	3	1198757	2.84417e-12	4.98904e-11	0.392176	3.49466	0.124974	0.723701	0.967051	chr1:7956722-9208454	RERE (+234877)	SLC45A1 (+264762)
1	7981722	7983716	1	8858369	8860876	0	1	1	0	0	1	1	0	2	2	2	2	876903	7.9401e-09	8.82095e-08	-0.0936827	3.43088	0.00626651	0.936904	0.967051	chr1:7956722-8885876	SLC45A1 (+103473)	RERE (+396166)
1	7981722	7983716	1	8987195	8989389	0	2	0	3	0	2	0	3	2	5	2	5	1005573	0	0	-0.100428	3.78504	0.013443	0.907697	0.967051	chr1:7956722-9014389	SLC45A1 (+167730)	RERE (+331909)
1	7981722	7983716	1	9003998	9006318	0	0	0	2	1	0	0	3	1	2	2	4	1022439	1.17684e-14	2.58252e-13	0.755713	3.54815	0.507574	0.476191	0.967051	chr1:7956722-9031318	SLC45A1 (+176194)	RERE (+323445)
1	7981722	7983716	1	8813408	8818963	0	1	1	1	0	1	2	1	3	3	3	4	833466	7.77156e-16	1.9294e-14	0.26726	3.62745	0.0726257	0.787551	0.967051	chr1:7956722-8843963	SLC45A1 (+82517)	RERE (+417122)
1	8013533	8017711	1	8670597	8673159	0	1	1	0	1	2	2	1	2	2	4	6	656256	5.55112e-16	1.39528e-14	1.28171	3.69443	1.67284	0.195879	0.550747	chr1:7988533-8698159	SLC45A1 (+25520)	RERE (+474119)
1	8013533	8017711	1	8877980	8881795	0	3	2	0	1	4	3	3	2	5	4	11	864265	0	0	0.942147	4.10829	1.56908	0.21034	0.581771	chr1:7988533-8906795	SLC45A1 (+129838)	RERE (+369801)
1	8013533	8017711	1	8348095	8350117	5	10	1	16	6	11	2	17	4	32	4	36	333484	0	0	0.0651881	5.45151	0.0217413	0.882777	0.967051	chr1:7988533-8375117	ERRFI1 (-155517)	SLC45A1 (-136001)
1	8013533	8017711	1	8372789	8376206	0	1	0	1	0	1	0	2	2	2	2	3	358875	8.53912e-06	6.01374e-05	0.385157	3.48577	0.121222	0.727713	0.967051	chr1:7988533-8401206	ERRFI1 (-168562)	SLC45A1 (-122956)
1	8013533	8017711	1	8559923	8561909	0	0	0	2	0	0	1	2	1	2	2	3	545294	1.18367e-08	1.28788e-07	0.400141	3.48368	0.129281	0.719178	0.967051	chr1:7988533-8586909	ERRFI1 (-261413)	SLC45A1 (-30105)
1	8013533	8017711	1	8847747	8849745	1	0	1	4	1	1	2	5	3	6	4	9	833124	0	0	0.444171	4.04092	0.347083	0.555769	0.967051	chr1:7988533-8874745	SLC45A1 (+113813)	RERE (+385826)
1	8013533	8017711	1	8861936	8863680	2	2	0	4	1	2	1	6	3	8	4	10	847186	0	0	0.185987	4.17149	0.0710821	0.789768	0.967051	chr1:7988533-8888680	SLC45A1 (+120781)	RERE (+378858)
1	8013533	8017711	1	9003998	9006318	1	1	1	4	1	1	1	5	4	7	4	8	989536	0	0	0.0706684	4.03997	0.00898273	0.924492	0.967051	chr1:7988533-9031318	SLC45A1 (+192100)	RERE (+307539)
1	8013533	8017711	1	9100787	9102549	1	0	1	4	1	0	1	4	3	6	3	6	1086046	0	0	-0.101062	3.89543	0.0155773	0.900675	0.967051	chr1:7988533-9127549	SLC45A1 (+240215)	RERE (+259424)
1	8013533	8017711	1	8725342	8728129	1	1	0	2	3	0	0	2	3	4	2	5	711113	0	0	0.200753	3.74579	0.0486303	0.825464	0.967051	chr1:7988533-8753129	SLC45A1 (+53005)	RERE (+446634)
1	8013533	8017711	1	8858369	8860876	3	1	1	3	3	0	0	6	4	8	2	9	844000	0	0	0.0284814	4.14045	0.00172863	0.966836	0.973757	chr1:7988533-8885876	SLC45A1 (+119379)	RERE (+380260)
1	8348095	8350117	1	8372789	8376206	0	2	1	1	4	8	3	6	3	4	4	21	25391	2.43525e-05	0.000161634	2.14927	4.45569	9.395	0.00217578	0.0376848	chr1:8323095-8401206	SLC45A1 (+44325)	RERE (+455314)
1	8348095	8350117	1	9003998	9006318	0	0	2	1	0	0	2	1	2	3	2	3	656052	9.84213e-12	1.62701e-10	-0.0988232	3.56587	0.00901668	0.92435	0.967051	chr1:8323095-9031318	RERE (+140258)	SLC45A1 (+359381)
1	8348095	8350117	1	8877980	8881795	1	1	0	2	1	2	1	3	3	4	4	7	530781	0	0	0.633156	3.84981	0.552209	0.457416	0.967051	chr1:8323095-8906795	RERE (+202520)	SLC45A1 (+297119)
1	8348095	8350117	1	8861936	8863680	0	1	0	6	0	1	0	6	2	7	2	7	513702	0	0	-0.0975692	3.97256	0.0163805	0.89816	0.967051	chr1:8323095-8888680	RERE (+211577)	SLC45A1 (+288062)
1	8348095	8350117	1	9626139	9628868	0	1	1	0	0	1	1	0	2	2	2	2	1278397	9.55001e-10	1.22892e-08	-0.0936827	3.43088	0.00626651	0.936904	0.967051	chr1:8323095-9653868	SLC2A7 (+37863)	CA6 (+42595)
1	8348095	8350117	1	8670597	8673159	1	0	0	1	1	1	0	1	2	2	3	3	322772	0.000123325	0.000559501	0.392176	3.49466	0.124974	0.723701	0.967051	chr1:8323095-8698159	SLC45A1 (+192801)	RERE (+306838)
1	8348095	8350117	1	8725342	8728129	0	0	2	3	0	2	2	4	2	5	3	8	377629	0	0	0.519374	3.9476	0.424622	0.51464	0.967051	chr1:8323095-8753129	SLC45A1 (+220286)	RERE (+279353)
1	8372789	8376206	1	9100787	9102549	0	0	1	1	0	0	1	1	2	2	2	2	727170	5.69386e-08	5.69649e-07	-0.0906537	3.42329	0.00594101	0.938562	0.967051	chr1:8347789-9127549	RERE (+79796)	SLC45A1 (+419843)
1	8407835	8410463	1	8861936	8863680	1	0	0	1	1	1	0	0	2	2	2	2	453659	9.98538e-06	6.96822e-05	-0.0828603	3.42779	0.00514312	0.942828	0.967051	chr1:8382835-8888680	RERE (+181707)	SLC45A1 (+317932)
1	8407835	8410463	1	8725342	8728129	2	1	0	1	1	2	0	2	3	4	3	5	317586	6.98572e-09	7.81377e-08	0.172636	3.74703	0.0369843	0.847497	0.967051	chr1:8382835-8753129	RERE (+249483)	SLC45A1 (+250156)
1	8430123	8432608	1	10031843	10035644	0	1	1	0	0	1	1	0	2	2	2	2	1602378	4.24654e-10	5.8983e-09	-0.0936827	3.43088	0.00626651	0.936904	0.967051	chr1:8405123-10060644	GPR157 (-103714)	H6PD (-6960)
1	8430123	8432608	1	8877980	8881795	2	0	0	0	2	0	0	1	1	2	2	3	448522	2.55407e-07	2.29145e-06	0.381454	3.50465	0.119269	0.729829	0.967051	chr1:8405123-8906795	RERE (+161506)	SLC45A1 (+338133)
1	8559923	8561909	1	8725342	8728129	1	2	1	4	2	3	1	12	4	8	4	18	165819	4.8741e-12	8.32571e-11	0.978968	4.46132	2.41691	0.120032	0.347397	chr1:8534923-8753129	RERE (+173439)	SLC45A1 (+326200)
1	8559923	8561909	1	8847747	8849745	1	1	1	1	1	3	2	3	4	4	4	9	287830	2.52013e-09	2.98271e-08	0.963157	3.96067	1.40026	0.236681	0.648485	chr1:8534923-8874745	RERE (+112631)	SLC45A1 (+387008)
1	8559923	8561909	1	9100787	9102549	1	0	1	0	1	0	1	0	2	2	2	2	540752	8.80713e-07	7.10666e-06	-0.0938196	3.43662	0.00628031	0.936835	0.967051	chr1:8534923-9127549	RERE (-13771)	ENO1 (+47454)
1	8559923	8561909	1	8861936	8863680	1	3	0	4	2	3	0	4	3	8	3	9	301892	0	0	0.0612506	4.13234	0.00728556	0.931979	0.967051	chr1:8534923-8888680	RERE (+105663)	SLC45A1 (+393976)
1	8559923	8561909	1	8858369	8860876	1	1	1	1	1	1	1	0	4	4	3	3	298706	2.31114e-05	0.000153827	-0.456876	3.63524	0.214316	0.643405	0.967051	chr1:8534923-8885876	RERE (+107065)	SLC45A1 (+392574)
1	8670597	8673159	1	8987195	8989389	0	0	1	1	0	0	1	1	2	2	2	2	316414	0.00192119	0.00659495	-0.0906537	3.42329	0.00594101	0.938562	0.967051	chr1:8645597-9014389	RERE (-12528)	ENO1 (+48697)
1	8725342	8728129	1	9179499	9183454	0	1	0	1	1	1	0	1	2	2	3	3	454741	1.31191e-07	1.25091e-06	0.398503	3.49187	0.12839	0.720107	0.967051	chr1:8700342-9208454	CA6 (+8511)	SLC2A7 (+71947)
1	8725342	8728129	1	9109321	9112691	1	1	0	0	1	1	0	0	2	2	2	2	384270	3.62815e-05	0.000234334	-0.0933341	3.43212	0.00622859	0.937095	0.967051	chr1:8700342-9137691	ENO1 (-40327)	CA6 (-26870)
1	8813408	8818963	1	8861936	8863680	1	0	1	5	1	1	2	8	3	7	4	12	46622	0.00104843	0.00379492	0.623066	4.20425	0.805603	0.369424	0.927164	chr1:8788408-8888680	RERE (-21079)	ENO1 (+40146)
1	8861936	8863680	1	8877980	8881795	5	7	5	4	9	13	9	10	4	21	4	41	17079	0	0	0.822607	5.40755	3.14622	0.0761033	0.318832	chr1:8836936-8906795	RERE (-54401)	ENO1 (+6824)
1	8861936	8863680	1	9100787	9102549	0	1	3	2	0	1	3	2	3	6	3	6	238860	0.00250632	0.00842043	-0.107312	3.91252	0.0174211	0.894993	0.967051	chr1:8836936-9127549	CA6 (+36356)	SLC2A7 (+44102)
1	8861936	8863680	1	8987195	8989389	1	3	1	4	2	3	1	4	4	9	4	10	125484	9.91698e-06	6.92338e-05	0.0428672	4.22198	0.00388049	0.950329	0.967051	chr1:8836936-9014389	ENO1 (-46973)	CA6 (-20224)
1	8861936	8863680	1	9587420	9589793	0	1	0	1	1	1	0	2	2	2	3	4	725798	2.08733e-12	3.72248e-11	0.752412	3.55555	0.503747	0.477859	0.967051	chr1:8836936-9614793	GPR157 (-96695)	H6PD (-13979)
1	8861936	8863680	1	9490303	9492206	0	1	0	1	0	1	0	1	2	2	2	2	628446	2.4252e-07	2.18628e-06	-0.090183	3.41882	0.0058923	0.938813	0.967051	chr1:8836936-9517206	H6PD (-62773)	GPR157 (-47901)
1	8861936	8863680	1	10493491	10496209	0	0	0	2	0	1	0	2	1	2	2	3	1632042	6.72351e-13	1.26422e-11	0.395523	3.48152	0.126776	0.721799	0.967051	chr1:8836936-10521209	PIK3CD (+27328)	CLSTN1 (+145453)
1	8861936	8863680	1	9288439	9290161	0	1	1	3	0	1	1	3	3	5	3	5	426492	4.44089e-16	1.12012e-14	-0.10089	3.78932	0.0135539	0.907319	0.967051	chr1:8836936-9315161	SLC2A5 (-6333)	GPR157 (+53121)
1	8861936	8863680	1	9233152	9236053	1	0	0	1	1	0	0	1	2	2	2	2	371794	7.71371e-05	0.000394232	-0.0903045	3.42453	0.00590402	0.938753	0.967051	chr1:8836936-9261053	SLC2A7 (-22650)	SLC2A5 (+20721)
1	8861936	8863680	1	9195522	9198364	1	0	0	3	1	0	0	4	2	4	2	5	334135	4.47178e-10	6.18253e-09	0.184901	3.7299	0.0418632	0.837881	0.967051	chr1:8836936-9223364	SLC2A7 (-3805)
1	8861936	8863680	1	9179499	9183454	0	2	1	2	1	3	1	2	3	5	4	7	318668	6.32161e-13	1.19242e-11	0.348783	3.90566	0.181892	0.669752	0.967051	chr1:8836936-9208454	SLC2A7 (+3650)	CA6 (+76808)
1	8861936	8863680	1	9003998	9006318	2	4	2	6	2	4	2	7	4	14	4	15	142350	2.35967e-12	4.1812e-11	-0.0192069	4.57876	0.00106242	0.973998	0.979524	chr1:8836936-9031318	ENO1 (-55437)	CA6 (-11760)
1	8877980	8881795	1	9109321	9112691	0	1	0	4	1	4	1	7	2	5	4	13	231118	6.54559e-07	5.38663e-06	1.19028	4.16036	2.65451	0.103256	0.318832	chr1:8852980-9137691	SLC2A7 (+31009)	CA6 (+49449)
1	8877980	8881795	1	9003998	9006318	1	1	2	5	1	2	2	6	4	9	4	11	125270	5.83937e-06	4.20309e-05	0.164675	4.25453	0.0601255	0.806298	0.967051	chr1:8852980-9031318	CA6 (-3738)
1	8877980	8881795	1	8987195	8989389	0	4	1	2	2	5	1	3	3	7	4	11	108404	9.81704e-05	0.000468451	0.512385	4.18611	0.527641	0.4676	0.967051	chr1:8852980-9014389	ENO1 (-54995)	CA6 (-12202)
1	8877980	8881795	1	9587420	9589793	0	0	1	1	0	0	1	1	2	2	2	2	708719	7.52387e-08	7.41696e-07	-0.0906537	3.42329	0.00594101	0.938562	0.967051	chr1:8852980-9614793	GPR157 (-104717)	H6PD (-5957)
1	8877980	8881795	1	9266063	9268576	1	1	0	0	1	1	0	0	2	2	2	2	387432	5.68001e-05	0.000320832	-0.0933341	3.43212	0.00622859	0.937095	0.967051	chr1:8852980-9293576	SLC2A5 (-3562)
1	8877980	8881795	1	9233152	9236053	1	1	1	1	1	1	1	4	4	4	4	7	354715	1.19904e-14	2.62903e-13	0.611489	3.85301	0.517545	0.471891	0.967051	chr1:8852980-9261053	SLC2A7 (-30672)	SLC2A5 (+12699)
1	8877980	8881795	1	9179499	9183454	0	0	2	1	0	0	2	3	2	3	2	5	301589	3.54595e-06	2.62903e-05	0.536741	3.68454	0.318873	0.572286	0.967051	chr1:8852980-9208454	SLC2A7 (-4372)
1	8877980	8881795	1	10209413	10211506	0	1	1	0	0	2	1	0	2	2	2	3	1330572	2.33347e-12	4.13782e-11	0.388649	3.50094	0.123095	0.725702	0.967051	chr1:8852980-10236506	TMEM201 (-44179)	SLC25A33 (+5261)
1	8962016	8964468	1	9195522	9198364	2	1	1	2	2	1	1	2	4	6	4	6	233701	0.00264501	0.00884527	-0.106657	3.91491	0.0172219	0.895592	0.967051	chr1:8937016-9223364	SLC2A5 (-10474)	GPR157 (+48980)
1	8987195	8989389	1	9109321	9112691	5	0	1	5	6	3	2	8	3	11	4	19	122714	1.37002e-13	2.74244e-12	0.645398	4.62353	1.20762	0.271804	0.735748	chr1:8962195-9137691	SLC2A7 (-23598)	SLC2A5 (+19773)
1	8987195	8989389	1	9179499	9183454	1	1	4	0	2	2	5	2	3	6	4	11	193184	9.93228e-06	6.9336e-05	0.703423	4.16994	0.938571	0.332646	0.86986	chr1:8962195-9208454	SLC2A5 (-15609)	GPR157 (+43845)
1	8987195	8989389	1	9490303	9492206	0	2	0	2	0	3	0	3	2	4	2	6	502962	0	0	0.422837	3.78799	0.23347	0.628963	0.967051	chr1:8962195-9517206	H6PD (-143)
1	8987195	8989389	1	9613884	9616494	0	0	1	1	0	0	1	1	2	2	2	2	626897	2.07721e-07	1.89989e-06	-0.0906537	3.42329	0.00594101	0.938562	0.967051	chr1:8962195-9641494	SLC25A33 (-237637)	SPSB1 (+8965)
1	8987195	8989389	1	9100787	9102549	2	5	0	4	2	5	1	5	3	11	4	13	113376	3.03958e-08	3.1425e-07	0.119699	4.41332	0.0364324	0.848625	0.967051	chr1:8962195-9127549	SLC2A7 (-18527)	SLC2A5 (+24844)
1	8987195	8989389	1	9003998	9006318	10	12	9	25	12	15	12	30	4	56	4	69	16866	0	0	0.186208	6.21171	0.243809	0.621469	0.967051	chr1:8962195-9031318	SLC2A7 (+29588)	CA6 (+50870)
1	9003998	9006318	1	9179499	9183454	0	0	3	3	0	1	6	5	2	6	3	12	176318	6.54524e-06	4.67973e-05	0.838114	4.18443	1.37227	0.241422	0.660239	chr1:8978998-9208454	SLC2A5 (-24010)	GPR157 (+35444)
1	9003998	9006318	1	9288439	9290161	2	0	0	1	2	1	0	1	2	3	3	4	284142	0.00227246	0.00769382	0.262786	3.63215	0.0704892	0.790626	0.967051	chr1:8978998-9315161	H6PD (-92764)	GPR157 (-17910)
1	9003998	9006318	1	10940686	10943007	0	0	1	1	0	0	1	1	2	2	2	2	1936688	2.56498e-10	3.7058e-09	-0.0906537	3.42329	0.00594101	0.938562	0.967051	chr1:8978998-10968007	RBP7 (-23713)	NMNAT1 (+30075)
1	9003998	9006318	1	9865377	9868691	1	0	0	1	1	0	0	1	2	2	2	2	861876	8.71436e-09	9.63545e-08	-0.0903045	3.42453	0.00590402	0.938753	0.967051	chr1:8978998-9893691	SLC25A33 (-103137)	SPSB1 (+143465)
1	9003998	9006318	1	9941735	9944205	0	0	1	1	0	0	1	1	2	2	2	2	937812	4.85324e-09	5.53318e-08	-0.0906537	3.42329	0.00594101	0.938562	0.967051	chr1:8978998-9969205	SLC25A33 (-65380)	SPSB1 (+181222)
1	9003998	9006318	1	9195522	9198364	2	3	3	6	2	5	5	8	4	14	4	20	191785	0	0	0.386549	4.73468	0.482478	0.487302	0.967051	chr1:8978998-9223364	SLC2A5 (-31465)	GPR157 (+27989)
1	9003998	9006318	1	9100787	9102549	3	8	12	18	4	13	13	22	4	41	4	52	96510	0	0	0.218827	5.84232	0.291219	0.58944	0.967051	chr1:8978998-9127549	SLC2A7 (-26929)	SLC2A5 (+16442)
1	9003998	9006318	1	9109321	9112691	7	5	5	11	7	11	7	13	4	28	4	38	105848	0	0	0.316357	5.4557	0.500406	0.479322	0.967051	chr1:8978998-9137691	SLC2A7 (-32000)	SLC2A5 (+11371)
1	9003998	9006318	1	9490303	9492206	0	0	1	2	0	0	1	3	2	3	2	4	486096	1.00169e-11	1.65485e-10	0.2587	3.61481	0.0685544	0.793453	0.967051	chr1:8978998-9517206	SPSB1 (-44778)	H6PD (+8258)
1	9100787	9102549	1	9179499	9183454	1	3	0	2	2	6	0	4	3	6	3	12	79808	0.000685135	0.00258265	0.829657	4.18072	1.3461	0.245962	0.671581	chr1:9075787-9208454	H6PD (-97723)	GPR157 (-12951)
1	9100787	9102549	1	10493491	10496209	0	1	1	0	0	1	1	0	2	2	2	2	1393182	6.05566e-10	8.13568e-09	-0.0936827	3.43088	0.00626651	0.936904	0.967051	chr1:9075787-10521209	CLSTN1 (+26028)	PIK3CD (+146753)
1	9100787	9102549	1	10426305	10431805	0	2	1	1	0	2	1	1	3	4	3	4	1327387	0	0	-0.103094	3.68757	0.0119538	0.912938	0.967051	chr1:9075787-10456805	CLSTN1 (+58230)	PIK3CD (+114551)
1	9100787	9102549	1	9233152	9236053	1	1	3	1	2	1	4	2	4	6	4	9	132934	0.000609592	0.00232416	0.439129	4.07251	0.339717	0.559992	0.967051	chr1:9075787-9261053	H6PD (-71424)	GPR157 (-39250)
1	9100787	9102549	1	9195522	9198364	1	2	3	7	1	3	4	7	4	13	4	15	95275	1.47282e-09	1.82093e-08	0.0971616	4.5428	0.0267395	0.870107	0.967051	chr1:9075787-9223364	H6PD (-90268)	GPR157 (-20406)
1	9100787	9102549	1	9874358	9876075	0	0	1	1	0	1	1	1	2	2	3	3	773548	2.71098e-10	3.90218e-09	0.391842	3.49343	0.124797	0.723889	0.967051	chr1:9075787-9901075	SLC25A33 (-51051)	SPSB1 (+195551)
1	9100787	9102549	1	9109321	9112691	8	2	9	27	9	2	9	25	4	46	4	45	9338	0	0	-0.124435	5.80167	0.0936149	0.759631	0.967051	chr1:9075787-9137691	SLC2A5 (-37023)	GPR157 (+22431)
1	9100787	9102549	1	9490303	9492206	1	2	1	6	1	2	2	6	4	10	4	11	389586	0	0	0.031887	4.28917	0.00229354	0.961803	0.970053	chr1:9075787-9517206	SLC25A33 (-242985)	SPSB1 (+3617)
1	9109321	9112691	1	9266063	9268576	1	0	0	5	1	0	1	5	2	6	3	7	156313	0.00168602	0.00585044	0.112937	3.93683	0.0202113	0.886948	0.967051	chr1:9084321-9293576	GPR157 (-59779)	H6PD (-50895)
1	9109321	9112691	1	9195522	9198364	1	7	3	17	1	8	4	19	4	28	4	32	85937	0	0	0.0844427	5.28493	0.0338575	0.85401	0.967051	chr1:9084321-9223364	H6PD (-86001)	GPR157 (-24673)
1	9109321	9112691	1	9179499	9183454	1	1	1	7	1	2	1	9	4	10	4	13	70470	1.43968e-06	1.12754e-05	0.250715	4.35123	0.154005	0.694737	0.967051	chr1:9084321-9208454	H6PD (-93456)	GPR157 (-17218)
1	9109321	9112691	1	9941735	9944205	1	1	0	0	1	1	0	0	2	2	2	2	831964	1.29233e-08	1.39966e-07	-0.0933341	3.43212	0.00622859	0.937095	0.967051	chr1:9084321-9969205	SLC25A33 (-12719)	SPSB1 (+233883)
1	9109321	9112691	1	9626139	9628868	3	0	0	1	3	1	0	1	2	4	3	5	516497	2.22045e-16	5.69148e-15	0.18534	3.75852	0.042056	0.837513	0.967051	chr1:9084321-9653868	SLC25A33 (-170387)	SPSB1 (+76215)
1	9109321	9112691	1	9490303	9492206	2	5	2	3	2	5	2	2	4	12	4	11	380248	0	0	-0.228479	4.39591	0.128973	0.719499	0.967051	chr1:9084321-9517206	SLC25A33 (-238718)	SPSB1 (+7884)
1	9109321	9112691	1	10031843	10035644	0	2	1	1	0	1	1	1	3	4	3	3	922737	1.11022e-16	2.91508e-15	-0.464112	3.62645	0.220383	0.638748	0.967051	chr1:9084321-10060644	TMEM201 (-16439)	SLC25A33 (+33001)
1	9179499	9183454	1	9195522	9198364	6	8	6	10	10	13	10	19	4	30	4	52	15466	0	0	0.656282	5.7113	2.38955	0.122149	0.353191	chr1:9154499-9223364	GPR157 (-59762)	H6PD (-50912)
1	9179499	9183454	1	9490303	9492206	0	3	4	2	1	3	6	9	3	9	4	19	309778	0	0	0.896557	4.55444	2.16145	0.141511	0.406119	chr1:9154499-9517206	SLC25A33 (-203629)	SPSB1 (+42973)
1	9179499	9183454	1	9233152	9236053	1	2	1	6	2	3	2	9	4	10	4	16	53126	1.94041e-07	1.78595e-06	0.542201	4.466	0.774709	0.378764	0.945828	chr1:9154499-9261053	GPR157 (-78606)	H6PD (-32068)
1	9179499	9183454	1	9288439	9290161	3	2	1	1	4	2	1	1	4	7	4	8	107823	0.00126723	0.00450756	0.0740446	4.07687	0.00981441	0.921084	0.967051	chr1:9154499-9315161	GPR157 (-105660)	H6PD (-5014)
1	9179499	9183454	1	10031843	10035644	1	1	0	1	1	1	1	1	3	3	4	4	852267	7.77156e-16	1.9294e-14	0.267592	3.62867	0.0727839	0.787326	0.967051	chr1:9154499-10060644	PIK3CD (-44173)	TMEM201 (+18650)
1	9179499	9183454	1	10209413	10211506	1	0	1	1	1	0	1	1	3	3	3	3	1028983	1.70974e-14	3.68275e-13	-0.0984796	3.5671	0.0089622	0.924578	0.967051	chr1:9154499-10236506	PIK3CD (+43758)	CLSTN1 (+129023)
1	9179499	9183454	1	9626139	9628868	0	1	1	0	0	1	1	2	2	2	3	4	446027	4.67375e-09	5.33706e-08	0.735307	3.56134	0.48399	0.486621	0.967051	chr1:9154499-9653868	SLC25A33 (-135298)	SPSB1 (+111304)
1	9179499	9183454	1	9865377	9868691	0	1	0	2	1	1	0	2	2	3	3	4	685557	2.498e-14	5.29925e-13	0.272305	3.61642	0.0750659	0.784099	0.967051	chr1:9154499-9893691	SLC25A33 (-15387)	SPSB1 (+231215)
1	9195522	9198364	1	10506892	10508627	0	0	1	1	0	0	1	1	2	2	2	2	1310816	9.31258e-10	1.20097e-08	-0.0906537	3.42329	0.00594101	0.938562	0.967051	chr1:9170522-10533627	CLSTN1 (-27549)	CTNNBIP1 (+58188)
1	9195522	9198364	1	10426305	10431805	0	1	1	2	0	1	1	2	3	4	3	4	1232112	0	0	-0.100227	3.68029	0.011362	0.915112	0.967051	chr1:9170522-10456805	CLSTN1 (+10862)	PIK3CD (+161919)
1	9195522	9198364	1	9233152	9236053	2	4	4	6	3	6	5	9	4	16	4	23	37659	3.75255e-14	7.84558e-13	0.390462	4.87477	0.541562	0.461786	0.967051	chr1:9170522-9261053	GPR157 (-86618)	H6PD (-24056)
1	9195522	9198364	1	9626139	9628868	0	2	0	1	0	2	0	1	2	3	2	3	430560	8.91411e-09	9.84488e-08	-0.0978694	3.55703	0.00886946	0.924968	0.967051	chr1:9170522-9653868	SLC25A33 (-127287)	SPSB1 (+119315)
1	9195522	9198364	1	9613884	9616494	0	1	0	1	0	1	0	1	2	2	2	2	418246	1.94994e-05	0.000131028	-0.090183	3.41882	0.0058923	0.938813	0.967051	chr1:9170522-9641494	SLC25A33 (-133474)	SPSB1 (+113128)
1	9195522	9198364	1	9587420	9589793	2	0	0	2	3	0	0	2	2	4	2	5	391663	4.80394e-13	9.16459e-12	0.19458	3.74853	0.0459394	0.830286	0.967051	chr1:9170522-9614793	SLC25A33 (-146824)	SPSB1 (+99778)
1	9195522	9198364	1	9865377	9868691	0	0	0	2	0	1	0	2	1	2	2	3	670091	9.27126e-10	1.19608e-08	0.395523	3.48152	0.126776	0.721799	0.967051	chr1:9170522-9893691	SLC25A33 (-7375)	SPSB1 (+239227)
1	9195522	9198364	1	9288439	9290161	0	2	1	4	0	3	1	6	3	7	3	10	92357	0.000318864	0.00129891	0.369988	4.12176	0.266347	0.605793	0.967051	chr1:9170522-9315161	SPSB1 (-50038)	H6PD (+2998)
1	9195522	9198364	1	9490303	9492206	2	5	1	5	2	5	1	6	4	13	4	14	294311	0	0	-0.0131258	4.51482	0.000465096	0.982794	0.986537	chr1:9170522-9517206	SLC25A33 (-195618)	SPSB1 (+50984)
1	9233152	9236053	1	9288439	9290161	2	3	1	4	2	5	2	9	4	10	4	18	54697	2.0534e-09	2.46916e-08	0.684876	4.5424	1.2894	0.256159	0.697293	chr1:9208152-9315161	SPSB1 (-31223)	H6PD (+21813)
1	9233152	9236053	1	9587420	9589793	0	0	0	2	2	0	0	3	1	2	2	5	354004	9.71262e-09	1.06765e-07	1.0505	3.61497	1.05453	0.304467	0.809802	chr1:9208152-9614793	SLC25A33 (-128009)	SPSB1 (+118593)
1	9233152	9236053	1	10493491	10496209	0	0	0	2	0	1	1	3	1	2	3	5	1260247	0	0	1.04311	3.61144	1.04134	0.30751	0.816112	chr1:9208152-10521209	CLSTN1 (-40155)	CTNNBIP1 (+45582)
1	9233152	9236053	1	10426305	10431805	0	1	0	4	0	1	0	5	2	5	2	6	1194452	0	0	0.136466	3.82931	0.0263992	0.870929	0.967051	chr1:9208152-10456805	CLSTN1 (-7953)	CTNNBIP1 (+77784)
1	9233152	9236053	1	10031843	10035644	1	2	2	1	1	2	3	2	4	6	4	8	799141	0	0	0.273978	4.01864	0.126998	0.721565	0.967051	chr1:9208152-10060644	PIK3CD (-17347)	TMEM201 (+45476)
1	9233152	9236053	1	9949046	9951578	0	0	2	1	0	0	3	2	2	3	2	5	715709	0	0	0.548187	3.6898	0.331231	0.564935	0.967051	chr1:9208152-9976578	PIK3CD (-59380)	TMEM201 (+3443)
1	9233152	9236053	1	10689833	10693482	2	1	0	2	2	0	0	2	3	5	2	4	1457055	0	0	-0.392099	3.74684	0.188326	0.664314	0.967051	chr1:9208152-10718482	RBP7 (-33899)	NMNAT1 (+19889)
1	9233152	9236053	1	9626139	9628868	0	2	0	0	0	2	1	0	1	2	2	3	392901	1.0853e-06	8.64686e-06	0.393859	3.49866	0.125884	0.722738	0.967051	chr1:9208152-9653868	SLC25A33 (-108472)	SPSB1 (+138130)
1	9233152	9236053	1	9490303	9492206	1	3	1	6	1	4	3	9	4	11	4	17	256652	1.33227e-15	3.23319e-14	0.493147	4.53329	0.678914	0.409961	0.967051	chr1:9208152-9517206	SLC25A33 (-176803)	SPSB1 (+69799)
1	9233152	9236053	1	9874358	9876075	0	1	0	2	0	1	0	3	2	3	2	4	640614	7.59393e-14	1.55048e-12	0.259246	3.61044	0.0688107	0.793076	0.967051	chr1:9208152-9901075	TMEM201 (-34308)	SLC25A33 (+15132)
1	9233152	9236053	1	9865377	9868691	0	0	1	2	0	2	1	3	2	3	3	6	632431	0	0	0.788216	3.73476	0.729348	0.393095	0.967051	chr1:9208152-9893691	TMEM201 (-38000)	SLC25A33 (+11440)
1	9266063	9268576	1	9455195	9457758	0	1	0	3	0	1	2	12	2	4	3	15	189157	5.41276e-07	4.52681e-06	1.64359	4.19019	4.88724	0.0270559	0.220461	chr1:9241063-9482758	SLC25A33 (-177571)	SPSB1 (+69031)
1	9266063	9268576	1	9587420	9589793	0	1	0	1	0	2	1	2	2	2	3	5	321287	4.84432e-07	4.09131e-06	1.03966	3.61877	1.03524	0.30893	0.818814	chr1:9241063-9614793	SLC25A33 (-111554)	SPSB1 (+135048)
1	9266063	9268576	1	10493491	10496209	0	1	1	1	1	1	1	2	3	3	4	5	1227530	0	0	0.550254	3.68614	0.333487	0.563613	0.967051	chr1:9241063-10521209	CLSTN1 (-56610)	CTNNBIP1 (+29127)
1	9266063	9268576	1	9490303	9492206	4	7	2	10	4	8	2	18	4	23	4	32	223935	0	0	0.323409	5.21257	0.467679	0.494057	0.967051	chr1:9241063-9517206	SLC25A33 (-160347)	SPSB1 (+86255)
1	9266063	9268576	1	9626139	9628868	1	0	0	2	1	0	0	2	2	3	2	3	360184	3.20005e-07	2.81047e-06	-0.0950704	3.55525	0.00843312	0.926832	0.967051	chr1:9241063-9653868	SLC25A33 (-92016)	SPSB1 (+154586)
1	9266063	9268576	1	9288439	9290161	1	5	3	7	3	5	3	12	4	16	4	23	21980	8.57869e-13	1.5961e-11	0.385861	4.85664	0.528985	0.467034	0.967051	chr1:9241063-9315161	SPSB1 (-14768)	H6PD (+38268)
1	9266063	9268576	1	9865377	9868691	2	0	0	0	2	0	0	1	1	2	2	3	599714	2.84541e-09	3.34069e-08	0.381454	3.50465	0.119269	0.729829	0.967051	chr1:9241063-9893691	TMEM201 (-21545)	SLC25A33 (+27895)
1	9288439	9290161	1	9455195	9457758	6	3	1	5	6	8	5	11	4	15	4	30	167176	0	0	0.84608	5.03079	2.69959	0.100374	0.318832	chr1:9263439-9482758	SLC25A33 (-166383)	SPSB1 (+80219)
1	9288439	9290161	1	10426305	10431805	1	0	1	3	2	0	1	4	3	5	3	7	1139755	0	0	0.344905	3.90108	0.178074	0.673034	0.967051	chr1:9263439-10456805	CLSTN1 (-35596)	CTNNBIP1 (+50141)
1	9288439	9290161	1	10493491	10496209	1	1	0	1	1	1	0	1	3	3	3	3	1205550	2.9976e-15	7.04481e-14	-0.0980017	3.56267	0.00888852	0.924888	0.967051	chr1:9263439-10521209	CLSTN1 (-67798)	CTNNBIP1 (+17939)
1	9288439	9290161	1	10209413	10211506	1	1	1	0	1	1	1	0	3	3	3	3	921159	4.72955e-14	9.81404e-13	-0.101452	3.57456	0.00943848	0.922606	0.967051	chr1:9263439-10236506	CLSTN1 (+74553)	PIK3CD (+98228)
1	9288439	9290161	1	9949046	9951578	0	1	0	2	0	1	0	2	2	3	2	3	661012	6.13598e-12	1.03659e-10	-0.0949498	3.54962	0.00841639	0.926904	0.967051	chr1:9263439-9976578	PIK3CD (-31736)	TMEM201 (+31087)
1	9288439	9290161	1	9941735	9944205	1	0	1	1	1	0	1	1	3	3	3	3	653670	7.28373e-12	1.22072e-10	-0.0984796	3.5671	0.0089622	0.924578	0.967051	chr1:9263439-9969205	PIK3CD (-35423)	TMEM201 (+27400)
1	9288439	9290161	1	10031843	10035644	1	1	0	2	1	0	0	2	3	4	2	3	744443	3.9968e-15	9.24895e-14	-0.461048	3.62031	0.21779	0.640729	0.967051	chr1:9263439-10060644	PIK3CD (+10297)	CLSTN1 (+162484)
1	9288439	9290161	1	10152035	10154033	0	1	1	0	0	1	1	0	2	2	2	2	863734	1.18391e-08	1.28812e-07	-0.0936827	3.43088	0.00626651	0.936904	0.967051	chr1:9263439-10179033	PIK3CD (+69491)	CLSTN1 (+103290)
1	9288439	9290161	1	9587420	9589793	0	2	0	4	0	2	1	5	2	6	3	8	299306	1.54987e-13	3.08939e-12	0.284471	3.98423	0.136296	0.711991	0.967051	chr1:9263439-9614793	SLC25A33 (-100366)	SPSB1 (+146236)
1	9288439	9290161	1	9490303	9492206	4	6	14	21	4	7	15	21	4	45	4	47	201954	0	0	-0.0479215	5.83421	0.0139578	0.905954	0.967051	chr1:9263439-9517206	SLC25A33 (-149159)	SPSB1 (+97443)
1	9288439	9290161	1	9724074	9725988	0	0	1	1	0	0	1	1	2	2	2	2	435731	9.82408e-06	6.86116e-05	-0.0906537	3.42329	0.00594101	0.938562	0.967051	chr1:9263439-9750988	SLC25A33 (-32268)	SPSB1 (+214334)
1	9288439	9290161	1	9701448	9704752	0	1	0	2	0	1	0	2	2	3	2	3	413800	1.12658e-08	1.22859e-07	-0.0949498	3.54962	0.00841639	0.926904	0.967051	chr1:9263439-9729752	SLC25A33 (-42886)	SPSB1 (+203716)
1	9288439	9290161	1	9626139	9628868	1	0	2	1	1	1	2	1	3	4	4	5	338203	8.96023e-11	1.35583e-09	0.184693	3.75609	0.0417924	0.838016	0.967051	chr1:9263439-9653868	SLC25A33 (-80828)	SPSB1 (+165774)
1	9288439	9290161	1	9613884	9616494	1	0	1	0	1	0	1	0	2	2	2	2	325889	0.000804506	0.00298513	-0.0938196	3.43662	0.00628031	0.936835	0.967051	chr1:9263439-9641494	SLC25A33 (-87015)	SPSB1 (+159587)
1	9288439	9290161	1	9865377	9868691	1	2	0	3	1	2	0	3	3	6	3	6	577734	0	0	-0.103304	3.89819	0.0162314	0.898622	0.967051	chr1:9263439-9893691	TMEM201 (-10357)	SLC25A33 (+39083)
1	9490303	9492206	1	11363466	11365219	0	1	0	1	0	1	0	1	2	2	2	2	1873088	2.82266e-10	4.05311e-09	-0.090183	3.41882	0.0058923	0.938813	0.967051	chr1:9465303-11390219	CENPS (-2682)
1	9490303	9492206	1	10031843	10035644	2	1	0	2	2	1	0	2	3	5	3	5	542489	0	0	-0.103481	3.80316	0.0141969	0.905156	0.967051	chr1:9465303-10060644	CLSTN1 (+61552)	PIK3CD (+111229)
1	9490303	9492206	1	9865377	9868691	1	1	4	3	1	2	4	5	4	9	4	12	375779	0	0	0.272018	4.31215	0.169801	0.680289	0.967051	chr1:9465303-9893691	PIK3CD (+27752)	CLSTN1 (+145029)
1	9490303	9492206	1	9874358	9876075	2	0	0	1	2	2	0	1	2	3	3	5	383962	5.60773e-11	8.63897e-10	0.551253	3.69324	0.334604	0.56296	0.967051	chr1:9465303-9901075	PIK3CD (+31444)	CLSTN1 (+141337)
1	9490303	9492206	1	9949046	9951578	0	3	0	2	0	3	0	2	2	5	2	5	459057	0	0	-0.103199	3.79215	0.0141322	0.905371	0.967051	chr1:9465303-9976578	PIK3CD (+69196)	CLSTN1 (+103585)
1	9490303	9492206	1	10426305	10431805	2	4	0	5	2	5	1	6	3	11	4	14	937800	0	0	0.225657	4.44247	0.132756	0.715591	0.967051	chr1:9465303-10456805	RBP7 (-36162)	NMNAT1 (+17626)
1	9490303	9492206	1	10493491	10496209	0	1	1	2	0	1	1	3	3	4	3	5	1003595	0	0	0.181571	3.73588	0.0405097	0.840487	0.967051	chr1:9465303-10521209	RBP7 (-3960)
1	9490303	9492206	1	9587420	9589793	1	2	0	3	2	2	1	5	3	6	4	10	97352	0.000531546	0.00205397	0.585465	4.08897	0.627046	0.428441	0.967051	chr1:9465303-9614793	SLC25A33 (+566)
1	9587420	9589793	1	9626139	9628868	0	7	1	7	2	11	5	15	3	15	4	33	38897	0	0	0.995206	5.06176	3.84511	0.0498914	0.267808	chr1:9562420-9653868	PIK3CD (-43601)	TMEM201 (+19222)
1	9587420	9589793	1	9865377	9868691	1	0	0	5	3	1	0	11	2	6	3	15	278427	1.99122e-11	3.19979e-10	1.13398	4.27424	2.72007	0.0990938	0.318832	chr1:9562420-9893691	PIK3CD (+76311)	CLSTN1 (+96470)
1	9587420	9589793	1	10209413	10211506	0	0	1	1	0	0	1	1	2	2	2	2	621853	2.04998e-07	1.87704e-06	-0.0906537	3.42329	0.00594101	0.938562	0.967051	chr1:9562420-10236506	CLSTN1 (-74937)	CTNNBIP1 (+10800)
1	9587420	9589793	1	10031843	10035644	4	2	3	3	4	2	4	4	4	12	4	14	445137	0	0	0.0962053	4.51239	0.0250658	0.874203	0.967051	chr1:9562420-10060644	CLSTN1 (+12994)	PIK3CD (+159787)
1	9587420	9589793	1	9949046	9951578	0	1	0	5	1	1	2	5	2	6	4	9	361705	0	0	0.464377	4.03227	0.377714	0.538829	0.967051	chr1:9562420-9976578	CLSTN1 (+55027)	PIK3CD (+117754)
1	9587420	9589793	1	9941735	9944205	1	1	1	1	1	2	1	2	4	4	4	6	354363	3.66707e-13	7.07696e-12	0.418723	3.80493	0.229307	0.632038	0.967051	chr1:9562420-9969205	CLSTN1 (+58713)	PIK3CD (+114068)
1	9587420	9589793	1	9613884	9616494	2	3	1	5	2	3	2	6	4	11	4	13	26582	4.58859e-05	0.00027997	0.121789	4.41096	0.0376659	0.846116	0.967051	chr1:9562420-9641494	PIK3CD (-49788)	TMEM201 (+13035)
1	9587420	9589793	1	9720610	9723546	0	1	2	5	0	2	2	8	3	8	3	12	133471	4.54022e-07	3.85679e-06	0.436042	4.24277	0.41607	0.518904	0.967051	chr1:9562420-9748546	PIK3CD (+3738)	CLSTN1 (+169043)
1	9587420	9589793	1	9724074	9725988	0	2	0	4	0	2	1	6	2	6	3	9	136424	0.000733673	0.00274696	0.438822	4.02855	0.339222	0.560278	0.967051	chr1:9562420-9750988	PIK3CD (+4959)	CLSTN1 (+167822)
1	9587420	9589793	1	9874358	9876075	0	2	1	3	0	3	1	3	3	6	3	7	286610	1.29644e-08	1.40396e-07	0.102635	3.94745	0.0168903	0.896596	0.967051	chr1:9562420-9901075	PIK3CD (+80003)	CLSTN1 (+92778)
1	9587420	9589793	1	10426305	10431805	0	1	2	2	0	3	2	3	3	5	3	8	840448	0	0	0.516153	3.95454	0.419732	0.517071	0.967051	chr1:9562420-10456805	UBE4B (-23983)	RBP7 (+12397)
1	9613884	9616494	1	10031843	10035644	1	0	0	2	1	0	0	2	2	3	2	3	418554	9.83547e-09	1.08028e-07	-0.0950704	3.55525	0.00843312	0.926832	0.967051	chr1:9588884-10060644	CLSTN1 (-238)
1	9613884	9616494	1	9874358	9876075	0	1	2	2	0	2	2	3	3	5	3	7	260027	0.00135041	0.0047752	0.335729	3.90415	0.169381	0.680663	0.967051	chr1:9588884-9901075	CLSTN1 (+79546)	PIK3CD (+93235)
1	9613884	9616494	1	9865377	9868691	0	2	2	7	0	2	3	8	3	11	3	13	251845	5.79603e-12	9.82113e-11	0.127072	4.3922	0.040889	0.839752	0.967051	chr1:9588884-9893691	CLSTN1 (+83238)	PIK3CD (+89543)
1	9613884	9616494	1	9724074	9725988	3	3	0	3	3	3	0	3	3	9	3	9	109842	0.000141514	0.000628693	-0.109546	4.19079	0.024648	0.875247	0.967051	chr1:9588884-9750988	PIK3CD (+18191)	CLSTN1 (+154590)
1	9613884	9616494	1	9626139	9628868	1	3	4	3	2	3	4	3	4	11	4	12	12314	0.00156162	0.00545315	0.0115255	4.39761	0.000327828	0.985554	0.988679	chr1:9588884-9653868	PIK3CD (-30369)	TMEM201 (+32454)
1	9626139	9628868	1	10689833	10693482	1	0	0	5	1	0	0	1	2	6	2	2	1064154	0	0	-1.44325	3.67444	2.16324	0.141347	0.40568	chr1:9601139-10718482	KIF1B (-50994)	UBE4B (+126215)
1	9626139	9628868	1	9724074	9725988	3	8	2	10	5	14	4	13	4	23	4	36	97527	0	0	0.529203	5.30482	1.29384	0.255342	0.695214	chr1:9601139-9750988	PIK3CD (+24319)	CLSTN1 (+148462)
1	9626139	9628868	1	9865377	9868691	4	3	5	16	8	5	8	21	4	28	4	42	239530	0	0	0.481085	5.49195	1.18732	0.27587	0.745019	chr1:9601139-9893691	CLSTN1 (+77111)	PIK3CD (+95670)
1	9626139	9628868	1	10031843	10035644	1	0	8	7	1	1	8	9	3	16	4	19	406240	0	0	0.117759	4.76938	0.0463813	0.829484	0.967051	chr1:9601139-10060644	CLSTN1 (-6366)	CTNNBIP1 (+79371)
1	9626139	9628868	1	9949046	9951578	1	2	1	2	1	3	1	3	4	6	4	8	322808	2.22045e-16	5.69148e-15	0.273305	4.00547	0.126409	0.722185	0.967051	chr1:9601139-9976578	CLSTN1 (+35667)	PIK3CD (+137114)
1	9626139	9628868	1	9874358	9876075	3	3	4	4	4	3	4	6	4	14	4	17	247713	1.11022e-16	2.91508e-15	0.149071	4.66554	0.068123	0.79409	0.967051	chr1:9601139-9901075	CLSTN1 (+73419)	PIK3CD (+99362)
1	9626139	9628868	1	10209413	10211506	1	0	0	1	1	0	0	1	2	2	2	2	582956	4.79159e-07	4.051e-06	-0.0903045	3.42453	0.00590402	0.938753	0.967051	chr1:9601139-10236506	CTNNBIP1 (-8560)	LZIC (+24506)
1	9626139	9628868	1	10493491	10496209	0	0	1	4	0	1	2	4	2	5	3	7	867346	0	0	0.353417	3.89098	0.186401	0.665929	0.967051	chr1:9601139-10521209	KIF1B (-149631)	UBE4B (+27578)
1	9626139	9628868	1	10940686	10943007	0	1	0	1	0	1	0	1	2	2	2	2	1314343	9.08881e-10	1.17466e-08	-0.090183	3.41882	0.0058923	0.938813	0.967051	chr1:9601139-10968007	PGD (-114507)	KIF1B (+73768)
1	9626139	9628868	1	9701448	9704752	4	11	2	11	6	12	2	17	4	28	4	37	75596	0	0	0.26809	5.40925	0.357061	0.550143	0.967051	chr1:9601139-9729752	PIK3CD (+13701)	CLSTN1 (+159080)
1	9626139	9628868	1	9720610	9723546	5	6	6	13	5	10	6	17	4	30	4	38	94574	0	0	0.207668	5.47026	0.220531	0.638636	0.967051	chr1:9601139-9748546	PIK3CD (+23098)	CLSTN1 (+149683)
1	9626139	9628868	1	9783632	9785474	1	2	3	3	2	2	2	2	4	9	4	8	157049	4.11415e-05	0.000259219	-0.262925	4.15337	0.136388	0.711899	0.967051	chr1:9601139-9810474	PIK3CD (+54062)	CLSTN1 (+118719)
1	9626139	9628868	1	10336804	10339552	1	0	1	0	1	0	1	0	2	2	2	2	710674	9.73567e-08	9.46152e-07	-0.0938196	3.43662	0.00628031	0.936835	0.967051	chr1:9601139-10364552	RBP7 (-14370)	NMNAT1 (+39418)
1	9626139	9628868	1	10426305	10431805	2	0	0	5	3	0	1	6	2	7	3	10	801551	0	0	0.388874	4.129	0.292807	0.588428	0.967051	chr1:9601139-10456805	UBE4B (-4624)
1	9701448	9704752	1	10031843	10035644	0	0	1	3	0	0	1	3	2	4	2	4	330643	9.35955e-09	1.03105e-07	-0.0973867	3.67303	0.0107909	0.917265	0.967051	chr1:9676448-10060644	CLSTN1 (-44020)	CTNNBIP1 (+41717)
1	9701448	9704752	1	10689833	10693482	0	1	0	1	0	1	0	1	2	2	2	2	988557	2.72547e-09	3.20803e-08	-0.090183	3.41882	0.0058923	0.938813	0.967051	chr1:9676448-10718482	KIF1B (-13340)	UBE4B (+163869)
1	9701448	9704752	1	10426305	10431805	0	1	2	2	0	1	2	2	3	5	3	5	725955	0	0	-0.104146	3.80076	0.0143658	0.904596	0.967051	chr1:9676448-10456805	KIF1B (-144178)	UBE4B (+33031)
1	9701448	9704752	1	9720610	9723546	0	5	3	8	0	5	3	8	3	16	3	16	18978	5.10041e-08	5.13272e-07	-0.107804	4.65799	0.0365315	0.848422	0.967051	chr1:9676448-9748546	PIK3CD (+60752)	CLSTN1 (+112029)
1	9701448	9704752	1	9724074	9725988	5	3	2	2	5	3	2	2	4	12	4	12	21931	0.000542088	0.00209056	-0.117532	4.45111	0.0350411	0.851509	0.967051	chr1:9676448-9750988	PIK3CD (+61973)	CLSTN1 (+110808)
1	9701448	9704752	1	9865377	9868691	3	2	2	2	3	3	2	2	4	9	4	10	163934	1.18793e-06	9.41605e-06	0.030896	4.24714	0.00207525	0.963665	0.971298	chr1:9676448-9893691	CLSTN1 (+39456)	PIK3CD (+133325)
1	9720610	9723546	1	10031843	10035644	0	2	1	6	0	2	1	6	3	9	3	9	311665	0	0	-0.101956	4.15927	0.0214919	0.883447	0.967051	chr1:9695610-10060644	CLSTN1 (-53601)	CTNNBIP1 (+32136)
1	9720610	9723546	1	9874358	9876075	0	0	3	5	0	0	3	5	2	8	2	8	153138	9.92572e-05	0.000472312	-0.103579	4.08581	0.0202607	0.886811	0.967051	chr1:9695610-9901075	CLSTN1 (+26183)	PIK3CD (+146598)
1	9720610	9723546	1	9865377	9868691	2	4	1	14	2	4	1	15	4	21	4	22	144956	0	0	-0.0389654	4.92598	0.00587633	0.938896	0.967051	chr1:9695610-9893691	CLSTN1 (+29875)	PIK3CD (+142906)
1	9720610	9723546	1	10426305	10431805	1	1	2	4	1	1	2	4	4	8	4	8	706977	0	0	-0.105853	4.09372	0.0211148	0.884467	0.967051	chr1:9695610-10456805	KIF1B (-134597)	UBE4B (+42612)
1	9720610	9723546	1	10376899	10379029	0	0	2	1	0	0	2	1	2	3	2	3	655886	9.78329e-12	1.61778e-10	-0.0988232	3.56587	0.00901668	0.92435	0.967051	chr1:9695610-10404029	KIF1B (-160985)	UBE4B (+16224)
1	9724074	9725988	1	10031843	10035644	0	3	0	1	0	3	0	1	2	4	2	4	308712	4.62344e-07	3.92088e-06	-0.102615	3.68321	0.0118562	0.913293	0.967051	chr1:9699074-10060644	CLSTN1 (-55333)	CTNNBIP1 (+30404)
1	9724074	9725988	1	9865377	9868691	0	3	1	7	0	4	2	7	3	11	3	13	142003	4.38107e-09	5.01993e-08	0.133487	4.39095	0.0449988	0.832006	0.967051	chr1:9699074-9893691	CLSTN1 (+28143)	PIK3CD (+144638)
1	9724074	9725988	1	10493491	10496209	0	1	0	1	0	1	0	2	2	2	2	3	769819	1.94688e-10	2.85379e-09	0.385157	3.48577	0.121222	0.727713	0.967051	chr1:9699074-10521209	KIF1B (-100663)	UBE4B (+76546)
1	9724074	9725988	1	10426305	10431805	1	0	0	2	1	0	0	2	2	3	2	3	704024	6.7113e-12	1.12939e-10	-0.0950704	3.55525	0.00843312	0.926832	0.967051	chr1:9699074-10456805	KIF1B (-132865)	UBE4B (+44344)
1	9783632	9785474	1	10031843	10035644	1	5	1	3	1	4	0	1	4	10	3	6	249190	5.31359e-06	3.84515e-05	-0.793352	4.10225	1.16006	0.281454	0.755873	chr1:9758632-10060644	CTNNBIP1 (+625)
1	9783632	9785474	1	9865377	9868691	4	6	2	6	3	5	2	8	4	18	4	18	82481	8.88178e-16	2.19143e-14	-0.130385	4.79445	0.0576347	0.810274	0.967051	chr1:9758632-9893691	CLSTN1 (-1636)
1	9783632	9785474	1	10426305	10431805	0	2	1	3	0	2	1	3	3	6	3	6	644502	0	0	-0.103631	3.897	0.0163277	0.898323	0.967051	chr1:9758632-10456805	KIF1B (-103086)	UBE4B (+74123)
1	9783632	9785474	1	10336804	10339552	0	0	1	1	0	0	1	1	2	2	2	2	553625	1.04656e-06	8.3564e-06	-0.0906537	3.42329	0.00594101	0.938562	0.967051	chr1:9758632-10364552	KIF1B (-149213)	UBE4B (+27996)
1	9783632	9785474	1	10493491	10496209	0	0	1	1	0	0	1	1	2	2	2	2	710297	5.70198e-08	5.70434e-07	-0.0906537	3.42329	0.00594101	0.938562	0.967051	chr1:9758632-10521209	KIF1B (-70884)	UBE4B (+106325)
1	9865377	9868691	1	9874358	9876075	7	6	6	24	9	13	10	35	4	43	4	67	8182	0	0	0.519081	6.02035	1.75766	0.184917	0.52199	chr1:9840377-9901075	CLSTN1 (-46200)	CTNNBIP1 (+39537)
1	9865377	9868691	1	10426305	10431805	3	5	0	8	3	6	3	13	3	16	4	25	562021	0	0	0.50972	4.90142	0.947543	0.330345	0.864806	chr1:9840377-10456805	KIF1B (-62214)	UBE4B (+114995)
1	9865377	9868691	1	9941735	9944205	2	1	1	6	1	3	3	8	4	10	4	15	75936	4.85626e-08	4.89935e-07	0.450267	4.43584	0.522445	0.469801	0.967051	chr1:9840377-9969205	CLSTN1 (-80265)	CTNNBIP1 (+5472)
1	9865377	9868691	1	9949046	9951578	1	1	2	8	1	1	2	8	4	12	4	12	83278	9.61197e-08	9.34963e-07	-0.102438	4.39275	0.0268469	0.869849	0.967051	chr1:9840377-9976578	CLSTN1 (-83952)	CTNNBIP1 (+1785)
1	9865377	9868691	1	10209413	10211506	0	2	1	2	0	2	1	2	3	5	3	5	343425	1.29696e-12	2.3664e-11	-0.103671	3.79645	0.0142484	0.904985	0.967051	chr1:9840377-10236506	KIF1B (-172363)	UBE4B (+4846)
1	9865377	9868691	1	10493491	10496209	0	1	0	1	0	1	0	1	2	2	2	2	627816	1.48447e-07	1.40087e-06	-0.090183	3.41882	0.0058923	0.938813	0.967051	chr1:9840377-10521209	KIF1B (-30012)	UBE4B (+147197)
1	9865377	9868691	1	10376899	10379029	0	1	0	2	0	1	1	3	2	3	3	5	510930	4.61853e-14	9.59627e-13	0.55264	3.67382	0.336092	0.562094	0.967051	chr1:9840377-10404029	KIF1B (-88602)	UBE4B (+88607)
1	9865377	9868691	1	10031843	10035644	3	14	4	18	3	12	6	20	4	39	4	41	166709	0	0	-0.0394929	5.63866	0.0088109	0.925215	0.967051	chr1:9840377-10060644	RBP7 (-46705)	NMNAT1 (+7083)
1	9874358	9876075	1	10336804	10339552	1	0	1	0	2	1	1	1	2	2	4	5	462961	5.89293e-11	9.06066e-10	1.03655	3.63686	1.02966	0.310239	0.821323	chr1:9849358-10364552	KIF1B (-103850)	UBE4B (+73359)
1	9874358	9876075	1	9941735	9944205	2	5	2	7	2	7	2	8	4	16	4	19	67753	4.94271e-13	9.41887e-12	0.126383	4.75429	0.0532849	0.817443	0.967051	chr1:9849358-9969205	CTNNBIP1 (+981)
1	9874358	9876075	1	10209413	10211506	0	1	3	1	0	1	3	2	3	5	3	6	335243	3.71259e-13	7.1602e-12	0.125971	3.86329	0.0227831	0.880022	0.967051	chr1:9849358-10236506	KIF1B (-167873)	UBE4B (+9336)
1	9874358	9876075	1	10493491	10496209	2	2	1	1	2	3	1	2	4	6	4	8	619633	0	0	0.269923	4.01777	0.123486	0.725284	0.967051	chr1:9849358-10521209	KIF1B (-25521)	UBE4B (+151688)
1	9874358	9876075	1	10426305	10431805	1	2	1	13	2	3	1	14	4	17	4	20	553838	0	0	0.132812	4.77032	0.0607824	0.805264	0.967051	chr1:9849358-10456805	KIF1B (-57723)	UBE4B (+119486)
1	9874358	9876075	1	10376899	10379029	1	0	0	3	2	1	0	3	2	4	3	6	502747	0	0	0.438304	3.79219	0.249398	0.617499	0.967051	chr1:9849358-10404029	KIF1B (-84111)	UBE4B (+93098)
1	9874358	9876075	1	10031843	10035644	9	6	12	19	10	5	13	21	4	46	4	49	158527	0	0	-0.027239	5.89307	0.00457133	0.946095	0.967051	chr1:9849358-10060644	RBP7 (-42215)	NMNAT1 (+11573)
1	9874358	9876075	1	9949046	9951578	4	2	0	4	4	3	0	4	3	10	3	11	75095	2.94976e-05	0.000193791	0.0224157	4.31163	0.00116116	0.972817	0.978667	chr1:9849358-9976578	CTNNBIP1 (-2705)
1	9941735	9944205	1	9949046	9951578	10	9	10	31	13	16	15	44	4	60	4	88	7342	0	0	0.432418	6.40541	1.40204	0.236382	0.647715	chr1:9916735-9976578	LZIC (-3328)	NMNAT1 (+3229)
1	9941735	9944205	1	10031843	10035644	9	7	9	14	10	13	12	22	4	39	4	57	90773	0	0	0.404504	5.90502	1.00297	0.316592	0.834026	chr1:9916735-10060644	RBP7 (-8526)	NMNAT1 (+45262)
1	9941735	9944205	1	10426305	10431805	1	2	1	5	1	3	1	6	4	9	4	11	486085	0	0	0.165255	4.25049	0.060536	0.805651	0.967051	chr1:9916735-10456805	KIF1B (-24035)	UBE4B (+153174)
1	9941735	9944205	1	11262049	11263600	0	1	0	1	0	1	0	1	2	2	2	2	1319854	9.36452e-10	1.20694e-08	-0.090183	3.41882	0.0058923	0.938813	0.967051	chr1:9916735-11288600	PEX14 (+127781)	CASZ1 (+193980)
1	9941735	9944205	1	10493491	10496209	2	0	0	0	2	1	0	1	1	2	3	4	551880	8.63817e-11	1.30873e-09	0.742375	3.57143	0.492109	0.482988	0.967051	chr1:9916735-10521209	PGD (-180108)	KIF1B (+8167)
1	9949046	9951578	1	10426305	10431805	0	2	4	10	0	3	5	11	3	16	3	19	478743	0	0	0.13701	4.73663	0.0623854	0.802765	0.967051	chr1:9924046-10456805	KIF1B (-20379)	UBE4B (+156830)
1	9949046	9951578	1	10376899	10379029	1	1	1	0	1	1	1	0	3	3	3	3	427652	1.12741e-08	1.22943e-07	-0.101452	3.57456	0.00943848	0.922606	0.967051	chr1:9924046-10404029	KIF1B (-46767)	UBE4B (+130442)
1	9949046	9951578	1	10031843	10035644	14	21	12	51	12	18	11	49	4	98	4	90	83431	0	0	-0.233461	6.70201	0.45451	0.500201	0.967051	chr1:9924046-10060644	RBP7 (-4871)
1	9949046	9951578	1	11718964	11720968	1	0	0	1	1	0	0	1	2	2	2	2	1769654	3.96022e-10	5.53764e-09	-0.0903045	3.42453	0.00590402	0.938753	0.967051	chr1:9924046-11745968	TARDBP (-177393)	CASZ1 (-38359)
1	10031843	10035644	1	10689833	10693482	0	3	2	5	0	1	1	1	3	10	3	3	657914	0	0	-1.6662	3.95198	3.97064	0.0463002	0.267808	chr1:10006843-10718482	PGD (-36417)	KIF1B (+151858)
1	10031843	10035644	1	10376899	10379029	0	1	0	2	0	1	1	2	2	3	3	4	344220	5.60323e-08	5.61032e-07	0.270842	3.61572	0.0743549	0.785098	0.967051	chr1:10006843-10404029	KIF1B (-5369)	UBE4B (+171840)
1	10031843	10035644	1	10506892	10508627	0	1	0	2	0	1	1	2	2	3	3	4	474016	1.45743e-11	2.37174e-10	0.270842	3.61572	0.0743549	0.785098	0.967051	chr1:10006843-10533627	PGD (-128845)	KIF1B (+59430)
1	10031843	10035644	1	10493491	10496209	1	2	3	5	0	2	4	5	4	11	3	11	461106	0	0	-0.110016	4.34036	0.0288929	0.865027	0.967051	chr1:10006843-10521209	PGD (-135054)	KIF1B (+53221)
1	10031843	10035644	1	10426305	10431805	5	6	3	9	5	6	3	10	4	23	4	24	395311	0	0	-0.0581612	5.06958	0.0137619	0.906613	0.967051	chr1:10006843-10456805	PGD (-167256)	KIF1B (+21019)
1	10031843	10035644	1	11644838	11651937	1	0	1	1	1	0	1	1	3	3	3	3	1614644	1.11022e-15	2.7143e-14	-0.0984796	3.5671	0.0089622	0.924578	0.967051	chr1:10006843-11676937	TARDBP (-170510)	CASZ1 (-45242)
1	10152035	10154033	1	10426305	10431805	0	1	0	5	0	2	0	5	2	6	2	7	276021	0.000639553	0.00242744	0.108786	3.92944	0.0188374	0.890834	0.967051	chr1:10127035-10456805	PGD (-107160)	KIF1B (+81115)
1	10209413	10211506	1	11644838	11651937	1	0	0	1	1	0	1	1	2	2	3	3	1437928	1.19083e-12	2.18163e-11	0.396832	3.49684	0.127483	0.721056	0.967051	chr1:10184413-11676937	CASZ1 (-134027)	TARDBP (-81725)
1	10209413	10211506	1	11262049	11263600	1	1	0	0	1	1	0	0	2	2	2	2	1052365	2.01873e-09	2.42991e-08	-0.0933341	3.43212	0.00622859	0.937095	0.967051	chr1:10184413-11288600	CASZ1 (+60141)	PEX14 (+261620)
1	10209413	10211506	1	12117321	12119971	0	1	0	1	0	1	0	2	2	2	2	3	1908186	4.65628e-13	8.90016e-12	0.385157	3.48577	0.121222	0.727713	0.967051	chr1:10184413-12144971	EXOSC10 (-64811)	ANGPTL7 (-24649)
1	10209413	10211506	1	10493491	10496209	0	2	0	1	0	2	1	1	2	3	3	4	284390	0.00211341	0.00719919	0.267787	3.62306	0.0728801	0.787189	0.967051	chr1:10184413-10521209	PGD (-46269)	KIF1B (+142006)
1	10209413	10211506	1	10426305	10431805	3	2	3	9	4	3	3	9	4	17	4	19	218595	0	0	0.0544024	4.78488	0.0100064	0.920319	0.967051	chr1:10184413-10456805	PGD (-78471)	KIF1B (+109804)
1	10209413	10211506	1	11478013	11479766	0	0	1	1	0	0	1	1	2	2	2	2	1268430	6.90696e-10	9.16837e-09	-0.0906537	3.42329	0.00594101	0.938562	0.967051	chr1:10184413-11504766	TARDBP (-167810)	CASZ1 (-47942)
1	10336804	10339552	1	11837436	11840142	0	0	2	0	0	1	2	0	1	2	2	3	1500611	1.72418e-12	3.10557e-11	0.388094	3.50541	0.122798	0.726019	0.967051	chr1:10311804-11865142	SRM (-28449)	EXOSC10 (+11408)
1	10376899	10379029	1	10426305	10431805	3	7	6	8	3	7	10	13	4	24	4	33	51091	0	0	0.32477	5.2849	0.482294	0.487385	0.967051	chr1:10351899-10456805	CENPS (-26091)	PGD (+5272)
1	10376899	10379029	1	10493491	10496209	1	2	1	4	1	4	1	6	4	8	4	12	116886	4.09727e-06	3.01178e-05	0.439187	4.25319	0.421946	0.515968	0.967051	chr1:10351899-10521209	CORT (-13165)	CENPS (+6111)
1	10376899	10379029	1	11718964	11720968	0	1	1	0	0	1	1	0	2	2	2	2	1342002	1.13176e-09	1.43357e-08	-0.0936827	3.43088	0.00626651	0.936904	0.967051	chr1:10351899-11745968	MASP2 (-1711)
1	10426305	10431805	1	10689833	10693482	4	4	3	2	0	3	0	1	4	13	2	4	262602	1.75955e-06	1.36017e-05	-1.72883	4.16289	5.21684	0.0223691	0.202835	chr1:10401305-10718482	PEX14 (+85007)	CASZ1 (+236754)
1	10426305	10431805	1	10909074	10911697	0	1	1	0	0	1	1	0	2	2	2	2	481330	3.94133e-06	2.90444e-05	-0.0936827	3.43088	0.00626651	0.936904	0.967051	chr1:10401305-10936697	CASZ1 (+127647)	PEX14 (+194114)
1	10426305	10431805	1	10865351	10869035	3	3	0	0	3	5	0	0	2	6	2	8	438138	0	0	0.273714	4.02887	0.126804	0.721769	0.967051	chr1:10401305-10894035	CASZ1 (+148978)	PEX14 (+172783)
1	10426305	10431805	1	10493491	10496209	3	20	10	22	5	22	12	36	4	55	4	75	65795	0	0	0.303724	6.2368	0.658329	0.41715	0.967051	chr1:10401305-10521209	DFFA (+11269)	CORT (+11538)
1	10426305	10431805	1	10506892	10508627	4	0	2	7	5	2	2	7	3	13	4	16	78704	1.14592e-09	1.44979e-08	0.188443	4.58669	0.103036	0.748217	0.967051	chr1:10401305-10533627	DFFA (+5060)	CORT (+17747)
1	10426305	10431805	1	11644838	11651937	0	1	0	4	1	2	0	4	2	5	3	7	1219332	0	0	0.355385	3.88744	0.188349	0.664295	0.967051	chr1:10401305-11676937	MASP2 (+8102)	TARDBP (+26721)
1	10426305	10431805	1	11710406	11712056	1	1	0	1	1	1	0	1	3	3	3	3	1282176	5.55112e-15	1.26411e-13	-0.0980017	3.56267	0.00888852	0.924888	0.967051	chr1:10401305-11737056	SRM (-9157)	EXOSC10 (+30700)
1	10493491	10496209	1	10506892	10508627	5	8	5	10	10	13	8	13	4	28	4	44	12909	0	0	0.542603	5.56196	1.53174	0.215852	0.595936	chr1:10468491-10533627	PEX14 (+26172)	CASZ1 (+295589)
1	10493491	10496209	1	10960164	10962398	0	2	1	3	0	6	1	5	3	6	3	12	466431	0	0	0.827484	4.1703	1.33926	0.247164	0.674651	chr1:10468491-10987398	CASZ1 (+68703)	PEX14 (+253058)
1	10493491	10496209	1	10689833	10693482	2	5	4	9	1	4	3	7	4	20	4	15	196807	0	0	-0.513184	4.75711	0.874516	0.349708	0.901653	chr1:10468491-10718482	PEX14 (+118600)	CASZ1 (+203161)
1	10493491	10496209	1	10865351	10869035	1	5	7	14	2	11	8	18	4	27	4	39	372343	0	0	0.40867	5.41898	0.831263	0.361908	0.911378	chr1:10468491-10894035	CASZ1 (+115385)	PEX14 (+206376)
1	10493491	10496209	1	11036297	11039539	1	1	0	1	1	3	1	1	3	3	4	6	543068	0	0	0.79637	3.74838	0.74333	0.388596	0.965619	chr1:10468491-11064539	CASZ1 (+30133)	PEX14 (+291628)
1	10493491	10496209	1	11718964	11720968	0	0	1	3	0	0	1	3	2	4	2	4	1225116	0	0	-0.0973867	3.67303	0.0107909	0.917265	0.967051	chr1:10468491-11745968	ANGPTL7 (-82111)	EXOSC10 (-7349)
1	10493491	10496209	1	11893045	11895171	0	1	0	1	0	1	0	1	2	2	2	2	1399258	5.41332e-10	7.3487e-09	-0.090183	3.41882	0.0058923	0.938813	0.967051	chr1:10468491-11920171	ANGPTL7 (+4990)	MTOR (+68176)
1	10493491	10496209	1	11319280	11321287	0	0	1	1	0	0	1	1	2	2	2	2	825433	1.53159e-08	1.64472e-07	-0.0906537	3.42329	0.00594101	0.938562	0.967051	chr1:10468491-11346287	CASZ1 (-110741)	TARDBP (-105011)
1	10493491	10496209	1	10940686	10943007	6	4	5	8	7	7	6	12	4	23	4	32	446996	0	0	0.339771	5.2537	0.515593	0.472728	0.967051	chr1:10468491-10968007	CASZ1 (+78399)	PEX14 (+243362)
1	10493491	10496209	1	10909074	10911697	1	2	1	2	1	2	1	3	4	6	4	7	415535	0	0	0.092895	3.95681	0.0140146	0.905764	0.967051	chr1:10468491-10936697	CASZ1 (+94054)	PEX14 (+227707)
1	10493491	10496209	1	12207861	12210127	0	1	1	0	0	1	1	0	2	2	2	2	1714144	3.96829e-10	5.54777e-09	-0.0936827	3.43088	0.00626651	0.936904	0.967051	chr1:10468491-12235127	DISP3 (-127429)	UBIAD1 (+78603)
1	10493491	10496209	1	11644838	11651937	0	0	2	4	0	0	3	6	2	6	2	9	1153537	0	0	0.437534	4.03684	0.337287	0.561399	0.967051	chr1:10468491-11676937	SRM (-12690)	EXOSC10 (+27167)
1	10493491	10496209	1	11663196	11665477	1	0	0	1	1	0	0	1	2	2	2	2	1169486	1.01257e-09	1.29628e-08	-0.0903045	3.42453	0.00590402	0.938753	0.967051	chr1:10468491-11690477	SRM (-19460)	EXOSC10 (+20397)
1	10493491	10496209	1	11641296	11643797	0	0	0	2	1	0	0	3	1	2	2	4	1147696	1.19904e-14	2.62903e-13	0.755713	3.54815	0.507574	0.476191	0.967051	chr1:10468491-11668797	SRM (-8620)	EXOSC10 (+31237)
1	10493491	10496209	1	11262049	11263600	1	0	1	0	1	0	1	0	2	2	2	2	767974	3.01209e-08	3.11563e-07	-0.0938196	3.43662	0.00628031	0.936835	0.967051	chr1:10468491-11288600	TARDBP (-133854)	CASZ1 (-81898)
1	10506892	10508627	1	10865351	10869035	0	0	1	5	0	1	2	10	2	6	3	13	359433	0	0	0.932304	4.19244	1.74889	0.186017	0.52489	chr1:10481892-10894035	CASZ1 (+108684)	PEX14 (+213077)
1	10506892	10508627	1	11893045	11895171	2	0	0	0	2	0	0	1	1	2	2	3	1386348	1.64557e-12	2.97031e-11	0.381454	3.50465	0.119269	0.729829	0.967051	chr1:10481892-11920171	ANGPTL7 (+11691)	MTOR (+61475)
1	10506892	10508627	1	10960164	10962398	2	0	0	3	2	0	0	3	2	5	2	5	453521	1.11022e-16	2.91508e-15	-0.100689	3.79601	0.0135009	0.907499	0.967051	chr1:10481892-10987398	CASZ1 (+62003)	PEX14 (+259758)
1	10506892	10508627	1	10940686	10943007	1	2	1	6	1	2	1	10	4	10	4	14	434087	0	0	0.339973	4.38865	0.291412	0.589317	0.967051	chr1:10481892-10968007	CASZ1 (+71698)	PEX14 (+250063)
1	10506892	10508627	1	10909074	10911697	0	2	0	0	1	2	0	0	1	2	2	3	402626	8.76751e-07	7.07706e-06	0.39535	3.49938	0.126686	0.721893	0.967051	chr1:10481892-10936697	CASZ1 (+87353)	PEX14 (+234408)
1	10506892	10508627	1	10689833	10693482	0	0	3	5	0	1	4	5	2	8	3	10	183898	2.47313e-06	1.8734e-05	0.205695	4.17496	0.0861784	0.769093	0.967051	chr1:10481892-10718482	PEX14 (+125300)	CASZ1 (+196461)
1	10506892	10508627	1	11641296	11643797	0	0	1	1	0	0	1	1	2	2	2	2	1134787	2.16608e-09	2.59333e-08	-0.0906537	3.42329	0.00594101	0.938562	0.967051	chr1:10481892-11668797	SRM (-15321)	EXOSC10 (+24536)
1	10689833	10693482	1	10940686	10943007	1	3	2	5	0	1	1	3	4	11	3	5	250189	6.70539e-06	4.78739e-05	-1.16904	4.09125	2.43673	0.118523	0.343398	chr1:10664833-10968007	TARDBP (-195980)	CASZ1 (-19772)
1	10689833	10693482	1	11644838	11651937	1	3	0	1	1	0	0	1	3	5	2	2	956730	0	0	-1.23817	3.62881	1.48727	0.22264	0.613297	chr1:10664833-11676937	EXOSC10 (-71004)	ANGPTL7 (-18456)
1	10689833	10693482	1	11718964	11720968	0	0	1	2	0	1	1	1	2	3	3	3	1028308	1.68754e-14	3.6374e-13	-0.0881719	3.55721	0.0074088	0.931407	0.967051	chr1:10664833-11745968	ANGPTL7 (+16060)	MTOR (+57106)
1	10689833	10693482	1	11262049	11263600	0	1	1	0	0	1	1	0	2	2	2	2	571167	5.85016e-07	4.85931e-06	-0.0936827	3.43088	0.00626651	0.936904	0.967051	chr1:10664833-11288600	CASZ1 (-180069)	TARDBP (-35683)
1	10689833	10693482	1	10865351	10869035	3	7	2	8	3	9	3	5	4	20	4	20	175535	0	0	-0.0924749	4.90232	0.0315845	0.858943	0.967051	chr1:10664833-10894035	CASZ1 (+17214)	PEX14 (+304547)
1	10689833	10693482	1	12117321	12119971	0	2	0	1	0	1	0	1	2	3	2	2	1426988	1.26454e-12	2.30956e-11	-0.580432	3.49014	0.275486	0.599675	0.967051	chr1:10664833-12144971	DISP3 (-74336)	UBIAD1 (+131696)
1	10689833	10693482	1	11036297	11039539	0	1	0	1	0	1	0	1	2	2	2	2	346260	0.00026915	0.00111608	-0.090183	3.41882	0.0058923	0.938813	0.967051	chr1:10664833-11064539	TARDBP (-147714)	CASZ1 (-68038)
1	10865351	10869035	1	12657094	12660056	0	1	0	1	1	1	0	1	2	2	3	3	1791382	8.84182e-13	1.64276e-11	0.398503	3.49187	0.12839	0.720107	0.967051	chr1:10840351-12685056	AGTRAP (+26549)	MTHFR (+42709)
1	10865351	10869035	1	11319280	11321287	0	0	1	2	0	0	1	2	2	3	2	3	453090	3.49719e-09	4.05508e-08	-0.0954139	3.55402	0.00848595	0.926603	0.967051	chr1:10840351-11346287	SRM (-33295)	EXOSC10 (+6562)
1	10909074	10911697	1	11710406	11712056	0	0	1	1	0	0	1	1	2	2	2	2	800845	2.15102e-08	2.26621e-07	-0.0906537	3.42329	0.00594101	0.938562	0.967051	chr1:10884074-11737056	DISP3 (-168673)	UBIAD1 (+37359)
1	10909074	10911697	1	11893045	11895171	0	1	0	1	0	1	0	1	2	2	2	2	983722	3.00037e-09	3.51e-08	-0.090183	3.41882	0.0058923	0.938813	0.967051	chr1:10884074-11920171	DISP3 (-77115)	UBIAD1 (+128917)
1	10909074	10911697	1	12078670	12081025	0	0	1	2	0	0	1	2	2	3	2	3	1169462	7.10543e-15	1.59949e-13	-0.0954139	3.55402	0.00848595	0.926603	0.967051	chr1:10884074-12106025	DISP3 (+15812)	FBXO2 (+159632)
1	10940686	10943007	1	11644838	11651937	3	1	0	4	4	1	0	4	3	8	3	9	706541	0	0	0.0608493	4.1429	0.00719506	0.932402	0.967051	chr1:10915686-11676937	DISP3 (-182926)	UBIAD1 (+23106)
1	10940686	10943007	1	11641296	11643797	0	0	2	1	0	1	2	1	2	3	3	4	700700	4.80727e-14	9.97013e-13	0.262129	3.6297	0.0701815	0.791073	0.967051	chr1:10915686-11668797	DISP3 (-186996)	UBIAD1 (+19036)
1	10960164	10962398	1	11319280	11321287	0	1	0	1	0	1	0	1	2	2	2	2	359002	0.000186819	0.000806097	-0.090183	3.41882	0.0058923	0.938813	0.967051	chr1:10935164-11346287	ANGPTL7 (-48615)	EXOSC10 (-40845)
1	10960164	10962398	1	11478013	11479766	1	0	1	0	1	0	1	1	2	2	3	3	517608	1.89461e-08	2.01028e-07	0.381127	3.50341	0.1191	0.730013	0.967051	chr1:10935164-11504766	ANGPTL7 (+30624)	MTOR (+42542)
1	10960164	10962398	1	11864813	11867220	1	0	0	1	1	0	0	1	2	2	2	2	904735	7.6812e-09	8.54915e-08	-0.0903045	3.42453	0.00590402	0.938753	0.967051	chr1:10935164-11892220	DISP3 (-65546)	UBIAD1 (+140486)
1	10960164	10962398	1	12657094	12660056	0	1	0	1	0	1	0	1	2	2	2	2	1697294	5.37672e-10	7.30463e-09	-0.090183	3.41882	0.0058923	0.938813	0.967051	chr1:10935164-12685056	MTHFR (-4697)	CLCN6 (+3899)
1	10960164	10962398	1	12618708	12621079	0	1	0	1	0	1	0	1	2	2	2	2	1658612	4.08289e-10	5.69366e-09	-0.090183	3.41882	0.0058923	0.938813	0.967051	chr1:10935164-12646079	MTHFR (+14791)	AGTRAP (+54467)
1	11036297	11039539	1	11663196	11665477	2	6	3	5	4	8	7	10	4	16	4	29	626418	0	0	0.722024	5.02731	1.99227	0.158104	0.450737	chr1:11011297-11690477	DISP3 (-128351)	UBIAD1 (+77681)
1	11036297	11039539	1	11641296	11643797	5	6	3	10	7	9	8	16	4	24	4	40	604628	0	0	0.612825	5.40805	1.81147	0.178332	0.504928	chr1:11011297-11668797	DISP3 (-139191)	UBIAD1 (+66841)
1	11036297	11039539	1	11644838	11651937	6	9	4	14	8	14	7	23	4	33	4	52	610469	0	0	0.521461	5.72834	1.55281	0.212721	0.587929	chr1:11011297-11676937	DISP3 (-135121)	UBIAD1 (+70911)
1	11036297	11039539	1	11893045	11895171	3	1	1	9	4	3	2	15	4	14	4	24	856190	0	0	0.636139	4.81627	1.38679	0.238947	0.654103	chr1:11011297-11920171	DISP3 (-13504)	UBIAD1 (+192528)
1	11036297	11039539	1	11784093	11786499	0	1	0	2	1	1	1	3	2	3	4	6	747378	0	0	0.799158	3.73535	0.747993	0.387112	0.962684	chr1:11011297-11811499	DISP3 (-67840)	UBIAD1 (+138192)
1	11036297	11039539	1	11336536	11338743	2	2	1	2	2	2	1	2	4	7	4	7	299721	7.73603e-13	1.44672e-11	-0.108878	4.01491	0.0201276	0.887181	0.967051	chr1:11011297-11363743	ANGPTL7 (-1821)
1	11036297	11039539	1	11363466	11365219	0	2	0	1	0	2	0	1	2	3	2	3	326424	6.83118e-06	4.87274e-05	-0.0978694	3.55703	0.00886946	0.924968	0.967051	chr1:11011297-11390219	ANGPTL7 (+11417)	MTOR (+61749)
1	11036297	11039539	1	11718964	11720968	1	3	1	6	1	5	2	8	4	11	4	16	682048	0	0	0.409561	4.50097	0.458524	0.498315	0.967051	chr1:11011297-11745968	DISP3 (-100605)	UBIAD1 (+105427)
1	11036297	11039539	1	11710406	11712056	1	3	1	3	1	3	2	3	4	8	4	9	673313	0	0	0.056637	4.14249	0.00627397	0.936867	0.967051	chr1:11011297-11737056	DISP3 (-105061)	UBIAD1 (+100971)
1	11036297	11039539	1	11837436	11840142	0	4	0	4	0	5	0	5	2	8	2	10	800871	0	0	0.194179	4.16453	0.0772014	0.781126	0.967051	chr1:11011297-11865142	DISP3 (-41018)	UBIAD1 (+165014)
1	11036297	11039539	1	11907008	11909431	1	2	1	1	1	2	1	1	4	5	4	5	870301	0	0	-0.10663	3.80912	0.0150035	0.902512	0.967051	chr1:11011297-11934431	DISP3 (-6374)	UBIAD1 (+199658)
1	11036297	11039539	1	11964723	11968017	0	0	1	1	0	2	1	1	2	2	3	4	928452	6.4504e-14	1.32561e-12	0.75286	3.56029	0.504318	0.477609	0.967051	chr1:11011297-11993017	DISP3 (+22919)	FBXO2 (+152525)
1	11036297	11039539	1	12000428	12003441	0	1	0	1	0	1	0	2	2	2	2	3	964016	1.0469e-11	1.72645e-10	0.385157	3.48577	0.121222	0.727713	0.967051	chr1:11011297-12028441	DISP3 (+40631)	FBXO2 (+134813)
1	11036297	11039539	1	12078670	12081025	1	1	0	1	1	1	0	1	3	3	3	3	1041929	1.46549e-14	3.18084e-13	-0.0980017	3.56267	0.00888852	0.924888	0.967051	chr1:11011297-12106025	DISP3 (+79423)	FBXO2 (+96021)
1	11036297	11039539	1	11262049	11263600	0	3	1	4	0	3	1	4	3	8	3	8	224906	2.1904e-05	0.000146256	-0.105237	4.08428	0.020892	0.885074	0.967051	chr1:11011297-11288600	EXOSC10 (-50068)	ANGPTL7 (-39392)
1	11036297	11039539	1	11319280	11321287	1	0	2	4	1	0	3	5	3	7	3	9	282365	3.13932e-09	3.66262e-08	0.234934	4.09177	0.103074	0.748171	0.967051	chr1:11011297-11346287	EXOSC10 (-78911)	ANGPTL7 (-10549)
1	11036297	11039539	1	12274704	12277418	0	0	1	2	0	0	1	2	2	3	2	3	1238143	6.43929e-15	1.45598e-13	-0.0954139	3.55402	0.00848595	0.926603	0.967051	chr1:11011297-12302418	FBXO2 (-2176)	FBXO44 (+1977)
1	11036297	11039539	1	11478013	11479766	3	0	1	2	3	1	1	2	3	6	4	7	440971	0	0	0.0990921	3.97066	0.0158159	0.899921	0.967051	chr1:11011297-11504766	MTOR (+4475)	ANGPTL7 (+68691)
1	11036297	11039539	1	12657094	12660056	1	0	1	0	1	0	2	0	2	2	2	3	1620657	1.28919e-12	2.35272e-11	0.393118	3.50884	0.125482	0.723164	0.967051	chr1:11011297-12685056	NPPA (-394)
1	11036297	11039539	1	12618708	12621079	1	0	0	1	1	0	0	1	2	2	2	2	1581975	4.47613e-10	6.18741e-09	-0.0903045	3.42453	0.00590402	0.938753	0.967051	chr1:11011297-12646079	NPPA (+19095)	CLCN6 (+22477)
1	11240637	11243043	1	12207861	12210127	1	0	0	3	1	0	0	3	2	4	2	4	967154	0	0	-0.0970486	3.67424	0.0107238	0.917522	0.967051	chr1:11215637-12235127	AGTRAP (-10773)	DRAXIN (+33653)
1	11240637	11243043	1	11663196	11665477	0	0	1	4	0	1	1	5	2	5	3	7	422496	0	0	0.342471	3.88594	0.175751	0.675051	0.967051	chr1:11215637-11690477	DISP3 (-26181)	UBIAD1 (+179851)
1	11240637	11243043	1	11644838	11651937	3	2	3	4	4	3	3	6	4	12	4	16	406547	0	0	0.281013	4.56555	0.223372	0.636482	0.967051	chr1:11215637-11676937	DISP3 (-32951)	UBIAD1 (+173081)
1	11240637	11243043	1	11641296	11643797	1	1	1	5	1	1	1	5	4	8	4	8	400706	0	0	-0.102801	4.08284	0.0199767	0.887602	0.967051	chr1:11215637-11668797	DISP3 (-37021)	UBIAD1 (+169011)
1	11240637	11243043	1	11718964	11720968	0	1	0	4	0	1	0	4	2	5	2	5	478126	0	0	-0.0976805	3.77794	0.0127771	0.910002	0.967051	chr1:11215637-11745968	DISP3 (+1565)	FBXO2 (+173879)
1	11262049	11263600	1	12228267	12230826	0	0	1	1	0	0	1	1	2	2	2	2	966722	4.85644e-09	5.53661e-08	-0.0906537	3.42329	0.00594101	0.938562	0.967051	chr1:11237049-12255826	AGTRAP (+10283)	MTHFR (+58975)
1	11262049	11263600	1	11663196	11665477	1	1	0	1	1	1	0	1	3	3	3	3	401512	3.52381e-08	3.61616e-07	-0.0980017	3.56267	0.00888852	0.924888	0.967051	chr1:11237049-11690477	DISP3 (-15475)	UBIAD1 (+190557)
1	11262049	11263600	1	11644838	11651937	1	2	0	1	1	2	0	1	3	4	3	4	385563	4.69663e-11	7.28945e-10	-0.102757	3.68879	0.0118833	0.913194	0.967051	chr1:11237049-11676937	DISP3 (-22245)	UBIAD1 (+183787)
1	11262049	11263600	1	11641296	11643797	0	1	2	0	0	1	2	0	2	3	2	3	379722	1.81262e-07	1.67861e-06	-0.101795	3.57332	0.0094943	0.922378	0.967051	chr1:11237049-11668797	DISP3 (-26315)	UBIAD1 (+179717)
1	11262049	11263600	1	11718964	11720968	1	0	0	1	1	0	0	1	2	2	2	2	457141	7.94029e-06	5.61669e-05	-0.0903045	3.42453	0.00590402	0.938753	0.967051	chr1:11237049-11745968	DISP3 (+12271)	FBXO2 (+163173)
1	11262049	11263600	1	11837436	11840142	0	2	0	1	0	2	0	1	2	3	2	3	575964	8.58216e-11	1.30069e-09	-0.0978694	3.55703	0.00886946	0.924968	0.967051	chr1:11237049-11865142	DISP3 (+71858)	FBXO2 (+103586)
1	11262049	11263600	1	11710406	11712056	0	1	0	1	0	1	0	1	2	2	2	2	448406	7.94997e-06	5.623e-05	-0.090183	3.41882	0.0058923	0.938813	0.967051	chr1:11237049-11737056	DISP3 (+7815)	FBXO2 (+167629)
1	11262049	11263600	1	11907008	11909431	1	0	0	1	1	0	0	1	2	2	2	2	645395	2.67804e-07	2.39194e-06	-0.0903045	3.42453	0.00590402	0.938753	0.967051	chr1:11237049-11934431	FBXO2 (+68942)	DISP3 (+106502)
1	11319280	11321287	1	11663196	11665477	1	1	1	3	1	1	1	3	4	6	4	6	344053	2.88658e-15	6.78974e-14	-0.103772	3.90243	0.0163653	0.898207	0.967051	chr1:11294280-11690477	DISP3 (+13141)	FBXO2 (+162303)
1	11319280	11321287	1	11641296	11643797	0	0	2	6	0	0	3	6	2	8	2	9	322263	0	0	0.0644139	4.12127	0.00802486	0.92862	0.967051	chr1:11294280-11668797	DISP3 (+2301)	FBXO2 (+173143)
1	11319280	11321287	1	11710406	11712056	0	2	0	2	0	2	0	2	2	4	2	4	390947	3.44694e-11	5.4205e-10	-0.0997585	3.67594	0.0112691	0.915459	0.967051	chr1:11294280-11737056	DISP3 (+36430)	FBXO2 (+139014)
1	11319280	11321287	1	11718964	11720968	1	1	2	4	1	1	2	4	4	8	4	8	399682	0	0	-0.105853	4.09372	0.0211148	0.884467	0.967051	chr1:11294280-11745968	DISP3 (+40886)	FBXO2 (+134558)
1	11319280	11321287	1	11748290	11753035	0	2	0	1	0	3	0	1	2	3	2	4	430379	2.29026e-10	3.33117e-09	0.263214	3.62092	0.0706961	0.790326	0.967051	chr1:11294280-11778035	DISP3 (+56920)	FBXO2 (+118524)
1	11319280	11321287	1	11644838	11651937	0	3	1	5	1	3	1	7	3	9	4	12	328104	0	0	0.285608	4.28459	0.186498	0.665848	0.967051	chr1:11294280-11676937	DISP3 (+6371)	FBXO2 (+169073)
1	11319280	11321287	1	11893045	11895171	0	1	0	1	0	1	0	1	2	2	2	2	573824	6.63608e-07	5.45646e-06	-0.090183	3.41882	0.0058923	0.938813	0.967051	chr1:11294280-11920171	FBXO2 (+47456)	DISP3 (+127988)
1	11319280	11321287	1	11864813	11867220	0	1	2	0	0	1	2	0	2	3	2	3	545733	1.82515e-10	2.68296e-09	-0.101795	3.57332	0.0094943	0.922378	0.967051	chr1:11294280-11892220	FBXO2 (+61432)	DISP3 (+114012)
1	11319280	11321287	1	12618708	12621079	0	0	1	1	0	0	1	1	2	2	2	2	1299610	9.59264e-10	1.23417e-08	-0.0906537	3.42329	0.00594101	0.938562	0.967051	chr1:11294280-12646079	MFN2 (-10132)	PLOD1 (+35427)
1	11319280	11321287	1	12271098	12273102	1	1	0	0	1	1	0	0	2	2	2	2	951816	5.29182e-09	6.00525e-08	-0.0933341	3.43212	0.00622859	0.937095	0.967051	chr1:11294280-12298102	MTHFR (+9222)	AGTRAP (+60036)
1	11319280	11321287	1	11336536	11338743	3	2	0	7	3	3	0	7	3	12	3	13	17356	0.000439259	0.00172956	0.00714593	4.43679	0.000128026	0.990972	0.992845	chr1:11294280-11363743	DISP3 (-150226)	UBIAD1 (+55806)
1	11336536	11338743	1	11641296	11643797	0	1	1	1	0	1	1	1	3	3	3	3	304907	0.000192867	0.000829559	-0.0983447	3.56144	0.00894267	0.92466	0.967051	chr1:11311536-11668797	DISP3 (+10929)	FBXO2 (+164515)
1	11336536	11338743	1	11644838	11651937	2	0	0	2	2	0	0	2	2	4	2	4	310748	2.79609e-07	2.48754e-06	-0.100022	3.68708	0.0113176	0.915277	0.967051	chr1:11311536-11676937	DISP3 (+14999)	FBXO2 (+160445)
1	11336536	11338743	1	11718964	11720968	1	1	1	0	1	1	1	0	3	3	3	3	382326	1.17052e-07	1.12553e-06	-0.101452	3.57456	0.00943848	0.922606	0.967051	chr1:11311536-11745968	DISP3 (+49514)	FBXO2 (+125930)
1	11336536	11338743	1	11893045	11895171	1	1	0	2	1	1	0	2	3	4	3	4	556468	1.13243e-14	2.48943e-13	-0.0998895	3.6815	0.0112932	0.915368	0.967051	chr1:11311536-11920171	FBXO2 (+38828)	DISP3 (+136616)
1	11363466	11365219	1	11893045	11895171	1	1	0	0	1	1	0	0	2	2	2	2	529765	1.41493e-06	1.10939e-05	-0.0933341	3.43212	0.00622859	0.937095	0.967051	chr1:11338466-11920171	FBXO2 (+25363)	DISP3 (+150081)
1	11478013	11479766	1	11644838	11651937	3	3	1	5	3	3	1	6	4	12	4	13	169498	3.49373e-11	5.49148e-10	-0.00426208	4.45055	4.35442e-05	0.994735	0.995883	chr1:11453013-11676937	DISP3 (+85737)	FBXO2 (+89707)
1	11641296	11643797	1	11644838	11651937	6	11	9	27	6	14	11	31	4	53	4	62	5841	0	0	0.111649	6.08116	0.0844748	0.771323	0.967051	chr1:11616296-11676937	FBXO2 (+8065)	DISP3 (+167379)
1	11641296	11643797	1	12117321	12119971	0	0	1	1	0	0	1	1	2	2	2	2	476099	5.91033e-06	4.25105e-05	-0.0906537	3.42329	0.00594101	0.938562	0.967051	chr1:11616296-12144971	NPPB (-21703)	KIAA2013 (+45789)
1	11641296	11643797	1	11718964	11720968	2	3	0	6	2	3	0	7	3	11	3	12	77419	9.86332e-06	6.88729e-05	0.00958446	4.36239	0.000229316	0.987918	0.99048	chr1:11616296-11745968	MAD2L2 (+10518)	FBXO6 (+17008)
1	11644838	11651937	1	11663196	11665477	9	4	9	21	11	11	14	32	4	43	4	68	15949	0	0	0.531467	6.05894	1.84819	0.173994	0.493462	chr1:11619838-11690477	FBXO2 (-476)	FBXO44 (+277)
1	11644838	11651937	1	11718964	11720968	6	8	5	22	8	14	7	30	4	41	4	59	71578	0	0	0.405812	5.90347	1.03109	0.309902	0.8206	chr1:11619838-11745968	MAD2L2 (+8747)	FBXO6 (+18779)
1	11644838	11651937	1	11893045	11895171	2	3	3	4	2	3	3	6	4	12	4	14	245720	5.80869e-13	1.09972e-11	0.0896662	4.49147	0.021872	0.882428	0.967051	chr1:11619838-11920171	AGTRAP (+33850)	MTHFR (+35408)
1	11644838	11651937	1	11710406	11712056	3	3	1	4	4	3	2	5	4	11	4	14	62843	2.51888e-07	2.26259e-06	0.227236	4.46027	0.134543	0.713767	0.967051	chr1:11619838-11737056	MAD2L2 (+13203)	FBXO6 (+14323)
1	11644838	11651937	1	11907008	11909431	1	2	0	3	1	3	0	3	3	6	3	7	259832	0.000530486	0.0020502	0.102948	3.94863	0.0169863	0.896304	0.967051	chr1:11619838-11934431	MTHFR (+28278)	AGTRAP (+40980)
1	11644838	11651937	1	12030332	12032363	1	0	2	0	1	1	2	1	2	3	4	5	382960	3.91616e-11	6.12451e-10	0.540021	3.70059	0.322423	0.570155	0.967051	chr1:11619838-12057363	NPPA (+9182)	CLCN6 (+32390)
1	11644838	11651937	1	12117321	12119971	0	0	1	2	1	1	1	2	2	3	4	5	470258	2.63567e-13	5.15377e-12	0.560427	3.68198	0.344695	0.557132	0.967051	chr1:11619838-12144971	NPPB (-23474)	KIAA2013 (+44018)
1	11644838	11651937	1	12657094	12660056	0	2	0	0	1	2	0	0	1	2	2	3	1010187	9.42779e-12	1.56136e-10	0.39535	3.49938	0.126686	0.721893	0.967051	chr1:11619838-12685056	TNFRSF1B (-14556)	TNFRSF8 (+89070)
1	11663196	11665477	1	11748290	11753035	3	1	4	6	4	2	4	7	4	14	4	17	86326	3.63864e-11	5.70776e-10	0.159866	4.65611	0.0780624	0.779941	0.967051	chr1:11638196-11778035	AGTRAP (-28039)	DRAXIN (+16387)
1	11663196	11665477	1	11710406	11712056	1	5	4	7	1	5	4	8	4	17	4	18	46894	5.67546e-12	9.62498e-11	-0.0367688	4.75787	0.0044865	0.946597	0.967051	chr1:11638196-11737056	DRAXIN (-4103)	MAD2L2 (+4024)
1	11663196	11665477	1	11718964	11720968	4	6	10	11	4	7	10	11	4	31	4	32	55629	0	0	-0.0735578	5.40972	0.0265208	0.870635	0.967051	chr1:11638196-11745968	MAD2L2 (-432)	DRAXIN (+353)
1	11663196	11665477	1	12228267	12230826	0	1	0	1	1	1	0	0	2	2	2	2	565210	8.3146e-07	6.73394e-06	-0.0765333	3.42498	0.0045412	0.946273	0.967051	chr1:11638196-12255826	MFN2 (-33301)	PLOD1 (+12258)
1	11663196	11665477	1	11893045	11895171	2	3	5	4	2	3	5	6	4	14	4	16	229771	1.55431e-15	3.75037e-14	0.0587986	4.63127	0.0104935	0.918409	0.967051	chr1:11638196-11920171	MTHFR (+26229)	AGTRAP (+43029)
1	11663196	11665477	1	12000428	12003441	0	1	0	1	0	1	0	1	2	2	2	2	337598	0.00044023	0.00173304	-0.090183	3.41882	0.0058923	0.938813	0.967051	chr1:11638196-12028441	NPPA (+14464)	CLCN6 (+27108)
1	11663196	11665477	1	12078670	12081025	0	1	0	1	0	1	0	1	2	2	2	2	415511	2.03935e-05	0.000136678	-0.090183	3.41882	0.0058923	0.938813	0.967051	chr1:11638196-12106025	NPPB (-13180)	KIAA2013 (+54312)
1	11663196	11665477	1	12618708	12621079	0	0	1	1	0	0	1	1	2	2	2	2	955557	4.1971e-09	4.81961e-08	-0.0906537	3.42329	0.00594101	0.938562	0.967051	chr1:11638196-12646079	TNFRSF1B (-24865)	TNFRSF8 (+78761)
1	11663196	11665477	1	11907008	11909431	1	5	1	2	1	5	2	2	4	9	4	10	243883	4.05874e-07	3.48652e-06	0.0361537	4.23451	0.00279841	0.957812	0.967674	chr1:11638196-11934431	MTHFR (+19099)	AGTRAP (+50159)
1	11710406	11712056	1	11718964	11720968	3	5	5	15	3	5	5	15	4	28	4	28	8735	0	0	-0.10692	5.23448	0.052267	0.819164	0.967051	chr1:11685406-11745968	AGTRAP (-20468)	DRAXIN (+23958)
1	11710406	11712056	1	12078670	12081025	1	0	1	0	1	0	1	0	2	2	2	2	368616	0.000100274	0.000475825	-0.0938196	3.43662	0.00628031	0.936835	0.967051	chr1:11685406-12106025	NPPB (-36785)	KIAA2013 (+30707)
1	11718964	11720968	1	12030332	12032363	0	1	0	1	0	1	0	3	2	2	2	4	311381	4.4385e-05	0.000273643	0.739353	3.54952	0.488616	0.484546	0.967051	chr1:11693964-12057363	NPPB (-16733)	KIAA2013 (+50759)
1	11718964	11720968	1	12078670	12081025	0	1	0	1	0	1	0	2	2	2	2	3	359881	9.95736e-06	6.95012e-05	0.385157	3.48577	0.121222	0.727713	0.967051	chr1:11693964-12106025	NPPB (-41064)	KIAA2013 (+26428)
1	11718964	11720968	1	11893045	11895171	1	4	2	3	1	5	2	3	4	10	4	11	174142	2.10511e-07	1.92225e-06	0.0194329	4.31065	0.000882902	0.976295	0.981394	chr1:11693964-11920171	MTHFR (-1655)	CLCN6 (+857)
1	11784093	11786499	1	11837436	11840142	0	2	0	10	1	4	0	14	2	12	3	19	53493	6.95749e-10	9.2283e-09	0.533676	4.59309	0.852981	0.35571	0.902328	chr1:11759093-11865142	CLCN6 (+5907)	NPPA (+35665)
1	11784093	11786499	1	12117321	12119971	0	2	0	2	0	2	0	3	2	4	2	5	333350	3.17184e-10	4.51808e-09	0.182119	3.73157	0.0407318	0.840057	0.967051	chr1:11759093-12144971	MFN2 (-28280)	PLOD1 (+17279)
1	11784093	11786499	1	11893045	11895171	1	3	2	4	1	3	3	5	4	10	4	12	108812	6.71064e-07	5.51328e-06	0.14043	4.3416	0.04698	0.828404	0.967051	chr1:11759093-11920171	NPPA (+8151)	CLCN6 (+33421)
1	11784093	11786499	1	12657094	12660056	1	0	0	1	1	1	0	1	2	2	3	3	873279	6.64702e-11	1.01786e-09	0.392176	3.49466	0.124974	0.723701	0.967051	chr1:11759093-12685056	VPS13D (-7992)	TNFRSF1B (+55072)
1	11803770	11806959	1	11837436	11840142	0	0	2	1	3	0	3	12	2	3	3	18	33424	0.000383671	0.00153305	2.25576	4.29055	8.796	0.00301892	0.0513852	chr1:11778770-11865142	CLCN6 (+15745)	NPPA (+25827)
1	11803770	11806959	1	11893045	11895171	1	0	1	2	2	1	3	13	3	4	4	19	88743	3.02172e-07	2.66865e-06	1.96511	4.35886	7.57694	0.00591199	0.0874001	chr1:11778770-11920171	NPPA (-1688)
1	11837436	11840142	1	12078670	12081025	0	1	0	4	0	3	0	4	2	5	2	7	241058	0.00179818	0.00620627	0.349633	3.88471	0.182707	0.669057	0.967051	chr1:11812436-12106025	MFN2 (-21081)	PLOD1 (+24478)
1	11837436	11840142	1	12123602	12126994	1	0	1	3	1	1	1	3	3	5	4	6	286509	9.64517e-07	7.73997e-06	0.139561	3.84907	0.0275263	0.868227	0.967051	chr1:11812436-12151994	MIIP (-37251)	MFN2 (+1903)
1	11837436	11840142	1	11864813	11867220	4	1	1	12	4	3	2	16	4	18	4	25	27227	1.03251e-14	2.28055e-13	0.349126	4.93808	0.463141	0.496159	0.967051	chr1:11812436-11892220	NPPA (-4545)
1	11837436	11840142	1	11907008	11909431	3	6	2	7	4	8	2	10	4	18	4	24	69430	0	0	0.283615	4.9427	0.302259	0.58247	0.967051	chr1:11812436-11934431	NPPB (-14503)	KIAA2013 (+52989)
1	11837436	11840142	1	11893045	11895171	5	7	7	15	5	11	8	17	4	34	4	41	55319	0	0	0.149836	5.58701	0.121681	0.727218	0.967051	chr1:11812436-11920171	NPPB (-7373)	KIAA2013 (+60119)
1	11837436	11840142	1	12030332	12032363	2	4	0	5	2	4	0	5	3	11	3	11	192558	7.45192e-09	8.30767e-08	-0.107418	4.33415	0.0276026	0.868047	0.967051	chr1:11812436-12057363	PLOD1 (+147)
1	11837436	11840142	1	12228267	12230826	0	3	0	3	0	2	0	2	2	6	2	4	390757	2.17604e-14	4.64117e-13	-0.625761	3.7892	0.514288	0.473289	0.967051	chr1:11812436-12255826	TNFRSF8 (-29246)	MIIP (+14665)
1	11837436	11840142	1	12207861	12210127	0	1	0	3	0	1	0	3	2	4	2	4	370205	3.43404e-10	4.86168e-09	-0.0969284	3.6687	0.0107025	0.917604	0.967051	chr1:11812436-12235127	TNFRSF8 (-39595)	MIIP (+4316)
1	11864813	11867220	1	11893045	11895171	3	1	2	10	5	2	3	11	4	16	4	21	28091	3.27128e-11	5.15494e-10	0.288613	4.8036	0.286088	0.592738	0.967051	chr1:11839813-11920171	NPPB (-21061)	KIAA2013 (+46431)
1	11864813	11867220	1	11907008	11909431	5	2	0	2	6	2	0	3	3	9	3	11	42203	0.00159652	0.00556439	0.161709	4.28952	0.0580634	0.809583	0.967051	chr1:11839813-11934431	NPPB (-28191)	KIAA2013 (+39301)
1	11864813	11867220	1	12618708	12621079	0	0	1	1	0	1	1	2	2	2	3	4	753877	1.41398e-12	2.5706e-11	0.745773	3.5571	0.496039	0.481246	0.967051	chr1:11839813-12646079	VPS13D (+12879)	DHRS3 (+374785)
1	11893045	11895171	1	12030332	12032363	1	5	0	1	1	6	0	3	3	7	3	10	137239	6.88186e-05	0.000364335	0.361024	4.14298	0.25427	0.614084	0.967051	chr1:11868045-12057363	MFN2 (-17608)	PLOD1 (+27951)
1	11893045	11895171	1	12078670	12081025	0	3	3	2	0	3	3	3	3	8	3	9	185739	1.72958e-05	0.000117001	0.0423743	4.14729	0.00361852	0.952033	0.967051	chr1:11868045-12106025	MIIP (-32431)	MFN2 (+6723)
1	11893045	11895171	1	12123602	12126994	1	2	0	2	1	3	0	4	3	5	3	8	231190	0.000495711	0.00192889	0.510616	3.94853	0.411275	0.521323	0.967051	chr1:11868045-12151994	MIIP (-9446)	MFN2 (+29708)
1	11893045	11895171	1	11907008	11909431	3	12	3	18	3	16	5	20	4	36	4	44	14111	0	0	0.180358	5.63348	0.18264	0.669114	0.967051	chr1:11868045-11934431	NPPB (-42307)	KIAA2013 (+25185)
1	11893045	11895171	1	12271098	12273102	1	1	0	0	1	1	0	1	2	2	3	3	377992	3.48482e-06	2.58642e-05	0.381702	3.49895	0.119402	0.729683	0.967051	chr1:11868045-12298102	TNFRSF1B (-83929)	TNFRSF8 (+19697)
1	11893045	11895171	1	12243568	12246209	0	1	1	0	0	1	1	0	2	2	2	2	350780	0.000277993	0.00114887	-0.0936827	3.43088	0.00626651	0.936904	0.967051	chr1:11868045-12271209	TNFRSF1B (-97376)	TNFRSF8 (+6250)
1	11893045	11895171	1	12657094	12660056	0	1	0	2	0	1	0	2	2	3	2	3	764467	2.02904e-12	3.62305e-11	-0.0949498	3.54962	0.00841639	0.926904	0.967051	chr1:11868045-12685056	VPS13D (+46484)	DHRS3 (+341180)
1	11907008	11909431	1	12207861	12210127	0	0	2	1	1	0	2	1	2	3	3	4	300774	5.16636e-05	0.000301706	0.268206	3.63256	0.0730786	0.786906	0.967051	chr1:11882008-12235127	TNFRSF8 (-4809)
1	11907008	11909431	1	12618708	12621079	1	0	1	0	1	0	1	0	2	2	2	2	711674	9.47006e-08	9.21697e-07	-0.0938196	3.43662	0.00628031	0.936835	0.967051	chr1:11882008-12646079	VPS13D (+33977)	DHRS3 (+353687)
1	12000428	12003441	1	12030332	12032363	2	1	1	4	2	2	1	6	4	8	4	11	29413	0.00247617	0.00832655	0.31822	4.2179	0.214831	0.643007	0.967051	chr1:11975428-12057363	MIIP (-3070)
1	12000428	12003441	1	12657094	12660056	0	0	1	1	0	0	1	1	2	2	2	2	656640	1.83896e-07	1.70063e-06	-0.0906537	3.42329	0.00594101	0.938562	0.967051	chr1:11975428-12685056	VPS13D (+100175)	DHRS3 (+287489)
1	12000428	12003441	1	12618708	12621079	0	0	3	1	1	0	3	2	2	4	3	6	617959	0	0	0.423703	3.81085	0.234323	0.628337	0.967051	chr1:11975428-12646079	VPS13D (+80687)	DHRS3 (+306977)
1	12030332	12032363	1	12207861	12210127	0	1	3	3	0	1	4	4	3	7	3	9	177646	0.000138612	0.000617445	0.231714	4.09737	0.100424	0.751321	0.967051	chr1:12005332-12235127	TNFRSF1B (-46773)	TNFRSF8 (+56853)
1	12030332	12032363	1	12618708	12621079	0	2	0	1	0	2	0	1	2	3	2	3	588546	4.13325e-11	6.44789e-10	-0.0978694	3.55703	0.00886946	0.924968	0.967051	chr1:12005332-12646079	VPS13D (+95639)	DHRS3 (+292025)
1	12078670	12081025	1	12618708	12621079	0	1	1	0	0	2	1	3	2	2	3	6	540046	1.57652e-14	3.40998e-13	1.25776	3.68321	1.6159	0.203665	0.566716	chr1:12053670-12646079	VPS13D (+119808)	DHRS3 (+267856)
1	12078670	12081025	1	12228267	12230826	5	4	0	3	5	1	0	2	3	12	3	8	149699	2.3505e-06	1.78549e-05	-0.662744	4.28906	0.964234	0.326122	0.855281	chr1:12053670-12255826	TNFRSF1B (-12255)	TNFRSF8 (+91371)
1	12078670	12081025	1	12207861	12210127	0	2	1	9	1	3	2	11	3	12	4	17	129146	4.04956e-11	6.32375e-10	0.38688	4.5468	0.430956	0.51152	0.967051	chr1:12053670-12235127	TNFRSF1B (-22604)	TNFRSF8 (+81022)
1	12078670	12081025	1	12123602	12126994	5	3	5	3	5	3	6	5	4	16	4	19	45450	3.85425e-12	6.66195e-11	0.111706	4.80252	0.0418539	0.837898	0.967051	chr1:12053670-12151994	TNFRSF1B (-64171)	TNFRSF8 (+39455)
1	12078670	12081025	1	12117321	12119971	1	7	1	5	2	9	2	7	4	14	4	20	38798	1.46962e-10	2.18105e-09	0.386949	4.72882	0.483733	0.486736	0.967051	chr1:12053670-12144971	TNFRSF1B (-67682)	TNFRSF8 (+35944)
1	12117321	12119971	1	12123602	12126994	19	24	13	30	24	39	21	60	4	86	4	144	6652	0	0	0.582496	7.01459	2.97535	0.084542	0.318832	chr1:12092321-12151994	TNFRSF1B (-44845)	TNFRSF8 (+58781)
1	12117321	12119971	1	12207861	12210127	13	17	15	24	17	24	19	36	4	69	4	96	90348	0	0	0.338152	6.59333	0.900582	0.342626	0.892867	chr1:12092321-12235127	TNFRSF1B (-3279)
1	12117321	12119971	1	12274704	12277418	1	5	1	6	2	2	1	4	4	13	4	9	157415	8.04781e-08	7.9036e-07	-0.597769	4.3367	0.845881	0.35772	0.902954	chr1:12092321-12302418	VPS13D (-32697)	TNFRSF1B (+30367)
1	12117321	12119971	1	12271098	12273102	0	2	3	7	0	4	3	10	3	12	3	17	153454	1.59783e-12	2.88779e-11	0.365475	4.5596	0.385697	0.53457	0.967051	chr1:12092321-12298102	VPS13D (-34855)	TNFRSF1B (+28209)
1	12117321	12119971	1	12243568	12246209	4	3	2	13	4	4	2	16	4	22	4	26	126242	0	0	0.119534	5.05771	0.0589782	0.808118	0.967051	chr1:12092321-12271209	VPS13D (-48302)	TNFRSF1B (+14762)
1	12117321	12119971	1	12228267	12230826	8	12	5	10	7	10	6	10	4	35	4	33	110900	0	0	-0.20567	5.50453	0.217388	0.641038	0.967051	chr1:12092321-12255826	VPS13D (-55993)	TNFRSF1B (+7071)
1	12117321	12119971	1	12618708	12621079	2	5	4	9	4	6	4	11	4	20	4	25	501247	0	0	0.204909	5.01295	0.16557	0.68408	0.967051	chr1:12092321-12646079	VPS13D (+139133)	DHRS3 (+248531)
1	12117321	12119971	1	12657094	12660056	2	1	1	6	3	1	1	8	4	10	4	13	539929	0	0	0.252882	4.36519	0.156566	0.692338	0.967051	chr1:12092321-12685056	VPS13D (+158622)	DHRS3 (+229042)
1	12123602	12126994	1	12618708	12621079	4	4	5	7	5	11	9	11	4	20	4	36	494595	0	0	0.714413	5.27219	2.24904	0.133697	0.384638	chr1:12098602-12646079	VPS13D (+142274)	DHRS3 (+245390)
1	12123602	12126994	1	12207861	12210127	13	30	17	46	19	42	26	71	4	106	4	158	83696	0	0	0.449004	7.17043	1.85983	0.172644	0.489841	chr1:12098602-12235127	TNFRSF1B (-138)
1	12123602	12126994	1	12657094	12660056	2	0	0	4	4	1	1	6	2	6	4	12	533277	0	0	0.845566	4.17733	1.39563	0.237456	0.650395	chr1:12098602-12685056	VPS13D (+161762)	DHRS3 (+225902)
1	12123602	12126994	1	12243568	12246209	3	7	3	6	3	9	7	10	4	19	4	29	119590	0	0	0.476045	5.09536	0.920716	0.337287	0.880397	chr1:12098602-12271209	VPS13D (-45161)	TNFRSF1B (+17903)
1	12123602	12126994	1	12274704	12277418	1	3	1	3	1	3	0	6	4	8	3	10	150763	1.38963e-05	9.51316e-05	0.173799	4.17282	0.0624802	0.802618	0.967051	chr1:12098602-12302418	VPS13D (-29557)	TNFRSF1B (+33507)
1	12123602	12126994	1	12271098	12273102	3	6	3	5	3	7	3	6	4	17	4	19	146802	0	0	0.034623	4.80304	0.00413376	0.948736	0.967051	chr1:12098602-12298102	VPS13D (-31715)	TNFRSF1B (+31349)
1	12123602	12126994	1	12228267	12230826	6	15	5	18	8	12	5	14	4	44	4	39	104248	0	0	-0.262572	5.71275	0.397049	0.528617	0.967051	chr1:12098602-12255826	VPS13D (-52853)	TNFRSF1B (+10211)
1	12207861	12210127	1	12228267	12230826	4	12	7	21	2	11	6	14	4	44	4	33	20552	0	0	-0.505969	5.60508	1.40465	0.235947	0.646602	chr1:12182861-12255826	VPS13D (-10723)	TNFRSF1B (+52341)
1	12207861	12210127	1	12657094	12660056	1	2	0	1	1	2	0	1	3	4	3	4	449581	2.09588e-12	3.73683e-11	-0.102757	3.68879	0.0118833	0.913194	0.967051	chr1:12182861-12685056	DHRS3 (+183772)	VPS13D (+203892)
1	12207861	12210127	1	13421708	13423500	1	0	1	0	1	0	1	0	2	2	2	2	1213610	1.52499e-09	1.87956e-08	-0.0938196	3.43662	0.00628031	0.936835	0.967051	chr1:12182861-13448500	PRAMEF11 (+15729)	PRAMEF1 (+24284)
1	12207861	12210127	1	12243568	12246209	1	2	2	6	1	2	3	8	4	11	4	14	35894	5.49244e-05	0.000313895	0.221743	4.43636	0.128283	0.720219	0.967051	chr1:12182861-12271209	VPS13D (-3032)
1	12207861	12210127	1	12274704	12277418	2	1	2	6	2	1	1	4	4	11	4	8	67067	0.00092893	0.00340129	-0.533802	4.22122	0.606139	0.436245	0.967051	chr1:12182861-12302418	VPS13D (+12573)	DHRS3 (+375091)
1	12207861	12210127	1	12618708	12621079	1	1	1	5	1	1	2	6	4	8	4	10	410899	0	0	0.200313	4.16919	0.0818996	0.774739	0.967051	chr1:12182861-12646079	VPS13D (+184403)	DHRS3 (+203261)
1	12228267	12230826	1	12657094	12660056	0	3	2	1	0	1	2	1	3	6	3	4	429028	1.55431e-15	3.75037e-14	-0.638395	3.80903	0.533596	0.465099	0.967051	chr1:12203267-12685056	DHRS3 (+173569)	VPS13D (+214095)
1	12228267	12230826	1	12618708	12621079	2	1	0	4	1	1	0	4	3	7	3	6	390347	0	0	-0.315222	3.94545	0.159665	0.689465	0.967051	chr1:12203267-12646079	DHRS3 (+193058)	VPS13D (+194606)
1	12228267	12230826	1	12243568	12246209	5	3	1	6	5	2	1	7	4	15	4	15	15342	1.25796e-05	8.66323e-05	-0.116807	4.6222	0.0407697	0.839983	0.967051	chr1:12203267-12271209	VPS13D (+7171)	DHRS3 (+380493)
1	12243568	12246209	1	12657094	12660056	0	1	0	2	0	2	0	4	2	3	2	6	413686	2.75335e-13	5.37584e-12	0.78215	3.72737	0.719081	0.396446	0.967051	chr1:12218568-12685056	DHRS3 (+165919)	VPS13D (+221745)
1	12243568	12246209	1	12618708	12621079	0	1	1	1	0	1	1	2	3	3	3	4	375005	4.53423e-09	5.18612e-08	0.255586	3.62215	0.0671102	0.795592	0.967051	chr1:12218568-12646079	DHRS3 (+185407)	VPS13D (+202257)
1	12271098	12273102	1	12657094	12660056	1	2	1	5	1	2	1	5	4	9	4	9	386475	0	0	-0.104612	4.1711	0.0225695	0.880582	0.967051	chr1:12246098-12685056	DHRS3 (+152154)	VPS13D (+235510)
1	12271098	12273102	1	12618708	12621079	4	6	4	13	5	7	5	16	4	27	4	33	347793	0	0	0.171341	5.31956	0.139292	0.708985	0.967051	chr1:12246098-12646079	DHRS3 (+171642)	VPS13D (+216022)
1	12274704	12277418	1	12618708	12621079	4	4	5	14	3	3	5	7	4	27	4	18	343832	0	0	-0.651073	5.01863	1.65881	0.197764	0.555298	chr1:12249704-12646079	DHRS3 (+169839)	VPS13D (+217825)
1	12274704	12277418	1	12657094	12660056	1	3	1	6	1	3	1	4	4	11	4	9	382514	0	0	-0.368806	4.2544	0.302874	0.582086	0.967051	chr1:12249704-12685056	DHRS3 (+150351)	VPS13D (+237313)
1	12618708	12621079	1	12657094	12660056	3	3	2	13	4	3	3	20	4	21	4	30	38681	0	0	0.382026	5.11359	0.61939	0.431274	0.967051	chr1:12593708-12685056	DHRS3 (-21651)	AADACL4 (-5165)
1	12657094	12660056	1	13958347	13961788	0	2	0	2	0	2	0	2	2	4	2	4	1301492	0	0	-0.0997585	3.67594	0.0112691	0.915459	0.967051	chr1:12632094-13986788	PRAMEF15 (-6140)	PRAMEF33 (+5902)
1	12657094	12660056	1	13808999	13815350	1	0	0	1	1	0	0	1	2	2	2	2	1153599	1.49018e-09	1.84078e-08	-0.0903045	3.42453	0.00590402	0.938753	0.967051	chr1:12632094-13840350	PRAMEF5 (-17990)	PRAMEF18 (-10116)
1	13227677	13229491	1	15045455	15048125	0	0	1	1	0	0	1	1	2	2	2	2	1818206	2.66909e-10	3.84611e-09	-0.0906537	3.42329	0.00594101	0.938562	0.967051	chr1:13202677-15073125	KAZN (-460803)	PRDM2 (+433046)
1	13227677	13229491	1	13725166	13726945	0	1	1	0	0	1	1	0	2	2	2	2	497471	2.42121e-06	1.83599e-05	-0.0936827	3.43088	0.00626651	0.936904	0.967051	chr1:13202677-13751945	LRRC38 (+36737)	PRAMEF20 (+66861)
1	13356153	13358255	1	13958347	13961788	1	3	1	2	1	5	3	4	4	7	4	13	602863	0	0	0.7343	4.26911	1.1519	0.283151	0.759121	chr1:13331153-13986788	PRDM2 (-45884)	PDPN (+75506)
1	13421708	13423500	1	13958347	13961788	2	0	0	0	3	0	1	2	1	2	3	6	537463	1.84297e-14	3.95666e-13	1.27469	3.69812	1.65579	0.198173	0.556214	chr1:13396708-13986788	PRDM2 (-13107)	PDPN (+108283)
1	13516313	13518840	1	13808999	13815350	2	1	1	3	4	1	1	2	4	7	4	8	294598	1.58207e-13	3.15147e-12	0.092243	4.0634	0.0149043	0.902833	0.967051	chr1:13491313-13840350	PRDM2 (-39023)	PDPN (+82367)
1	13664508	13667330	1	13958347	13961788	1	2	0	1	5	3	0	6	3	4	3	14	294148	4.44089e-16	1.12012e-14	1.57358	4.18469	4.37269	0.0365192	0.267808	chr1:13639508-13986788	KAZN (-785556)	PRDM2 (+108293)
1	13664508	13667330	1	13808999	13815350	1	5	1	4	1	8	6	7	4	11	4	22	146255	8.88178e-16	2.19143e-14	0.861351	4.7052	2.26048	0.132713	0.381965	chr1:13639508-13840350	KAZN (-858775)	PRDM2 (+35074)
1	13664508	13667330	1	13725166	13726945	0	1	1	4	0	5	1	6	3	6	3	12	60136	0.00226306	0.00766477	0.830948	4.16369	1.34992	0.245292	0.669915	chr1:13639508-13751945	PRDM2 (-9128)	PDPN (+112262)
1	13725166	13726945	1	13808999	13815350	2	2	5	5	3	2	5	6	4	14	4	16	86119	2.39406e-11	3.81811e-10	0.0721914	4.63029	0.0156292	0.90051	0.967051	chr1:13700166-13840350	KAZN (-828446)	PRDM2 (+65403)
1	13808999	13815350	1	15126743	15129639	1	0	0	1	1	0	0	1	2	2	2	2	1316016	5.32964e-10	7.24624e-09	-0.0903045	3.42453	0.00590402	0.938753	0.967051	chr1:13783999-15154639	KAZN (-129385)	PRDM2 (+764464)
1	13808999	13815350	1	13828005	13829690	2	2	2	7	3	2	1	9	4	13	4	15	16673	8.03233e-06	5.67711e-05	0.0834383	4.53747	0.0198708	0.887899	0.967051	chr1:13783999-13854690	KAZN (-779359)	PRDM2 (+114490)
1	13958347	13961788	1	13965187	13967750	5	5	1	10	5	5	1	11	4	21	4	22	6401	1.42331e-13	2.84627e-12	-0.0479654	4.96146	0.00883763	0.925102	0.967051	chr1:13933347-13992750	KAZN (-635655)	PRDM2 (+258194)
1	13965187	13967750	1	15045455	15048125	0	2	0	1	0	2	0	1	2	3	2	3	1080321	7.99361e-15	1.78809e-13	-0.0978694	3.55703	0.00886946	0.924968	0.967051	chr1:13940187-15073125	KAZN (-92048)	PRDM2 (+801801)
1	14730219	14733114	1	15097697	15101917	0	1	0	2	0	1	0	2	2	3	2	3	368140	9.81787e-08	9.53769e-07	-0.0949498	3.54962	0.00841639	0.926904	0.967051	chr1:14705219-15126917	TMEM51 (-236464)	KAZN (+317364)
1	14778624	14780063	1	15097697	15101917	0	1	0	2	0	1	0	2	2	3	2	3	320463	9.08808e-06	6.37659e-05	-0.0949498	3.54962	0.00841639	0.926904	0.967051	chr1:14753624-15126917	TMEM51 (-212261)	KAZN (+341567)
1	14778624	14780063	1	15045455	15048125	2	2	2	4	2	3	2	4	4	10	4	11	267446	2.40687e-09	2.85853e-08	0.0218246	4.30934	0.00110314	0.973504	0.979147	chr1:14753624-15073125	TMEM51 (-239157)	KAZN (+314671)
1	15037640	15039646	1	15045455	15048125	0	2	2	7	0	2	3	9	3	11	3	14	8147	0.000211663	0.000901082	0.224839	4.42511	0.131779	0.716595	0.967051	chr1:15012640-15073125	TMEM51 (-109649)	KAZN (+444179)
1	15097697	15101917	1	15429466	15433207	1	0	0	1	1	0	0	2	2	2	2	3	331529	3.30735e-05	0.00021561	0.384927	3.49144	0.121097	0.727848	0.967051	chr1:15072697-15458207	EFHD2 (-144443)	TMEM51 (+112920)
1	15126743	15129639	1	15429466	15433207	1	3	1	4	1	3	2	5	4	9	4	11	303145	0	0	0.166605	4.25896	0.0614915	0.804154	0.967051	chr1:15101743-15458207	EFHD2 (-129920)	TMEM51 (+127443)
1	15126743	15129639	1	15304159	15306965	4	4	6	6	4	5	7	7	4	20	4	23	177371	0	0	0.0768185	4.99743	0.0227535	0.8801	0.967051	chr1:15101743-15331965	EFHD2 (-193041)	TMEM51 (+64322)
1	15126743	15129639	1	15500871	15503302	0	3	0	2	0	2	0	2	2	5	2	4	373895	1.76836e-12	3.18134e-11	-0.391972	3.73577	0.188262	0.664367	0.967051	chr1:15101743-15528302	EFHD2 (-94872)	TMEM51 (+162491)
1	15304159	15306965	1	15802402	15804997	1	0	0	1	1	0	0	1	2	2	2	2	498137	2.11518e-06	1.61641e-05	-0.0903045	3.42453	0.00590402	0.938753	0.967051	chr1:15279159-15829997	DNAJC16 (+27765)	AGMAT (+30532)
1	15304159	15306965	1	15429466	15433207	2	2	2	10	2	5	3	13	4	16	4	23	125774	0	0	0.398428	4.84272	0.56326	0.45295	0.967051	chr1:15279159-15458207	EFHD2 (-41212)	TMEM51 (+216151)
1	15321653	15327200	1	15429466	15433207	2	4	4	5	9	8	8	22	4	15	4	47	106910	0	0	1.47245	5.36586	9.27984	0.00231689	0.0401022	chr1:15296653-15458207	EFHD2 (-32465)	TMEM51 (+224898)
1	15429466	15433207	1	16055442	16058715	1	1	0	0	1	1	0	0	2	2	2	2	625742	1.51089e-07	1.42349e-06	-0.0933341	3.43212	0.00622859	0.937095	0.967051	chr1:15404466-16083715	FBLIM1 (-20408)	TMEM82 (+1669)
1	15429466	15433207	1	16077489	16080096	0	1	0	1	0	1	0	1	2	2	2	2	647456	1.39308e-07	1.32217e-06	-0.090183	3.41882	0.0058923	0.938813	0.967051	chr1:15404466-16105096	FBLIM1 (-9718)	TMEM82 (+12359)
1	15429466	15433207	1	17418608	17421073	1	0	0	1	1	0	0	2	2	2	2	3	1988504	3.37064e-13	6.52966e-12	0.384927	3.49144	0.121097	0.727848	0.967051	chr1:15404466-17446073	FBXO42 (-72816)	SPATA21 (+12154)
1	15740516	15742839	1	16439685	16442042	1	1	0	0	1	1	0	0	2	2	2	2	699186	8.88159e-08	8.67658e-07	-0.0933341	3.43212	0.00622859	0.937095	0.967051	chr1:15715516-16467042	FAM131C (-17653)	EPHA2 (+64808)
1	15740516	15742839	1	16055442	16058715	2	1	0	1	2	1	0	1	3	4	3	4	315401	6.70712e-08	6.65334e-07	-0.102901	3.69438	0.0119107	0.913095	0.967051	chr1:15715516-16083715	SPEN (+51752)	ZBTB17 (+76516)
1	15740516	15742839	1	16243410	16245552	0	0	1	1	0	0	1	1	2	2	2	2	502803	2.38882e-06	1.81294e-05	-0.0906537	3.42329	0.00594101	0.938562	0.967051	chr1:15715516-16270552	ZBTB17 (-16902)	HSPB7 (+25756)
1	15740516	15742839	1	16204330	16206323	1	0	0	1	1	0	0	1	2	2	2	2	463649	5.02617e-06	3.64909e-05	-0.0903045	3.42453	0.00590402	0.938753	0.967051	chr1:15715516-16231323	ZBTB17 (+2712)	SPEN (+125556)
1	15740516	15742839	1	16081195	16084077	0	1	0	1	1	1	0	1	2	2	3	3	340958	4.07571e-05	0.000257389	0.398503	3.49187	0.12839	0.720107	0.967051	chr1:15715516-16109077	ZBTB17 (+63835)	SPEN (+64433)
1	15791461	15793184	1	16243410	16245552	0	1	1	1	0	1	1	1	3	3	3	3	452158	2.57617e-09	3.04345e-08	-0.0983447	3.56144	0.00894267	0.92466	0.967051	chr1:15766461-16270552	CLCNKA (-3545)	HSPB7 (+283)
1	15791461	15793184	1	16006454	16010724	3	6	2	5	3	4	1	5	4	16	4	13	216266	9.99201e-16	2.4596e-14	-0.407996	4.59247	0.485038	0.486149	0.967051	chr1:15766461-16035724	SPEN (+53229)	ZBTB17 (+75039)
1	15791461	15793184	1	15802402	15804997	5	2	3	6	6	4	4	8	4	16	4	22	11377	8.47561e-11	1.28509e-09	0.331875	4.86148	0.385355	0.534751	0.967051	chr1:15766461-15829997	UQCRHL (+11119)	FBLIM1 (+33730)
1	15791461	15793184	1	16081195	16084077	0	0	0	2	0	1	1	2	1	2	3	4	290313	0.00255097	0.00855739	0.761315	3.55063	0.514207	0.473323	0.967051	chr1:15766461-16109077	ZBTB17 (+38363)	SPEN (+89905)
1	15791461	15793184	1	16077489	16080096	1	2	1	0	1	2	2	2	3	4	4	7	286470	7.33711e-07	5.99028e-06	0.61913	3.86523	0.529709	0.466729	0.967051	chr1:15766461-16105096	ZBTB17 (+40353)	SPEN (+87915)
1	15791461	15793184	1	16072509	16074542	0	1	1	3	0	1	1	3	3	5	3	5	281203	0.000221342	0.000937988	-0.10089	3.78932	0.0135539	0.907319	0.967051	chr1:15766461-16099542	ZBTB17 (+43130)	SPEN (+85138)
1	15791461	15793184	1	16055442	16058715	1	3	0	5	2	3	0	9	3	9	3	14	264756	7.04437e-12	1.18232e-10	0.489205	4.35607	0.578761	0.446798	0.967051	chr1:15766461-16083715	ZBTB17 (+51044)	SPEN (+77224)
1	15802402	15804997	1	15814782	15817739	4	3	1	6	8	8	2	8	4	14	4	26	12561	8.66729e-12	1.44085e-10	0.772829	4.90655	2.09969	0.147329	0.421916	chr1:15777402-15842739	UQCRHL (-723)
1	15802402	15804997	1	16243410	16245552	1	2	2	2	2	2	2	2	4	7	4	8	440781	0	0	0.0767823	4.06343	0.0105117	0.918339	0.967051	chr1:15777402-16270552	CLCNKB (-19800)	CLCNKA (+1925)
1	15802402	15804997	1	16439685	16442042	0	0	2	1	0	0	3	1	2	3	2	4	637164	8.88178e-14	1.80428e-12	0.266728	3.63185	0.07237	0.787917	0.967051	chr1:15777402-16467042	FAM131C (-48596)	EPHA2 (+33865)
1	15802402	15804997	1	16960043	16964621	0	1	1	0	0	1	1	0	2	2	2	2	1158632	1.24523e-09	1.56423e-08	-0.0936827	3.43088	0.00626651	0.936904	0.967051	chr1:15777402-16989621	FBXO42 (-31058)	SPATA21 (+53912)
1	15802402	15804997	1	16006454	16010724	1	5	3	10	3	4	2	8	4	19	4	17	204889	0	0	-0.246627	4.77697	0.207949	0.64838	0.967051	chr1:15777402-16035724	SPEN (+58699)	ZBTB17 (+69569)
1	15802402	15804997	1	16204330	16206323	1	3	0	0	1	3	0	0	2	4	2	4	401627	1.03514e-11	1.70772e-10	-0.105652	3.69609	0.0124945	0.910999	0.967051	chr1:15777402-16231323	ZBTB17 (-28231)	HSPB7 (+14427)
1	15802402	15804997	1	16152172	16155701	0	1	1	1	0	1	1	1	3	3	3	3	350237	6.67193e-07	5.48389e-06	-0.0983447	3.56144	0.00894267	0.92466	0.967051	chr1:15777402-16180701	ZBTB17 (-2920)
1	15802402	15804997	1	16055442	16058715	1	2	0	7	1	2	0	8	3	10	3	11	253379	5.88652e-10	7.9276e-09	0.0247614	4.27405	0.00140395	0.970111	0.976362	chr1:15777402-16083715	ZBTB17 (+45573)	SPEN (+82695)
1	15814782	15817739	1	16006454	16010724	3	4	4	7	4	9	8	13	4	18	4	34	192328	0	0	0.776676	5.17704	2.52031	0.112389	0.327572	chr1:15789782-16035724	ZBTB17 (+63379)	SPEN (+64889)
1	15814782	15817739	1	16055442	16058715	0	1	0	3	1	2	0	7	2	4	3	10	240818	4.58081e-05	0.000279645	1.10518	3.98081	1.91419	0.166499	0.473344	chr1:15789782-16083715	ZBTB17 (+39383)	SPEN (+88885)
1	15814782	15817739	1	16620240	16626373	1	0	0	1	1	1	0	0	2	2	2	2	807046	2.11891e-08	2.23442e-07	-0.0828603	3.42779	0.00514312	0.942828	0.967051	chr1:15789782-16651373	ARHGEF19 (-7969)	RSG1 (+16584)
1	15814782	15817739	1	16243410	16245552	1	0	1	1	1	0	1	1	3	3	3	3	428220	7.31021e-09	8.15712e-08	-0.0984796	3.5671	0.0089622	0.924578	0.967051	chr1:15789782-16270552	CLCNKB (-13610)	CLCNKA (+8115)
1	15814782	15817739	1	16439685	16442042	0	2	1	0	0	2	1	1	2	3	3	4	624603	1.14131e-13	2.29843e-12	0.25244	3.62951	0.0656662	0.797755	0.967051	chr1:15789782-16467042	FAM131C (-54786)	EPHA2 (+27675)
1	15814782	15817739	1	16204330	16206323	2	1	0	0	2	1	0	1	2	3	3	4	389066	1.02767e-09	1.31354e-08	0.252506	3.63637	0.0656928	0.797714	0.967051	chr1:15789782-16231323	ZBTB17 (-34421)	HSPB7 (+8237)
1	15814782	15817739	1	16032210	16034432	1	4	0	1	1	4	0	4	3	6	3	9	217060	8.8838e-05	0.000435589	0.418419	4.04933	0.310028	0.577663	0.967051	chr1:15789782-16059432	ZBTB17 (+51525)	SPEN (+76743)
1	15974477	15976490	1	16006454	16010724	1	3	4	2	1	4	6	4	4	10	4	15	33105	1.57093e-05	0.000106842	0.441529	4.47021	0.50318	0.478106	0.967051	chr1:15949477-16035724	ZBTB17 (-16469)	HSPB7 (+26189)
1	16006454	16010724	1	16620240	16626373	4	1	2	2	2	1	1	1	4	9	4	5	614717	0	0	-0.90872	4.02759	1.36364	0.242908	0.664024	chr1:15981454-16651373	RSG1 (-79252)	FBXO42 (+36040)
1	16006454	16010724	1	16055442	16058715	2	7	2	12	4	5	4	14	4	23	4	27	48489	0	0	0.12854	5.10914	0.0697964	0.791633	0.967051	chr1:15981454-16083715	CLCNKB (-11192)	CLCNKA (+10533)
1	16006454	16010724	1	16072509	16074542	3	4	4	3	2	3	5	4	4	14	4	14	64936	2.46074e-09	2.91758e-08	-0.125155	4.57703	0.044393	0.833124	0.967051	chr1:15981454-16099542	CLCNKB (-3279)
1	16006454	16010724	1	16077489	16080096	1	1	0	10	1	2	0	12	3	12	3	15	70203	3.35134e-09	3.89438e-08	0.20435	4.47179	0.115117	0.734392	0.967051	chr1:15981454-16105096	CLCNKB (-502)
1	16006454	16010724	1	16081195	16084077	3	4	2	7	2	6	4	10	4	16	4	22	74047	6.66134e-16	1.65912e-14	0.325255	4.83731	0.370499	0.542732	0.967051	chr1:15981454-16109077	CLCNKB (+1489)	FAM131C (+28360)
1	16006454	16010724	1	16351718	16354246	0	0	1	1	0	0	1	1	2	2	2	2	344393	0.000215294	0.000914899	-0.0906537	3.42329	0.00594101	0.938562	0.967051	chr1:15981454-16379246	EPHA2 (-24263)	ARHGEF19 (+32259)
1	16006454	16010724	1	16204330	16206323	2	2	2	2	3	2	2	3	4	8	4	10	196737	6.8488e-07	5.61782e-06	0.192222	4.19917	0.0757096	0.783198	0.967051	chr1:15981454-16231323	FAM131C (-32763)	EPHA2 (+49698)
1	16006454	16010724	1	16234962	16238412	0	1	1	6	0	1	2	5	3	8	3	8	228098	8.9024e-06	6.25443e-05	-0.089375	4.07571	0.0153418	0.901425	0.967051	chr1:15981454-16263412	FAM131C (-48807)	EPHA2 (+33654)
1	16006454	16010724	1	16032210	16034432	0	5	5	13	1	8	6	14	3	23	4	29	24732	0	0	0.22854	5.14673	0.226001	0.634505	0.967051	chr1:15981454-16059432	HSPB7 (-1653)	CLCNKA (-1609)
1	16006454	16010724	1	16950596	16953770	0	0	2	0	1	0	1	0	1	2	2	2	943594	2.8657e-09	3.36266e-08	-0.0926569	3.43609	0.0061551	0.937467	0.967051	chr1:15981454-16978770	NECAP2 (+39376)	NBPF1 (+133375)
1	16006454	16010724	1	16243410	16245552	2	5	1	2	2	4	3	2	4	10	4	11	235892	2.25955e-09	2.69637e-08	0.0254517	4.3222	0.00148171	0.969295	0.97572	chr1:15981454-16270552	FAM131C (-52377)	EPHA2 (+30084)
1	16032210	16034432	1	16055442	16058715	2	6	2	5	2	9	2	5	4	15	4	18	23757	3.86585e-09	4.45887e-08	0.142049	4.7102	0.0645588	0.799431	0.967051	chr1:16007210-16083715	CLCNKB (+1686)	FAM131C (+28163)
1	16032210	16034432	1	16439685	16442042	0	1	0	1	0	1	1	1	2	2	3	3	407542	9.167e-07	7.37958e-06	0.397018	3.49116	0.127587	0.720947	0.967051	chr1:16007210-16467042	RSG1 (+36)
1	16055442	16058715	1	16204330	16206323	1	3	0	5	1	4	0	5	3	9	3	10	148248	8.98371e-07	7.24019e-06	0.0404576	4.20872	0.00347232	0.953011	0.967051	chr1:16030442-16231323	FAM131C (-57257)	EPHA2 (+25204)
1	16072509	16074542	1	16081195	16084077	5	5	2	7	6	9	4	10	4	19	4	29	9110	1.15463e-14	2.53592e-13	0.480751	5.09675	0.938435	0.332681	0.869939	chr1:16047509-16109077	FAM131C (-4667)
1	16072509	16074542	1	16077489	16080096	2	8	12	6	2	8	12	6	4	28	4	28	5267	0	0	-0.126052	5.29863	0.0724907	0.787744	0.967051	chr1:16047509-16105096	FAM131C (-2677)
1	16072509	16074542	1	16620240	16626373	0	2	1	3	0	1	1	4	3	6	3	6	549781	0	0	-0.110379	3.894	0.0183687	0.892192	0.967051	chr1:16047509-16651373	RSG1 (-112279)	FBXO42 (+3013)
1	16072509	16074542	1	16439685	16442042	0	0	3	0	1	0	3	0	1	3	2	4	367338	7.07149e-09	7.9047e-08	0.264556	3.64438	0.0713323	0.789407	0.967051	chr1:16047509-16467042	RSG1 (-20114)	FBXO42 (+95178)
1	16077489	16080096	1	16362459	16364380	2	1	1	3	2	0	1	2	4	7	3	5	284627	3.16165e-07	2.7802e-06	-0.545862	3.91199	0.449093	0.502766	0.967051	chr1:16052489-16389380	ARHGEF19 (-8326)	RSG1 (+16227)
1	16077489	16080096	1	16234962	16238412	0	2	2	6	1	3	2	6	3	10	4	12	157894	6.27734e-08	6.24921e-07	0.153474	4.32705	0.0557661	0.813317	0.967051	chr1:16052489-16263412	EPHA2 (-1864)
1	16077489	16080096	1	16243410	16245552	0	2	1	4	0	2	1	4	3	7	3	7	165688	0.000916489	0.00336029	-0.103247	3.99039	0.0182149	0.892641	0.967051	chr1:16052489-16270552	EPHA2 (-5434)	ARHGEF19 (+51088)
1	16077489	16080096	1	16204330	16206323	0	3	2	6	0	4	2	7	3	11	3	13	126534	7.18191e-09	8.02156e-08	0.120437	4.39658	0.0368663	0.847738	0.967051	chr1:16052489-16231323	FAM131C (-68280)	EPHA2 (+14181)
1	16077489	16080096	1	16620240	16626373	2	1	1	1	0	1	1	2	4	5	3	4	544514	1.11022e-16	2.91508e-15	-0.414416	3.74968	0.208324	0.648084	0.967051	chr1:16052489-16651373	FBXO42 (+523)
1	16077489	16080096	1	16439685	16442042	0	1	1	2	0	1	1	4	3	4	3	6	362071	1.89626e-13	3.7507e-12	0.415481	3.78922	0.226029	0.634484	0.967051	chr1:16052489-16467042	RSG1 (-22604)	FBXO42 (+92688)
1	16081195	16084077	1	17235553	17238112	0	1	0	1	0	1	0	1	2	2	2	2	1154196	1.83536e-09	2.22697e-08	-0.090183	3.41882	0.0058923	0.938813	0.967051	chr1:16056195-17263112	CROCC (-262296)	NBPF1 (-46167)
1	16081195	16084077	1	16243410	16245552	0	1	3	8	0	2	3	9	3	12	3	14	161845	3.66181e-10	5.15593e-09	0.106513	4.45929	0.0305262	0.861302	0.967051	chr1:16056195-16270552	EPHA2 (-7287)	ARHGEF19 (+49235)
1	16081195	16084077	1	16642628	16645697	0	0	1	1	0	0	1	1	2	2	2	2	561526	9.05664e-07	7.29505e-06	-0.0906537	3.42329	0.00594101	0.938562	0.967051	chr1:16056195-16670697	FBXO42 (-10992)	SPATA21 (+73978)
1	16081195	16084077	1	16620240	16626373	1	1	0	1	1	2	0	3	3	3	3	6	540670	2.22045e-16	5.69148e-15	0.77833	3.74008	0.712665	0.39856	0.967051	chr1:16056195-16651373	FBXO42 (-1330)
1	16081195	16084077	1	16439685	16442042	0	1	2	3	0	1	2	4	3	6	3	7	358227	0	0	0.0954782	3.94869	0.0147497	0.903336	0.967051	chr1:16056195-16467042	RSG1 (-24457)	FBXO42 (+90835)
1	16204330	16206323	1	16234962	16238412	1	2	1	8	2	4	3	12	4	12	4	21	31360	2.19123e-09	2.62125e-08	0.675693	4.67722	1.41409	0.234379	0.642607	chr1:16179330-16263412	ARHGEF19 (-8762)	RSG1 (+15791)
1	16204330	16206323	1	16243410	16245552	5	3	7	10	5	3	7	10	4	25	4	25	39154	0	0	-0.114922	5.14855	0.0560719	0.812816	0.967051	chr1:16179330-16270552	ARHGEF19 (-12332)	RSG1 (+12221)
1	16204330	16206323	1	17418608	17421073	1	0	0	1	2	0	0	1	2	2	2	3	1214514	2.6944e-12	4.74115e-11	0.398323	3.49755	0.128289	0.720212	0.967051	chr1:16179330-17446073	NBPF1 (-199215)	CROCC (-109248)
1	16204330	16206323	1	16439685	16442042	0	1	1	4	0	1	1	7	3	6	3	9	235537	3.01794e-05	0.000197988	0.427657	4.02778	0.323014	0.569802	0.967051	chr1:16179330-16467042	RSG1 (-86024)	FBXO42 (+29268)
1	16234962	16238412	1	16243410	16245552	5	7	3	6	7	9	4	12	4	21	4	32	7794	0	0	0.461977	5.20823	0.924761	0.336228	0.878025	chr1:16209962-16270552	RSG1 (-3095)
1	16234962	16238412	1	17418608	17421073	1	1	0	0	1	1	0	0	2	2	2	2	1183153	1.45159e-09	1.7975e-08	-0.0933341	3.43212	0.00622859	0.937095	0.967051	chr1:16209962-17446073	NBPF1 (-214531)	CROCC (-93932)
1	16234962	16238412	1	16642628	16645697	0	1	0	1	0	1	1	1	2	2	3	3	407475	8.77772e-07	7.08445e-06	0.397018	3.49116	0.127587	0.720947	0.967051	chr1:16209962-16670697	SPATA21 (-2906)	NECAP2 (-406)
1	16243410	16245552	1	16620240	16626373	0	1	0	3	0	2	0	1	2	4	2	3	378825	3.45235e-09	4.0058e-08	-0.443903	3.61369	0.2037	0.651751	0.967051	chr1:16218410-16651373	FBXO42 (-82438)	SPATA21 (+2532)
1	16351718	16354246	1	16362459	16364380	1	5	3	3	3	3	2	3	4	12	4	11	10437	0.000401872	0.00159806	-0.228051	4.39528	0.128517	0.719975	0.967051	chr1:16326718-16389380	FBXO42 (-5595)	SPATA21 (+79375)
1	16439685	16442042	1	17125025	17126841	1	0	0	1	1	0	0	1	2	2	2	2	685069	9.43786e-08	9.18652e-07	-0.0903045	3.42453	0.00590402	0.938753	0.967051	chr1:16414685-17151841	NBPF1 (-169776)	CROCC (-138687)
1	16439685	16442042	1	16642628	16645697	0	1	1	4	0	1	1	5	3	6	3	7	203299	0.000917646	0.00336406	0.098877	3.93756	0.0157444	0.900146	0.967051	chr1:16414685-16670697	NBPF1 (+70796)	NECAP2 (+101955)
1	16439685	16442042	1	16620240	16626373	1	2	3	11	1	6	1	9	4	17	4	17	182443	0	0	-0.0993085	4.70636	0.0324514	0.857041	0.967051	chr1:16414685-16651373	NBPF1 (+80458)	NECAP2 (+92293)
1	16620240	16626373	1	16642628	16645697	3	3	8	15	2	5	3	6	4	29	4	16	20856	4.21885e-15	9.73613e-14	-0.927393	5.01719	3.30355	0.0691304	0.318832	chr1:16595240-16670697	CROCC (-288981)	NBPF1 (-19482)
1	16620240	16626373	1	17045550	17047463	0	1	4	3	0	1	2	2	3	8	3	5	423200	0	0	-0.738208	3.96117	0.861745	0.353251	0.901653	chr1:16595240-17072463	NBPF1 (-220365)	CROCC (-88098)
1	16620240	16626373	1	17125025	17126841	1	1	0	2	1	1	0	0	3	4	2	2	502626	5.34736e-10	7.26806e-09	-0.928835	3.56277	0.779008	0.377445	0.943365	chr1:16595240-17151841	NBPF1 (-260054)	CROCC (-48409)
1	16620240	16626373	1	17273007	17275763	0	1	1	0	0	1	1	0	2	2	2	2	651078	1.74284e-07	1.61998e-06	-0.0936827	3.43088	0.00626651	0.936904	0.967051	chr1:16595240-17300763	CROCC (+26052)	MFAP2 (+32833)
1	16620240	16626373	1	17235553	17238112	1	1	1	0	1	0	1	1	3	3	3	3	613526	3.12504e-11	4.93447e-10	-0.108752	3.57135	0.0106598	0.917768	0.967051	chr1:16595240-17263112	CROCC (+7226)	MFAP2 (+51659)
1	16620240	16626373	1	16950596	16953770	1	1	1	2	1	0	0	2	4	5	2	3	328876	8.67628e-09	9.59599e-08	-0.758177	3.68486	0.636454	0.424998	0.967051	chr1:16595240-16978770	NBPF1 (-173518)	CROCC (-134945)
1	16620240	16626373	1	16960043	16964621	1	2	1	1	0	2	1	1	4	5	3	4	339025	1.66027e-10	2.45097e-09	-0.401172	3.75005	0.196359	0.657676	0.967051	chr1:16595240-16989621	NBPF1 (-178944)	CROCC (-129519)
1	16642628	16645697	1	17235553	17238112	0	2	0	1	0	2	0	1	2	3	2	3	592670	4.51542e-11	7.01909e-10	-0.0978694	3.55703	0.00886946	0.924968	0.967051	chr1:16617628-17263112	CROCC (+18420)	MFAP2 (+40465)
1	16642628	16645697	1	16960043	16964621	0	0	1	1	0	0	1	1	2	2	2	2	318169	0.00184658	0.00635939	-0.0906537	3.42329	0.00594101	0.938562	0.967051	chr1:16617628-16989621	NBPF1 (-190138)	CROCC (-118325)
1	16950596	16953770	1	16960043	16964621	3	3	1	12	4	4	0	5	4	19	3	13	10149	7.10761e-08	7.02855e-07	-0.594317	4.66246	1.09777	0.294756	0.786442	chr1:16925596-16989621	MFAP2 (+23226)	CROCC (+35659)
1	16950596	16953770	1	17475659	17478619	0	1	0	1	0	1	0	2	2	2	2	3	524956	1.16798e-08	1.27169e-07	0.385157	3.48577	0.121222	0.727713	0.967051	chr1:16925596-17503619	PADI3 (-34490)	PADI1 (+9482)
1	16950596	16953770	1	17235553	17238112	0	2	0	4	0	2	0	4	2	6	2	6	284649	2.8745e-07	2.55041e-06	-0.100473	3.8858	0.0154161	0.901187	0.967051	chr1:16925596-17263112	SDHB (-40184)	PADI2 (+25081)
1	16960043	16964621	1	17235553	17238112	0	1	2	3	0	1	3	1	3	6	3	5	274500	0.00284787	0.00947041	-0.326278	3.85713	0.152495	0.696162	0.967051	chr1:16935043-17263112	SDHB (-44908)	PADI2 (+20357)
1	17045550	17047463	1	17418608	17421073	1	1	0	0	1	1	0	0	2	2	2	2	373334	8.55105e-05	0.000423991	-0.0933341	3.43212	0.00622859	0.937095	0.967051	chr1:17020550-17446073	PADI3 (-15786)	PADI1 (+28186)
1	17125025	17126841	1	17273007	17275763	0	2	1	4	0	2	1	4	3	7	3	7	148452	0.00118505	0.00424043	-0.103247	3.99039	0.0182149	0.892641	0.967051	chr1:17100025-17300763	PADI1 (-4732)
1	17125025	17126841	1	17235553	17238112	12	14	12	32	12	14	12	32	4	70	4	70	110899	0	0	-0.112544	6.35462	0.094028	0.759117	0.967051	chr1:17100025-17263112	PADI2 (-62134)	PADI1 (-23557)
1	17125025	17126841	1	17335556	17337571	4	3	0	6	5	4	0	6	3	13	3	15	210630	1.74527e-13	3.46232e-12	0.0967669	4.55285	0.0265252	0.870624	0.967051	chr1:17100025-17362571	PADI3 (-17800)	PADI1 (+26172)
1	17125025	17126841	1	17418608	17421073	2	3	1	1	2	4	1	1	4	7	4	8	293907	9.03722e-13	1.67725e-11	0.0684846	4.06875	0.00847249	0.926661	0.967051	chr1:17100025-17446073	PADI4 (-35148)	PADI3 (+23951)
1	17125025	17126841	1	17405489	17408140	0	3	1	3	0	6	1	4	3	7	3	11	280881	1.00572e-09	1.28842e-08	0.504531	4.17418	0.51224	0.474171	0.967051	chr1:17100025-17433140	PADI4 (-41614)	PADI3 (+17485)
1	17125025	17126841	1	17500993	17503364	0	0	1	1	0	0	1	1	2	2	2	2	376245	8.65878e-05	0.000427746	-0.0906537	3.42329	0.00594101	0.938562	0.967051	chr1:17100025-17528364	PADI6 (-58001)	PADI4 (+5998)
1	17125025	17126841	1	17658871	17663164	0	0	1	1	0	0	1	1	2	2	2	2	535084	1.31783e-06	1.03767e-05	-0.0906537	3.42329	0.00594101	0.938562	0.967051	chr1:17100025-17688164	PADI6 (+21899)	RCC2 (+45629)
1	17273007	17275763	1	17605655	17608264	0	1	0	3	0	1	0	3	2	4	2	4	332574	5.32741e-09	6.04416e-08	-0.0969284	3.6687	0.0107025	0.917604	0.967051	chr1:17248007-17633264	RCC2 (-912)
1	17405489	17408140	1	17418608	17421073	2	6	1	15	4	12	4	24	4	24	4	44	13026	0	0	0.751933	5.42704	2.79818	0.0943714	0.318832	chr1:17380489-17446073	RCC2 (+26443)	PADI6 (+41085)
1	17405489	17408140	1	17500993	17503364	1	2	2	2	2	2	2	4	4	7	4	10	95364	0.00143701	0.00505419	0.368359	4.1472	0.264107	0.607313	0.967051	chr1:17380489-17528364	ARHGEF10L (-85408)	RCC2 (-14703)
1	17405489	17408140	1	18911777	18914308	1	1	0	0	1	1	0	0	2	2	2	2	1506228	7.54796e-10	9.92833e-09	-0.0933341	3.43212	0.00622859	0.937095	0.967051	chr1:17380489-18939308	KLHDC7A (-321083)	IGSF21 (+52153)
1	17405489	17408140	1	17475659	17478619	1	3	2	2	1	6	3	3	4	8	4	13	70324	4.59903e-05	0.000280424	0.553249	4.31426	0.688795	0.406575	0.967051	chr1:17380489-17503619	RCC2 (-2330)
1	17418608	17421073	1	17500993	17503364	1	2	1	4	1	3	1	6	4	8	4	11	82338	0.00023758	0.000998874	0.318605	4.21269	0.215358	0.6426	0.967051	chr1:17393608-17528364	ARHGEF10L (-78849)	RCC2 (-21262)
1	17418608	17421073	1	17493263	17495362	1	1	1	5	1	2	2	8	4	8	4	13	74472	1.02111e-05	7.11562e-05	0.551819	4.2853	0.68493	0.407894	0.967051	chr1:17393608-17520362	ARHGEF10L (-82850)	RCC2 (-17261)
1	17418608	17421073	1	17475659	17478619	1	4	3	10	3	7	4	12	4	18	4	26	57298	0	0	0.418747	4.97567	0.674513	0.411483	0.967051	chr1:17393608-17503619	ARHGEF10L (-91221)	RCC2 (-8890)
1	17418608	17421073	1	18579863	18583064	0	0	1	1	0	0	2	2	2	2	2	4	1161623	8.43769e-15	1.88168e-13	0.750341	3.55926	0.501328	0.478917	0.967051	chr1:17393608-18608064	IGSF21 (-106910)	ACTL8 (+245523)
1	17418608	17421073	1	18321072	18326348	2	0	0	0	2	0	0	1	1	2	2	3	903869	2.90471e-11	4.59938e-10	0.381454	3.50465	0.119269	0.729829	0.967051	chr1:17393608-18351348	IGSF21 (-235268)	ACTL8 (+117165)
1	17418608	17421073	1	18233976	18236251	0	1	0	1	0	1	0	1	2	2	2	2	815273	2.04855e-08	2.16493e-07	-0.090183	3.41882	0.0058923	0.938813	0.967051	chr1:17393608-18261251	IGSF21 (-280316)	ACTL8 (+72117)
1	17418608	17421073	1	18906213	18908609	1	1	0	0	1	1	0	0	2	2	2	2	1487570	6.17076e-10	8.27642e-09	-0.0933341	3.43212	0.00622859	0.937095	0.967051	chr1:17393608-18933609	KLHDC7A (-317373)	IGSF21 (+55863)
1	17418608	17421073	1	18882757	18885308	0	1	0	1	0	2	0	1	2	2	2	3	1464192	1.08602e-12	1.99798e-11	0.392379	3.48899	0.125086	0.723582	0.967051	chr1:17393608-18910308	KLHDC7A (-329024)	IGSF21 (+44212)
1	17418608	17421073	1	18872662	18876795	0	0	0	2	0	0	1	2	1	2	2	3	1454888	1.21481e-12	2.22285e-11	0.400141	3.48368	0.129281	0.719178	0.967051	chr1:17393608-18901795	KLHDC7A (-333280)	IGSF21 (+39956)
1	17418608	17421073	1	17605655	17608264	2	3	3	5	2	4	3	5	4	13	4	14	187119	1.22813e-12	2.24613e-11	-0.00836316	4.52524	0.000191148	0.988969	0.991243	chr1:17393608-17633264	RCC2 (-73712)	ARHGEF10L (-26399)
1	17475659	17478619	1	17500993	17503364	1	3	3	7	2	4	3	10	4	14	4	19	25039	8.34145e-09	9.24526e-08	0.309718	4.69135	0.304586	0.581022	0.967051	chr1:17450659-17528364	ARHGEF10L (-50323)	RCC2 (-49788)
1	17475659	17478619	1	18099533	18101925	0	1	0	1	0	1	0	1	2	2	2	2	623590	1.7372e-07	1.61514e-06	-0.090183	3.41882	0.0058923	0.938813	0.967051	chr1:17450659-18126925	IGSF21 (-318954)	ACTL8 (+33479)
1	17475659	17478619	1	18882757	18885308	0	1	0	1	0	1	0	1	2	2	2	2	1406893	4.5247e-10	6.24736e-09	-0.090183	3.41882	0.0058923	0.938813	0.967051	chr1:17450659-18910308	KLHDC7A (-300498)	IGSF21 (+72738)
1	17493263	17495362	1	17500993	17503364	1	5	2	12	2	13	4	16	4	20	4	35	7866	0	0	0.689076	5.20091	2.07487	0.149742	0.428239	chr1:17468263-17528364	RCC2 (-58590)	ARHGEF10L (-41521)
1	17493263	17495362	1	17605655	17608264	2	8	1	4	3	9	3	5	4	15	4	20	112647	0	0	0.29527	4.77296	0.28876	0.591016	0.967051	chr1:17468263-17633264	ACTL8 (-204549)	ARHGEF10L (+10929)
1	17493263	17495362	1	18301792	18304421	2	0	0	1	2	0	0	1	2	3	2	3	808794	2.71116e-13	5.29674e-12	-0.0981354	3.56833	0.0089078	0.924806	0.967051	chr1:17468263-18329421	IGSF21 (-208904)	ACTL8 (+143529)
1	17500993	17503364	1	17605655	17608264	11	10	8	16	11	11	8	17	4	45	4	47	104781	0	0	-0.0610508	5.86028	0.0226084	0.88048	0.967051	chr1:17475993-17633264	ACTL8 (-200684)	ARHGEF10L (+14794)
1	17500993	17503364	1	17922089	17926076	0	1	0	1	0	1	0	1	2	2	2	2	421904	1.27784e-05	8.79192e-05	-0.090183	3.41882	0.0058923	0.938813	0.967051	chr1:17475993-17951076	ACTL8 (-41778)	ARHGEF10L (+173700)
1	17500993	17503364	1	17825017	17827020	0	1	0	1	0	2	0	1	2	2	2	3	323840	0.000168495	0.000734885	0.392379	3.48899	0.125086	0.723582	0.967051	chr1:17475993-17852020	ACTL8 (-91306)	ARHGEF10L (+124172)
1	17500993	17503364	1	18321072	18326348	0	1	1	1	0	1	1	0	3	3	2	2	821531	1.12777e-10	1.69133e-09	-0.573403	3.49782	0.269867	0.603421	0.967051	chr1:17475993-18351348	IGSF21 (-194075)	ACTL8 (+158358)
1	17500993	17503364	1	18301792	18304421	0	1	0	2	0	1	0	2	2	3	2	3	800928	5.87308e-13	1.11117e-11	-0.0949498	3.54962	0.00841639	0.926904	0.967051	chr1:17475993-18329421	IGSF21 (-205039)	ACTL8 (+147394)
1	17500993	17503364	1	18099533	18101925	0	3	2	2	0	3	2	2	3	7	3	7	598550	0	0	-0.10904	4.00833	0.0201895	0.887009	0.967051	chr1:17475993-18126925	IGSF21 (-306287)	ACTL8 (+46146)
1	17500993	17503364	1	18579863	18583064	1	1	0	0	1	1	1	0	2	2	3	3	1079285	6.25477e-12	1.05567e-10	0.393659	3.50436	0.125774	0.722855	0.967051	chr1:17475993-18608064	IGSF21 (-65717)	ACTL8 (+286716)
1	17605655	17608264	1	18882757	18885308	0	0	0	2	0	1	0	3	1	2	2	4	1277073	2.55351e-15	6.04421e-14	0.749719	3.54531	0.500605	0.479234	0.967051	chr1:17580655-18910308	KLHDC7A (-235500)	IGSF21 (+137736)
1	17652225	17656182	1	18099533	18101925	1	0	0	1	2	1	0	4	2	2	3	7	446525	8.10463e-15	1.81218e-13	1.47391	3.73867	2.33498	0.126497	0.364955	chr1:17627225-18126925	IGSF21 (-230671)	ACTL8 (+121762)
1	17658871	17663164	1	18099533	18101925	2	2	1	2	2	2	1	2	4	7	4	7	439711	0	0	-0.108878	4.01491	0.0201276	0.887181	0.967051	chr1:17633871-18126925	IGSF21 (-227348)	ACTL8 (+125085)
1	18099533	18101925	1	18882757	18885308	0	1	0	1	0	1	0	1	2	2	2	2	783303	2.03015e-08	2.14659e-07	-0.090183	3.41882	0.0058923	0.938813	0.967051	chr1:18074533-18910308	PAX7 (-138585)	KLHDC7A (+11439)
1	18820213	18821872	1	19703651	19706261	1	0	1	0	1	0	1	0	2	2	2	2	883913	9.68862e-09	1.06511e-07	-0.0938196	3.43662	0.00628031	0.936835	0.967051	chr1:18795213-19731261	EMC1 (-11685)	AKR7A3 (+26013)
1	18872662	18876795	1	19340608	19347079	1	0	2	1	1	2	3	2	3	4	4	8	469115	0	0	0.808653	3.91761	0.945721	0.330811	0.865809	chr1:18847662-19372079	IFFO2 (-153185)	UBR4 (+100405)
1	18872662	18876795	1	19659091	19662859	2	0	1	0	2	0	1	0	2	3	2	3	786246	7.99361e-13	1.49251e-11	-0.101601	3.58025	0.00946077	0.922515	0.967051	chr1:18847662-19687859	EMC1 (-16209)	AKR7A3 (+21489)
1	18872662	18876795	1	19240796	19242600	0	0	1	1	0	0	1	1	2	2	2	2	366969	7.89251e-05	0.000400535	-0.0906537	3.42329	0.00594101	0.938562	0.967051	chr1:18847662-19267600	IFFO2 (-100945)	UBR4 (+152645)
1	18872662	18876795	1	19760481	19764085	1	0	0	1	1	0	0	1	2	2	2	2	887554	7.63472e-09	8.50088e-08	-0.0903045	3.42453	0.00590402	0.938753	0.967051	chr1:18847662-19789085	PQLC2 (+6046)	CAPZB (+166290)
1	18872662	18876795	1	18882757	18885308	11	13	11	38	12	17	15	43	4	73	4	87	9304	0	0	0.146999	6.50395	0.168967	0.681031	0.967051	chr1:18847662-18910308	TAS1R2 (-19303)	ALDH4A1 (+23796)
1	18872662	18876795	1	18906213	18908609	5	11	2	5	5	11	2	5	4	23	4	23	32682	0	0	-0.120804	5.06689	0.0587011	0.808561	0.967051	chr1:18847662-18933609	TAS1R2 (-30954)	ALDH4A1 (+12145)
1	18872662	18876795	1	18911777	18914308	4	4	4	2	4	4	4	2	4	14	4	14	38314	1.29182e-07	1.23311e-06	-0.120502	4.59149	0.0412314	0.839092	0.967051	chr1:18847662-18939308	TAS1R2 (-33803)	ALDH4A1 (+9296)
1	18882757	18885308	1	18911777	18914308	5	9	1	16	9	13	6	23	4	31	4	51	29010	0	0	0.613099	5.67264	2.09503	0.147779	0.423157	chr1:18857757-18939308	TAS1R2 (-38851)	ALDH4A1 (+4248)
1	18882757	18885308	1	19714346	19716963	0	0	1	1	0	1	1	1	2	2	3	3	831622	5.33156e-11	8.2319e-10	0.391842	3.49343	0.124797	0.723889	0.967051	chr1:18857757-19741963	AKR7A3 (-10610)	AKR7A2 (+12286)
1	18882757	18885308	1	19703651	19706261	1	0	1	2	2	0	1	3	3	4	3	6	820923	0	0	0.4278	3.80057	0.238486	0.625302	0.967051	chr1:18857757-19731261	AKR7A3 (-5259)	AKR7A2 (+17637)
1	18882757	18885308	1	19915949	19919547	0	0	2	1	0	1	2	1	2	3	3	4	1033715	0	0	0.262129	3.6297	0.0701815	0.791073	0.967051	chr1:18857757-19944547	CAPZB (+83512)	PQLC2 (+88824)
1	18882757	18885308	1	19652939	19655156	0	0	0	3	1	0	0	4	1	3	2	5	770015	0	0	0.557272	3.66727	0.341153	0.559164	0.967051	chr1:18857757-19680156	EMC1 (-17405)	AKR7A3 (+20293)
1	18882757	18885308	1	19659091	19662859	0	1	1	6	0	1	1	8	3	8	3	10	776942	0	0	0.193065	4.15259	0.0763233	0.782343	0.967051	chr1:18857757-19687859	EMC1 (-21256)	AKR7A3 (+16442)
1	18882757	18885308	1	19240796	19242600	1	0	2	4	1	0	3	5	3	7	3	9	357665	0	0	0.234934	4.09177	0.103074	0.748171	0.967051	chr1:18857757-19267600	IFFO2 (-105993)	UBR4 (+147597)
1	18882757	18885308	1	19340608	19347079	0	0	1	4	1	0	2	4	2	5	3	7	459811	0	0	0.359198	3.89372	0.192128	0.661152	0.967051	chr1:18857757-19372079	IFFO2 (-158232)	UBR4 (+95358)
1	18882757	18885308	1	19390037	19392572	2	2	1	0	2	3	1	0	3	5	3	6	507272	0	0	0.130434	3.87588	0.0242979	0.876129	0.967051	chr1:18857757-19417572	IFFO2 (-180979)	UBR4 (+72611)
1	18882757	18885308	1	19486818	19488732	0	1	0	1	0	2	0	1	2	2	2	3	603742	2.38082e-09	2.82963e-08	0.392379	3.48899	0.125086	0.723582	0.967051	chr1:18857757-19513732	IFFO2 (-229059)	UBR4 (+24531)
1	18882757	18885308	1	19111994	19114768	2	1	3	8	3	1	3	10	4	14	4	17	229348	0	0	0.1605	4.63291	0.0786416	0.779147	0.967051	chr1:18857757-19139768	IFFO2 (-42077)	UBR4 (+211513)
1	18882757	18885308	1	19178522	19180427	0	1	0	1	1	1	0	2	2	2	3	4	295442	0.00038615	0.00154189	0.752412	3.55555	0.503747	0.477859	0.967051	chr1:18857757-19205427	IFFO2 (-74906)	UBR4 (+178684)
1	18882757	18885308	1	19760481	19764085	0	1	1	0	0	2	1	0	2	2	2	3	878250	3.31554e-11	5.22166e-10	0.388649	3.50094	0.123095	0.725702	0.967051	chr1:18857757-19789085	PQLC2 (+11093)	CAPZB (+161243)
1	18882757	18885308	1	18906213	18908609	4	11	10	21	5	11	15	29	4	46	4	60	23378	0	0	0.260834	5.99169	0.441417	0.506439	0.967051	chr1:18857757-18933609	TAS1R2 (-36001)	ALDH4A1 (+7098)
1	18906213	18908609	1	19703651	19706261	1	2	1	1	1	2	1	1	4	5	4	5	797545	0	0	-0.10663	3.80912	0.0150035	0.902512	0.967051	chr1:18881213-19731261	AKR7A3 (-16987)	AKR7A2 (+5909)
1	18906213	18908609	1	18911777	18914308	17	34	25	66	20	38	29	70	4	142	4	157	5631	0	0	0.0401658	7.34377	0.0155673	0.900707	0.967051	chr1:18881213-18939308	ALDH4A1 (-7480)	ENSG00000255275 (+10860)
1	18906213	18908609	1	19652939	19655156	0	0	1	2	0	0	1	3	2	3	2	4	746636	1.09912e-14	2.41958e-13	0.2587	3.61481	0.0685544	0.793453	0.967051	chr1:18881213-19680156	EMC1 (-29133)	AKR7A3 (+8565)
1	18906213	18908609	1	19659091	19662859	2	1	1	0	2	1	1	0	3	4	3	4	753564	0	0	-0.106302	3.7061	0.0126288	0.910524	0.967051	chr1:18881213-19687859	EMC1 (-32984)	AKR7A3 (+4714)
1	18906213	18908609	1	19340608	19347079	0	1	2	2	0	1	2	2	3	5	3	5	436432	3.33067e-16	8.49406e-15	-0.104146	3.80076	0.0143658	0.904596	0.967051	chr1:18881213-19372079	IFFO2 (-169960)	UBR4 (+83630)
1	18906213	18908609	1	19486818	19488732	0	0	1	2	0	0	1	2	2	3	2	3	580364	4.91251e-11	7.61015e-10	-0.0954139	3.55402	0.00848595	0.926603	0.967051	chr1:18881213-19513732	IFFO2 (-240787)	UBR4 (+12803)
1	18906213	18908609	1	19111994	19114768	2	0	0	6	2	0	0	6	2	8	2	8	205970	8.71844e-06	6.13301e-05	-0.0999171	4.07727	0.0189254	0.89058	0.967051	chr1:18881213-19139768	IFFO2 (-53805)	UBR4 (+199785)
1	18906213	18908609	1	19760481	19764085	0	0	0	2	0	1	0	2	1	2	2	3	854872	6.20963e-11	9.52906e-10	0.395523	3.48152	0.126776	0.721799	0.967051	chr1:18881213-19789085	PQLC2 (+22821)	CAPZB (+149515)
1	18906213	18908609	1	20638586	20641989	0	0	1	1	0	0	1	1	2	2	2	2	1732876	3.86387e-10	5.41466e-09	-0.0906537	3.42329	0.00594101	0.938562	0.967051	chr1:18881213-20666989	TMCO4 (+25816)	HTR6 (+108814)
1	18906213	18908609	1	19581390	19583931	0	1	0	1	0	1	0	1	2	2	2	2	675249	1.40421e-07	1.33184e-06	-0.090183	3.41882	0.0058923	0.938813	0.967051	chr1:18881213-19608931	UBR4 (-34796)	MRTO4 (-6467)
1	18911777	18914308	1	19652939	19655156	0	1	1	1	0	1	1	1	3	3	3	3	741005	2.33291e-12	4.13708e-11	-0.0983447	3.56144	0.00894267	0.92466	0.967051	chr1:18886777-19680156	EMC1 (-31915)	AKR7A3 (+5783)
1	18911777	18914308	1	19659091	19662859	1	0	1	3	1	0	1	4	3	5	3	6	747932	0	0	0.132792	3.84604	0.0251021	0.874113	0.967051	chr1:18886777-19687859	EMC1 (-35766)	AKR7A3 (+1932)
1	18911777	18914308	1	19240796	19242600	1	2	1	1	1	2	1	1	4	5	4	5	328655	1.51388e-11	2.45946e-10	-0.10663	3.80912	0.0150035	0.902512	0.967051	chr1:18886777-19267600	IFFO2 (-120503)	UBR4 (+133087)
1	18911777	18914308	1	19340608	19347079	2	0	0	1	2	0	0	1	2	3	2	3	430801	7.08348e-09	7.91721e-08	-0.0981354	3.56833	0.0089078	0.924806	0.967051	chr1:18886777-19372079	IFFO2 (-172742)	UBR4 (+80848)
1	18911777	18914308	1	19486818	19488732	1	0	0	2	1	0	0	3	2	3	2	4	574732	4.3987e-13	8.42876e-12	0.259023	3.61602	0.0687035	0.793234	0.967051	chr1:18886777-19513732	IFFO2 (-243569)	UBR4 (+10021)
1	18911777	18914308	1	19111994	19114768	1	3	1	3	1	3	1	3	4	8	4	8	200338	9.2707e-06	6.49713e-05	-0.107987	4.09634	0.0219386	0.88225	0.967051	chr1:18886777-19139768	IFFO2 (-56587)	UBR4 (+197003)
1	18911777	18914308	1	19760481	19764085	0	0	0	2	0	1	0	3	1	2	2	4	849240	2.52576e-13	4.94433e-12	0.749719	3.54531	0.500605	0.479234	0.967051	chr1:18886777-19789085	PQLC2 (+25603)	CAPZB (+146733)
1	18911777	18914308	1	20660488	20662861	0	1	1	1	0	1	1	1	3	3	3	3	1748632	6.66134e-16	1.65912e-14	-0.0983447	3.56144	0.00894267	0.92466	0.967051	chr1:18886777-20687861	TMCO4 (+12598)	HTR6 (+122032)
1	19111994	19114768	1	19703651	19706261	0	1	2	0	0	1	2	0	2	3	2	3	591575	4.68019e-11	7.26525e-10	-0.101795	3.57332	0.0094943	0.922378	0.967051	chr1:19086994-19731261	CAPZB (+75536)	PQLC2 (+96800)
1	19111994	19114768	1	19652939	19655156	0	2	0	1	0	2	0	1	2	3	2	3	540666	1.15889e-10	1.73609e-09	-0.0978694	3.55703	0.00886946	0.924968	0.967051	chr1:19086994-19680156	PQLC2 (+71247)	CAPZB (+101089)
1	19111994	19114768	1	19659091	19662859	1	0	1	0	1	0	1	0	2	2	2	2	547594	6.64874e-07	5.46582e-06	-0.0938196	3.43662	0.00628031	0.936835	0.967051	chr1:19086994-19687859	PQLC2 (+75099)	CAPZB (+97237)
1	19178522	19180427	1	19659091	19662859	1	1	1	2	1	1	1	2	4	5	4	5	481500	0	0	-0.103814	3.80196	0.0142813	0.904876	0.967051	chr1:19153522-19687859	CAPZB (+63973)	PQLC2 (+108363)
1	19178522	19180427	1	19652939	19655156	1	2	2	1	1	2	2	2	4	6	4	7	474573	0	0	0.0894127	3.96802	0.013054	0.909036	0.967051	chr1:19153522-19680156	CAPZB (+67825)	PQLC2 (+104511)
1	19178522	19180427	1	20099989	20102114	1	0	0	1	1	0	0	1	2	2	2	2	921577	4.49957e-09	5.14883e-08	-0.0903045	3.42453	0.00590402	0.938753	0.967051	chr1:19153522-20127114	NBL1 (-2914)
1	19240796	19242600	1	19340608	19347079	3	2	1	1	3	2	1	2	4	7	4	8	102145	0.00134277	0.00475053	0.0616573	4.0712	0.00695379	0.933542	0.967051	chr1:19215796-19372079	AKR7A3 (-4688)
1	19240796	19242600	1	19659091	19662859	2	1	0	4	2	1	1	4	3	7	4	8	419277	0	0	0.081775	4.04607	0.0118442	0.913336	0.967051	chr1:19215796-19687859	CAPZB (+32836)	PQLC2 (+139500)
1	19240796	19242600	1	19652939	19655156	3	1	0	6	3	1	0	6	3	10	3	10	412349	0	0	-0.103609	4.25412	0.0239701	0.876961	0.967051	chr1:19215796-19680156	CAPZB (+36688)	PQLC2 (+135648)
1	19240796	19242600	1	19581390	19583931	2	2	1	2	2	3	1	2	4	7	4	8	340962	0	0	0.071325	4.06189	0.00914619	0.92381	0.967051	chr1:19215796-19608931	CAPZB (+72300)	PQLC2 (+100036)
1	19240796	19242600	1	20493163	20495644	0	1	0	1	0	1	0	1	2	2	2	2	1252705	9.48748e-10	1.22161e-08	-0.090183	3.41882	0.0058923	0.938813	0.967051	chr1:19215796-20520644	RNF186 (-52942)	OTUD3 (-14293)
1	19340608	19347079	1	19372728	19375522	2	1	0	2	3	5	4	6	3	5	4	18	30281	5.48291e-05	0.000313532	1.64199	4.38384	5.66329	0.0173236	0.179712	chr1:19315608-19400522	PQLC2 (+45737)	CAPZB (+126599)
1	19340608	19347079	1	19581390	19583931	3	7	2	13	4	12	8	20	4	25	4	44	238817	0	0	0.697126	5.46768	2.43772	0.118448	0.343192	chr1:19315608-19608931	CAPZB (+22394)	PQLC2 (+149942)
1	19340608	19347079	1	19652939	19655156	5	16	11	15	11	21	19	22	4	47	4	73	310204	0	0	0.52311	6.18798	1.86519	0.172026	0.488179	chr1:19315608-19680156	MINOS1-NBL1 (-99097)	CAPZB (-13218)
1	19340608	19347079	1	19703651	19706261	1	1	1	4	2	2	1	8	4	7	4	13	361112	0	0	0.726613	4.2492	1.1281	0.28818	0.770588	chr1:19315608-19731261	MINOS1-NBL1 (-73544)	CAPZB (-38771)
1	19340608	19347079	1	19390037	19392572	3	5	3	7	4	7	5	12	4	18	4	28	47461	0	0	0.499173	5.04049	0.982351	0.321619	0.845091	chr1:19315608-19417572	PQLC2 (+54262)	CAPZB (+118074)
1	19340608	19347079	1	19760481	19764085	1	0	1	1	1	0	1	2	3	3	3	4	418439	2.56778e-10	3.70939e-09	0.255345	3.62776	0.0669965	0.795761	0.967051	chr1:19315608-19789085	CAPZB (-67683)	MINOS1-NBL1 (-44632)
1	19340608	19347079	1	19486818	19488732	2	3	1	2	3	3	2	2	4	8	4	10	143931	1.00745e-05	7.02668e-05	0.203377	4.1999	0.084348	0.771489	0.967051	chr1:19315608-19513732	CAPZB (+69994)	PQLC2 (+102342)
1	19340608	19347079	1	19714346	19716963	2	1	1	1	2	2	1	1	4	5	4	6	371811	9.99201e-16	2.4596e-14	0.133433	3.86875	0.0253367	0.873531	0.967051	chr1:19315608-19741963	MINOS1-NBL1 (-68193)	CAPZB (-44122)
1	19340608	19347079	1	19659091	19662859	5	11	7	11	7	14	9	15	4	34	4	45	317131	0	0	0.277549	5.66739	0.428276	0.512836	0.967051	chr1:19315608-19687859	MINOS1-NBL1 (-95245)	CAPZB (-17070)
1	19340608	19347079	1	20731432	20734288	1	0	0	1	1	0	0	1	2	2	2	2	1389016	7.47828e-10	9.84682e-09	-0.0903045	3.42453	0.00590402	0.938753	0.967051	chr1:19315608-20759288	PLA2G2A (-57705)	PLA2G5 (-32760)
1	19340608	19347079	1	20493163	20495644	0	0	1	1	0	0	1	1	2	2	2	2	1150560	1.59882e-09	1.96228e-08	-0.0906537	3.42329	0.00594101	0.938562	0.967051	chr1:19315608-20520644	PLA2G2E (+5491)	OTUD3 (+35613)
1	19372728	19375522	1	19390037	19392572	1	2	0	4	4	6	1	8	3	7	4	19	17179	2.28594e-05	0.000152254	1.27411	4.4739	3.95679	0.0466828	0.267808	chr1:19347728-19417572	PQLC2 (+70322)	CAPZB (+102014)
1	19372728	19375522	1	19581390	19583931	1	1	0	4	2	4	3	5	3	6	4	14	208535	4.99521e-08	5.03225e-07	1.069	4.25834	2.35732	0.124696	0.36004	chr1:19347728-19608931	CAPZB (+6334)	PQLC2 (+166002)
1	19372728	19375522	1	19652939	19655156	1	0	2	3	2	1	2	6	3	6	4	11	279922	6.94312e-09	7.76858e-08	0.705016	4.13656	0.942275	0.331693	0.867783	chr1:19347728-19680156	MINOS1-NBL1 (-83037)	CAPZB (-29278)
1	19372728	19375522	1	19714346	19716963	1	1	0	0	1	0	0	2	2	2	2	3	341529	1.55864e-05	0.000106049	0.374453	3.49571	0.115614	0.733841	0.967051	chr1:19347728-19741963	CAPZB (-60182)	MINOS1-NBL1 (-52133)
1	19372728	19375522	1	19703651	19706261	0	0	1	2	0	0	1	2	2	3	2	3	330831	4.89719e-06	3.56066e-05	-0.0954139	3.55402	0.00848595	0.926603	0.967051	chr1:19347728-19731261	MINOS1-NBL1 (-57484)	CAPZB (-54831)
1	19372728	19375522	1	19659091	19662859	0	1	0	3	0	2	2	2	2	4	3	6	286850	4.63363e-06	3.38021e-05	0.448338	3.79116	0.260085	0.610062	0.967051	chr1:19347728-19687859	MINOS1-NBL1 (-79185)	CAPZB (-33130)
1	19390037	19392572	1	19581390	19583931	4	6	8	5	4	6	8	10	4	23	4	28	191356	0	0	0.129576	5.18215	0.0724945	0.787739	0.967051	chr1:19365037-19608931	CAPZB (-2320)
1	19390037	19392572	1	19703651	19706261	2	4	0	2	2	6	0	3	3	8	3	11	313651	0	0	0.319001	4.22981	0.215954	0.64214	0.967051	chr1:19365037-19731261	CAPZB (-63485)	MINOS1-NBL1 (-48830)
1	19390037	19392572	1	19760481	19764085	1	0	0	1	1	0	0	1	2	2	2	2	370978	8.77747e-05	0.000431889	-0.0903045	3.42453	0.00590402	0.938753	0.967051	chr1:19365037-19789085	CAPZB (-92397)	MINOS1-NBL1 (-19918)
1	19390037	19392572	1	19486818	19488732	1	3	2	7	1	4	3	8	4	13	4	16	96470	1.98495e-11	3.19005e-10	0.182557	4.56866	0.0968827	0.755603	0.967051	chr1:19365037-19513732	CAPZB (+45279)	PQLC2 (+127057)
1	19390037	19392572	1	19652939	19655156	4	3	5	9	5	5	7	11	4	21	4	28	262743	0	0	0.296476	5.11826	0.365179	0.545644	0.967051	chr1:19365037-19680156	MINOS1-NBL1 (-74382)	CAPZB (-37933)
1	19390037	19392572	1	19880310	19883586	0	1	1	0	0	1	1	1	2	2	3	3	490643	3.75292e-08	3.83762e-07	0.381376	3.49771	0.119234	0.729867	0.967051	chr1:19365037-19908586	NBL1 (-6420)	MINOS1 (+39822)
1	19390037	19392572	1	21268589	21271408	0	1	0	1	0	1	0	1	2	2	2	2	1878694	2.5538e-10	3.69195e-09	-0.090183	3.41882	0.0058923	0.938813	0.967051	chr1:19365037-21296408	VWA5B1 (+39804)	CAMK2N1 (+155497)
1	19390037	19392572	1	19659091	19662859	9	1	2	10	9	1	3	11	4	22	4	24	269670	0	0	0.0105724	5.05686	0.00045137	0.98305	0.986756	chr1:19365037-19687859	MINOS1-NBL1 (-70531)	CAPZB (-41784)
1	19486818	19488732	1	19652939	19655156	3	4	3	4	3	4	3	4	4	14	4	14	166272	1.7899e-12	3.21796e-11	-0.11514	4.57025	0.0377227	0.846001	0.967051	chr1:19461818-19680156	CAPZB (-86323)	MINOS1-NBL1 (-25992)
1	19486818	19488732	1	19659091	19662859	0	0	2	5	0	0	2	5	2	7	2	7	173200	0.000677537	0.00255676	-0.101074	3.98771	0.0174956	0.89477	0.967051	chr1:19461818-19687859	CAPZB (-90175)	MINOS1-NBL1 (-22140)
1	19486818	19488732	1	19581390	19583931	1	5	0	8	1	5	0	8	3	14	3	14	94885	3.09043e-10	4.40986e-09	-0.104238	4.5243	0.0310942	0.86003	0.967051	chr1:19461818-19608931	MINOS1-NBL1 (-61604)	CAPZB (-50711)
1	19581390	19583931	1	19659091	19662859	2	1	0	6	2	2	0	8	3	9	3	12	78314	3.69623e-05	0.000238066	0.283006	4.28183	0.183201	0.668637	0.967051	chr1:19556390-19687859	NBL1 (-21107)	MINOS1 (+25135)
1	19581390	19583931	1	20638586	20641989	0	2	0	0	0	2	1	0	1	2	2	3	1057627	6.74349e-12	1.13443e-10	0.393859	3.49866	0.125884	0.722738	0.967051	chr1:19556390-20666989	PLA2G2D (+7867)	PLA2G5 (+41482)
1	19581390	19583931	1	19652939	19655156	1	1	1	9	1	1	2	9	4	12	4	13	71387	7.48832e-07	6.10518e-06	0.0159658	4.42008	0.000631814	0.979947	0.984262	chr1:19556390-19680156	NBL1 (-24959)	MINOS1 (+21283)
1	19652939	19655156	1	21254020	21256332	1	0	0	3	1	0	0	3	2	4	2	4	1601128	0	0	-0.0970486	3.67424	0.0107238	0.917522	0.967051	chr1:19627939-21281332	CAMK2N1 (+31584)	VWA5B1 (+163717)
1	19652939	19655156	1	19703651	19706261	2	2	1	6	2	2	1	7	4	11	4	12	50908	8.28876e-05	0.00041483	0.00906465	4.36635	0.000206247	0.988542	0.990908	chr1:19627939-19731261	HTR6 (+14313)	TMCO4 (+120317)
1	19652939	19655156	1	19659091	19662859	28	18	24	56	29	21	27	60	4	126	4	137	6927	0	0	0.0038428	7.2056	0.000137822	0.990633	0.992577	chr1:19627939-19687859	HTR6 (-7388)	NBL1 (+14667)
1	19659091	19662859	1	19703651	19706261	6	7	4	9	6	7	4	9	4	26	4	26	43981	0	0	-0.116422	5.19118	0.0590407	0.808019	0.967051	chr1:19634091-19731261	HTR6 (+17389)	TMCO4 (+117241)
1	19659091	19662859	1	19760481	19764085	0	3	1	5	0	5	3	6	3	9	3	14	101308	4.6717e-07	3.95862e-06	0.508918	4.36433	0.625076	0.429167	0.967051	chr1:19634091-19789085	HTR6 (+46301)	TMCO4 (+88329)
1	19659091	19662859	1	20521516	20524110	0	1	1	0	0	1	1	0	2	2	2	2	861838	1.20949e-08	1.31435e-07	-0.0936827	3.43088	0.00626651	0.936904	0.967051	chr1:19634091-20549110	PLA2G5 (+21393)	PLA2G2D (+27956)
1	19703651	19706261	1	19714346	19716963	8	5	5	12	8	8	6	12	4	30	4	34	10698	0	0	0.0660713	5.42412	0.0216029	0.883148	0.967051	chr1:19678651-19741963	HTR6 (+45020)	TMCO4 (+89610)
1	19703651	19706261	1	20521516	20524110	1	0	0	1	1	0	0	1	2	2	2	2	817857	2.71807e-08	2.82754e-07	-0.0903045	3.42453	0.00590402	0.938753	0.967051	chr1:19678651-20549110	PLA2G2D (+5676)	PLA2G5 (+43673)
1	19703651	19706261	1	20731432	20734288	1	2	0	0	1	2	0	0	2	3	2	3	1027904	2.91989e-14	6.15551e-13	-0.100963	3.57011	0.00936097	0.922923	0.967051	chr1:19678651-20759288	VWA5B1 (-71949)	UBXN10 (+32885)
1	19714346	19716963	1	20493163	20495644	2	0	0	1	2	0	0	1	2	3	2	3	778749	9.32587e-13	1.72826e-11	-0.0981354	3.56833	0.0089078	0.924806	0.967051	chr1:19689346-20520644	PLA2G2D (+14562)	PLA2G5 (+34787)
1	19714346	19716963	1	19760481	19764085	2	4	2	2	4	4	3	4	4	10	4	15	46628	1.25994e-06	9.95013e-06	0.449145	4.47058	0.520138	0.470783	0.967051	chr1:19689346-19789085	TMCO4 (+60701)	HTR6 (+73929)
1	19760481	19764085	1	21254020	21256332	0	0	1	1	0	0	1	1	2	2	2	2	1492893	6.53302e-10	8.71826e-09	-0.0906537	3.42329	0.00594101	0.938562	0.967051	chr1:19735481-21281332	MUL1 (-246)
1	19760481	19764085	1	20360584	20363931	0	1	0	1	1	1	0	1	2	2	3	3	599974	3.56065e-09	4.12444e-08	0.398503	3.49187	0.12839	0.720107	0.967051	chr1:19735481-20388931	PLA2G2A (-82463)	PLA2G5 (-8002)
1	19797647	19800581	1	20493163	20495644	0	1	0	1	0	1	0	1	2	2	2	2	695289	1.10457e-07	1.06612e-06	-0.090183	3.41882	0.0058923	0.938813	0.967051	chr1:19772647-20520644	PLA2G2F (+7320)	PLA2G2C (+28548)
1	19915949	19919547	1	20193595	20197251	0	1	0	3	2	4	1	10	2	4	4	17	277675	2.02407e-10	2.96124e-09	1.8375	4.27912	6.38112	0.011534	0.138455	chr1:19890949-20222251	PLA2G2A (-76857)	PLA2G5 (-13608)
1	19915949	19919547	1	20521516	20524110	0	0	0	2	0	1	0	5	1	2	2	6	605065	8.88178e-16	2.19143e-14	1.26591	3.66437	1.63496	0.201018	0.562	chr1:19890949-20549110	VWA5B1 (-70889)	UBXN10 (+33945)
1	19915949	19919547	1	20493163	20495644	0	1	3	0	2	3	3	1	2	4	4	9	576655	0	0	0.972	3.97713	1.42497	0.232587	0.638156	chr1:19890949-20520644	VWA5B1 (-85122)	UBXN10 (+19712)
1	19915949	19919547	1	20151328	20153523	0	3	2	2	0	5	4	4	3	7	3	13	234677	1.16077e-08	1.26431e-07	0.734063	4.26797	1.15124	0.283289	0.759458	chr1:19890949-20178523	PLA2G2A (-54993)	PLA2G5 (-35472)
1	19915949	19919547	1	20375791	20377877	1	0	0	1	1	0	0	1	2	2	2	2	459086	3.93939e-06	2.90315e-05	-0.0903045	3.42453	0.00590402	0.938753	0.967051	chr1:19890949-20402877	PLA2G2F (+7587)	PLA2G2C (+28281)
1	19915949	19919547	1	20099989	20102114	2	1	1	1	2	1	1	3	4	5	4	7	183303	0.002508	0.0084257	0.325899	3.91481	0.160241	0.688935	0.967051	chr1:19890949-20127114	PLA2G5 (-61176)	PLA2G2A (-29289)
1	19915949	19919547	1	20693604	20698385	0	0	1	1	0	0	1	1	2	2	2	2	778246	2.25785e-08	2.37288e-07	-0.0906537	3.42329	0.00594101	0.938562	0.967051	chr1:19890949-20723385	VWA5B1 (+16248)	CAMK2N1 (+179053)
1	20099989	20102114	1	20151328	20153523	2	2	1	5	5	2	3	6	4	10	4	16	51374	2.42273e-07	2.18416e-06	0.564097	4.48944	0.836928	0.360277	0.907776	chr1:20074989-20178523	PLA2G2F (-12570)	PLA2G2D (-7199)
1	20099989	20102114	1	21367068	21369463	0	0	1	1	0	0	1	1	2	2	2	2	1267214	8.54772e-10	1.1108e-08	-0.0906537	3.42329	0.00594101	0.938562	0.967051	chr1:20074989-21394463	SH2D5 (-2190)
1	20099989	20102114	1	20493163	20495644	0	1	0	1	0	1	0	1	2	2	2	2	393352	4.29692e-05	0.000267567	-0.090183	3.41882	0.0058923	0.938813	0.967051	chr1:20074989-20520644	VWA5B1 (+6898)	CAMK2N1 (+188403)
1	20151328	20153523	1	20521516	20524110	0	1	0	2	0	1	1	3	2	3	3	5	370387	1.1498e-10	1.72334e-09	0.55264	3.67382	0.336092	0.562094	0.967051	chr1:20126328-20549110	VWA5B1 (+46800)	CAMK2N1 (+148501)
1	20193595	20197251	1	20493163	20495644	1	2	0	0	3	5	1	4	2	3	4	13	298980	3.21965e-15	7.53655e-14	1.83107	4.10295	5.17722	0.0228849	0.202835	chr1:20168595-20520644	VWA5B1 (+53701)	CAMK2N1 (+141600)
1	20211250	20214268	1	20493163	20495644	0	2	0	3	1	2	1	4	2	5	4	8	281644	2.05905e-06	1.57602e-05	0.530665	3.94395	0.442163	0.50608	0.967051	chr1:20186250-20520644	VWA5B1 (+62528)	CAMK2N1 (+132773)
1	20211250	20214268	1	20521516	20524110	1	2	1	0	1	2	1	0	3	4	3	4	310054	2.49453e-07	2.24299e-06	-0.106144	3.70048	0.0125975	0.910634	0.967051	chr1:20186250-20549110	VWA5B1 (+76761)	CAMK2N1 (+118540)
1	20360584	20363931	1	20493163	20495644	1	3	3	1	2	4	3	1	4	8	4	10	132146	3.88058e-05	0.000247667	0.195351	4.20755	0.0781147	0.779869	0.967051	chr1:20335584-20520644	CAMK2N1 (+58106)	VWA5B1 (+137195)
1	20493163	20495644	1	21534088	21535845	0	0	1	1	0	0	1	1	2	2	2	2	1040563	2.5347e-09	2.99819e-08	-0.0906537	3.42329	0.00594101	0.938562	0.967051	chr1:20468163-21560845	HP1BP3 (-227816)	EIF4G3 (+162343)
1	20493163	20495644	1	20521516	20524110	2	3	1	4	2	4	1	7	4	10	4	14	28409	0.000107343	0.000500984	0.33936	4.40897	0.290471	0.589919	0.967051	chr1:20468163-20549110	MUL1 (-476)
1	20521516	20524110	1	20638586	20641989	0	8	2	8	1	16	5	16	3	18	4	38	117474	0	0	0.933123	5.22818	3.75849	0.0525399	0.275572	chr1:20496516-20666989	MUL1 (-73592)	CDA (-7195)
1	20521516	20524110	1	20693604	20698385	1	1	1	3	3	3	1	6	4	6	4	13	173181	7.26414e-07	5.93523e-06	0.942926	4.21962	1.7881	0.181158	0.512281	chr1:20496516-20723385	PINK1 (-23504)	CDA (+21003)
1	20521516	20524110	1	21268589	21271408	0	1	0	1	0	1	0	1	2	2	2	2	747185	4.1059e-08	4.1785e-07	-0.090183	3.41882	0.0058923	0.938813	0.967051	chr1:20496516-21296408	HP1BP3 (-109774)	EIF4G3 (+280385)
1	20521516	20524110	1	21702710	21704334	1	0	0	1	1	1	0	2	2	2	3	4	1180709	6.88338e-15	1.55166e-13	0.746086	3.55833	0.496391	0.48109	0.967051	chr1:20496516-21729334	HP1BP3 (-326237)	EIF4G3 (+63922)
1	20521516	20524110	1	20632652	20635112	3	5	1	4	3	6	2	4	4	13	4	15	111069	2.08207e-10	3.04267e-09	0.0900798	4.56336	0.0230834	0.87924	0.967051	chr1:20496516-20660112	MUL1 (-70153)	CDA (-10634)
1	20521516	20524110	1	20660488	20662861	1	2	2	2	1	2	2	2	4	7	4	7	138861	0.000807651	0.00299594	-0.109201	4.01372	0.020241	0.886866	0.967051	chr1:20496516-20687861	PINK1 (-41266)	CDA (+3241)
1	20632652	20635112	1	20638586	20641989	2	3	4	11	6	13	10	27	4	20	4	56	6405	0	0	1.33817	5.5777	8.85677	0.00292004	0.0502211	chr1:20607652-20666989	PINK1 (+3866)	DDOST (+24223)
1	20632652	20635112	1	20660488	20662861	1	4	1	6	1	4	1	6	4	12	4	12	27792	7.3779e-05	0.000382087	-0.106708	4.40139	0.0290676	0.864623	0.967051	chr1:20607652-20687861	DDOST (+13787)	PINK1 (+14302)
1	20632652	20635112	1	21254020	21256332	1	0	0	1	1	0	0	3	2	2	2	4	621294	3.99123e-11	6.23672e-10	0.73902	3.55514	0.488206	0.484729	0.967051	chr1:20607652-21281332	HP1BP3 (-157804)	EIF4G3 (+232355)
1	20638586	20641989	1	20660488	20662861	4	4	2	8	5	10	6	12	4	18	4	33	21387	0	0	0.747231	5.15268	2.31192	0.128385	0.370126	chr1:20613586-20687861	DDOST (+10820)	PINK1 (+17269)
1	20638586	20641989	1	21367068	21369463	0	0	1	1	0	1	3	1	2	2	3	5	727978	1.28786e-14	2.8136e-13	1.05048	3.62845	1.05465	0.304439	0.809775	chr1:20613586-21394463	HP1BP3 (-217337)	EIF4G3 (+172822)
1	20638586	20641989	1	21333785	21336292	2	0	0	0	2	0	1	2	1	2	3	5	694751	2.17604e-14	4.64117e-13	1.0284	3.6342	1.01513	0.313676	0.827901	chr1:20613586-21361292	HP1BP3 (-200751)	EIF4G3 (+189408)
1	20638586	20641989	1	21215707	21218829	1	0	0	1	2	1	0	1	2	2	3	4	576980	9.04429e-11	1.36779e-09	0.759245	3.56439	0.511766	0.474375	0.967051	chr1:20613586-21243829	HP1BP3 (-142020)	EIF4G3 (+248139)
1	20638586	20641989	1	21657166	21661028	0	1	0	1	0	1	0	1	2	2	2	2	1018809	2.06178e-09	2.4785e-08	-0.090183	3.41882	0.0058923	0.938813	0.967051	chr1:20613586-21686028	HP1BP3 (-363119)	EIF4G3 (+27040)
1	20638586	20641989	1	21963192	21965379	1	0	1	1	1	0	1	1	3	3	3	3	1323998	3.10862e-15	7.28491e-14	-0.0984796	3.5671	0.0089622	0.924578	0.967051	chr1:20613586-21990379	NBPF3 (-138330)	ECE1 (-11494)
1	20660488	20662861	1	21813089	21815554	1	1	0	0	1	1	0	0	2	2	2	2	1152647	1.13043e-09	1.43208e-08	-0.0933341	3.43212	0.00622859	0.937095	0.967051	chr1:20635488-21840554	EIF4G3 (-61174)	ECE1 (+52468)
1	20660488	20662861	1	21231150	21233294	1	0	0	1	1	1	0	1	2	2	3	3	570547	5.66337e-09	6.40462e-08	0.392176	3.49466	0.124974	0.723701	0.967051	chr1:20635488-21258294	HP1BP3 (-160203)	EIF4G3 (+229956)
1	20693604	20698385	1	21254020	21256332	2	1	0	1	4	4	1	7	3	4	4	16	559181	0	0	1.74697	4.26579	5.6475	0.0174802	0.180226	chr1:20668604-21281332	HP1BP3 (-188280)	EIF4G3 (+201879)
1	20693604	20698385	1	21367068	21369463	0	0	0	2	0	2	3	3	1	2	3	8	672271	0	0	1.67915	3.79204	3.16945	0.0750278	0.318832	chr1:20668604-21394463	HP1BP3 (-244846)	EIF4G3 (+145313)
1	20693604	20698385	1	21231150	21233294	1	0	1	1	1	1	3	2	3	3	4	7	536227	0	0	0.99928	3.80802	1.23644	0.266159	0.72202	chr1:20668604-21258294	HP1BP3 (-176761)	EIF4G3 (+213398)
1	20693604	20698385	1	21193781	21196536	0	1	1	1	1	2	1	3	3	3	4	7	499164	0	0	0.990095	3.79802	1.21538	0.27027	0.732033	chr1:20668604-21221536	HP1BP3 (-158382)	EIF4G3 (+231777)
1	20693604	20698385	1	21215707	21218829	1	1	0	2	2	1	0	1	3	4	3	4	521273	3.64153e-14	7.61824e-13	-0.0867304	3.68745	0.00878406	0.925329	0.967051	chr1:20668604-21243829	HP1BP3 (-169529)	EIF4G3 (+220630)
1	20693604	20698385	1	21268589	21271408	0	0	1	1	0	1	1	2	2	2	3	4	574004	5.86666e-11	9.02305e-10	0.745773	3.5571	0.496039	0.481246	0.967051	chr1:20668604-21296408	HP1BP3 (-195818)	EIF4G3 (+194341)
1	20693604	20698385	1	21963192	21965379	1	0	0	1	2	0	0	1	2	2	2	3	1268291	1.59139e-12	2.8765e-11	0.398323	3.49755	0.128289	0.720212	0.967051	chr1:20668604-21990379	NBPF3 (-110821)	ECE1 (-39003)
1	20731432	20734288	1	21193781	21196536	1	1	0	1	1	1	0	1	3	3	3	3	462298	3.10534e-09	3.62558e-08	-0.0980017	3.56267	0.00888852	0.924888	0.967051	chr1:20706432-21221536	HP1BP3 (-177296)	EIF4G3 (+212863)
1	20731432	20734288	1	21367068	21369463	2	0	0	1	1	0	0	1	2	3	2	2	635405	2.19867e-09	2.62952e-08	-0.586763	3.49862	0.280528	0.596356	0.967051	chr1:20706432-21394463	HP1BP3 (-263760)	EIF4G3 (+126399)
1	21193781	21196536	1	21657166	21661028	1	0	2	0	1	0	2	0	2	3	2	3	463938	2.30473e-09	2.74623e-08	-0.101945	3.57901	0.00951684	0.922286	0.967051	chr1:21168781-21686028	ECE1 (-136916)	NBPF3 (-12908)
1	21193781	21196536	1	21534088	21535845	0	0	1	1	0	0	1	1	2	2	2	2	339808	0.000560132	0.00215343	-0.0906537	3.42329	0.00594101	0.938562	0.967051	chr1:21168781-21560845	NBPF3 (-75500)	ECE1 (-74324)
1	21215707	21218829	1	21254020	21256332	0	1	3	7	4	2	5	13	3	11	4	24	37908	2.69996e-10	3.88733e-09	0.987429	4.74459	3.05326	0.0805752	0.318832	chr1:21190707-21281332	EIF4G3 (-59173)	ECE1 (+54469)
1	21215707	21218829	1	21488124	21492522	3	1	0	3	1	1	0	2	3	7	3	4	273055	0.00240645	0.00811106	-0.846146	3.85544	0.992653	0.319095	0.839376	chr1:21190707-21517522	NBPF3 (-86198)	ECE1 (-63626)
1	21215707	21218829	1	21657166	21661028	1	1	0	2	1	2	0	5	3	4	3	8	441829	0	0	0.796292	3.894	0.918606	0.337841	0.881705	chr1:21190707-21686028	NBPF3 (-1945)
1	21215707	21218829	1	21367068	21369463	4	4	1	8	4	5	1	10	4	17	4	20	150997	0	0	0.109714	4.80806	0.0417935	0.838014	0.967051	chr1:21190707-21394463	ECE1 (-2096)
1	21215707	21218829	1	21231150	21233294	3	0	3	6	3	1	5	9	3	12	4	18	14954	7.93922e-06	5.61607e-05	0.449117	4.61565	0.593355	0.441125	0.967051	chr1:21190707-21258294	EIF4G3 (-47654)	ECE1 (+65988)
1	21231150	21233294	1	21254020	21256332	11	5	11	16	19	9	14	29	4	43	4	71	22954	0	0	0.586332	6.127	2.27072	0.131838	0.37955	chr1:21206150-21281332	EIF4G3 (-66894)	ECE1 (+46748)
1	21231150	21233294	1	21702710	21704334	1	0	0	1	1	0	0	1	2	2	2	2	471300	4.91783e-06	3.5751e-05	-0.0903045	3.42453	0.00590402	0.938753	0.967051	chr1:21206150-21729334	ALPL (-41630)	NBPF3 (+27429)
1	21231150	21233294	1	21657166	21661028	3	3	0	4	3	2	1	8	3	10	4	14	426875	0	0	0.337791	4.40931	0.287803	0.591632	0.967051	chr1:21206150-21686028	ALPL (-63283)	NBPF3 (+5776)
1	21231150	21233294	1	21864006	21867382	1	0	1	0	1	0	1	0	2	2	2	2	633472	2.10723e-07	1.92409e-06	-0.0938196	3.43662	0.00628031	0.936835	0.967051	chr1:21206150-21892382	ALPL (+39894)	RAP1GAP (+70775)
1	21231150	21233294	1	21534088	21535845	0	2	2	4	0	2	4	7	3	8	3	13	302744	0	0	0.552401	4.29255	0.686432	0.40738	0.967051	chr1:21206150-21560845	ECE1 (-93009)	NBPF3 (-56815)
1	21231150	21233294	1	21268589	21271408	1	2	3	2	1	3	3	4	4	8	4	11	37776	0.00254513	0.00853997	0.311234	4.23401	0.205943	0.649966	0.967051	chr1:21206150-21296408	EIF4G3 (-74432)	ECE1 (+39210)
1	21231150	21233294	1	21367068	21369463	9	11	9	22	11	15	13	30	4	51	4	69	136043	0	0	0.311946	6.16124	0.668686	0.41351	0.967051	chr1:21206150-21394463	NBPF3 (-140006)	ECE1 (-9818)
1	21231150	21233294	1	22104548	22106661	1	0	0	2	1	0	0	2	2	3	2	3	873382	1.53211e-13	3.0557e-12	-0.0950704	3.55525	0.00843312	0.926832	0.967051	chr1:21206150-22131661	RAP1GAP (-48865)	USP48 (+114700)
1	21231150	21233294	1	21963192	21965379	0	0	1	3	1	0	1	3	2	4	3	5	732063	0	0	0.197405	3.73457	0.047162	0.828077	0.967051	chr1:21206150-21990379	RAP1GAP (+21776)	ALPL (+88893)
1	21254020	21256332	1	21488124	21492522	1	5	1	3	0	3	0	2	4	10	2	5	235147	4.1613e-05	0.000261361	-1.0466	4.05111	1.88411	0.169868	0.482371	chr1:21229020-21517522	ECE1 (-82782)	NBPF3 (-67042)
1	21254020	21256332	1	21657166	21661028	3	3	3	6	5	5	4	10	4	15	4	24	403921	0	0	0.541986	4.87486	1.03289	0.309481	0.819785	chr1:21229020-21686028	ALPL (-51848)	NBPF3 (+17211)
1	21254020	21256332	1	21367068	21369463	23	26	18	48	26	36	28	67	4	115	4	157	113089	0	0	0.320035	7.23627	0.957004	0.327943	0.859385	chr1:21229020-21394463	NBPF3 (-128571)	ECE1 (-21253)
1	21254020	21256332	1	21963192	21965379	2	0	0	3	3	1	0	5	2	5	3	9	709109	0	0	0.679683	3.99846	0.75856	0.38378	0.956219	chr1:21229020-21990379	RAP1GAP (+10341)	ALPL (+100328)
1	21254020	21256332	1	21813089	21815554	0	2	0	2	0	2	0	2	2	4	2	4	559145	1.37668e-14	2.99815e-13	-0.0997585	3.67594	0.0112691	0.915459	0.967051	chr1:21229020-21840554	ALPL (+25415)	RAP1GAP (+85254)
1	21254020	21256332	1	21864006	21867382	0	1	0	1	1	1	0	2	2	2	3	4	610518	3.25838e-11	5.13582e-10	0.752412	3.55555	0.503747	0.477859	0.967051	chr1:21229020-21892382	ALPL (+51329)	RAP1GAP (+59340)
1	21254020	21256332	1	21534088	21535845	2	1	2	5	2	2	3	6	4	10	4	13	279790	3.48388e-13	6.7373e-12	0.254006	4.37759	0.15796	0.691042	0.967051	chr1:21229020-21560845	ECE1 (-104444)	NBPF3 (-45380)
1	21254020	21256332	1	21333785	21336292	10	5	7	12	10	5	10	15	4	34	4	40	79862	0	0	0.108467	5.60571	0.0633754	0.801238	0.967051	chr1:21229020-21361292	ECE1 (-4667)
1	21254020	21256332	1	21268589	21271408	7	13	10	20	9	16	13	25	4	50	4	63	14822	0	0	0.213547	6.09181	0.305824	0.580254	0.967051	chr1:21229020-21296408	EIF4G3 (-85867)	ECE1 (+27775)
1	21254020	21256332	1	22022210	22024517	0	1	1	0	0	1	1	1	2	2	3	3	768187	3.36841e-10	4.77631e-09	0.381376	3.49771	0.119234	0.729867	0.967051	chr1:21229020-22049517	RAP1GAP (-19228)	USP48 (+144337)
1	21254020	21256332	1	22104548	22106661	0	0	1	1	0	0	1	1	2	2	2	2	850428	1.39836e-08	1.50859e-07	-0.0906537	3.42329	0.00594101	0.938562	0.967051	chr1:21229020-22131661	RAP1GAP (-60300)	USP48 (+103265)
1	21268589	21271408	1	21657166	21661028	1	2	1	0	1	3	1	1	3	4	4	6	389098	1.04361e-14	2.30338e-13	0.415494	3.8121	0.226092	0.634437	0.967051	chr1:21243589-21686028	ALPL (-44563)	NBPF3 (+24496)
1	21268589	21271408	1	21781645	21784116	0	0	1	1	0	0	1	1	2	2	2	2	512882	1.58924e-06	1.23643e-05	-0.0906537	3.42329	0.00594101	0.938562	0.967051	chr1:21243589-21809116	ALPL (+16981)	RAP1GAP (+93688)
1	21268589	21271408	1	21367068	21369463	4	3	3	14	7	7	4	16	4	24	4	34	98267	0	0	0.400518	5.27694	0.737963	0.390314	0.967051	chr1:21243589-21394463	NBPF3 (-121287)	ECE1 (-28537)
1	21268589	21271408	1	21333785	21336292	3	7	2	7	3	7	2	7	4	19	4	19	65040	6.66134e-16	1.65912e-14	-0.113093	4.84613	0.0452624	0.831522	0.967051	chr1:21243589-21361292	NBPF3 (-137872)	ECE1 (-11952)
1	21333785	21336292	1	21657166	21661028	0	0	2	2	0	0	2	2	2	4	2	4	324058	1.7505e-08	1.86545e-07	-0.100699	3.68465	0.011456	0.914763	0.967051	chr1:21308785-21686028	ALPL (-11965)	NBPF3 (+57094)
1	21333785	21336292	1	21781645	21784116	0	1	2	1	0	1	2	1	3	4	3	4	447842	5.78204e-13	1.09491e-11	-0.103576	3.69194	0.0120524	0.912581	0.967051	chr1:21308785-21809116	ALPL (+49579)	RAP1GAP (+61090)
1	21333785	21336292	1	22415877	22417961	1	1	0	1	1	1	0	1	3	3	3	3	1081880	1.17684e-14	2.58252e-13	-0.0980017	3.56267	0.00888852	0.924888	0.967051	chr1:21308785-22442961	HSPG2 (+61424)	LDLRAD2 (+63608)
1	21333785	21336292	1	21367068	21369463	2	7	0	6	2	10	1	7	3	15	4	20	33227	3.12999e-11	4.94188e-10	0.292698	4.75349	0.283805	0.594218	0.967051	chr1:21308785-21394463	NBPF3 (-88689)	ECE1 (-61135)
1	21333785	21336292	1	21963192	21965379	0	1	0	1	0	1	0	1	2	2	2	2	629247	1.64696e-07	1.53925e-06	-0.090183	3.41882	0.0058923	0.938813	0.967051	chr1:21308785-21990379	RAP1GAP (-29541)	USP48 (+134024)
1	21367068	21369463	1	21534088	21535845	0	1	2	3	0	1	2	7	3	6	3	10	166701	0.000111296	0.000515287	0.562319	4.08149	0.580567	0.44609	0.967051	chr1:21342068-21560845	ALPL (-57915)	NBPF3 (+11144)
1	21367068	21369463	1	21657166	21661028	0	1	1	4	0	1	0	3	3	6	2	4	290831	6.65173e-07	5.4682e-06	-0.628234	3.78428	0.517934	0.471724	0.967051	chr1:21342068-21686028	ALPL (+4676)	RAP1GAP (+105993)
1	21367068	21369463	1	21488124	21492522	1	4	0	4	1	3	0	3	3	9	3	7	122057	0.000227083	0.000959585	-0.441195	4.08939	0.365451	0.545494	0.967051	chr1:21342068-21517522	ECE1 (-139306)	NBPF3 (-10518)
1	21367068	21369463	1	22415877	22417961	1	0	1	0	1	0	1	0	2	2	2	2	1048653	2.22137e-09	2.65452e-08	-0.0938196	3.43662	0.00628031	0.936835	0.967051	chr1:21342068-22442961	HSPG2 (+44782)	LDLRAD2 (+80250)
1	21367068	21369463	1	22104548	22106661	0	0	1	1	0	0	1	1	2	2	2	2	737339	4.53996e-08	4.59653e-07	-0.0906537	3.42329	0.00594101	0.938562	0.967051	chr1:21342068-22131661	RAP1GAP (-116824)	USP48 (+46741)
1	21367068	21369463	1	21963192	21965379	2	2	2	4	3	4	2	4	4	10	4	13	596020	0	0	0.258445	4.38734	0.163392	0.686053	0.967051	chr1:21342068-21990379	RAP1GAP (-46183)	USP48 (+117382)
1	21367068	21369463	1	22022210	22024517	1	0	0	1	1	0	0	2	2	2	2	3	655098	1.77655e-09	2.16151e-08	0.384927	3.49144	0.121097	0.727848	0.967051	chr1:21342068-22049517	RAP1GAP (-75752)	USP48 (+87813)
1	21367068	21369463	1	21781645	21784116	0	1	1	0	0	1	1	0	2	2	2	2	414615	1.7935e-05	0.000121089	-0.0936827	3.43088	0.00626651	0.936904	0.967051	chr1:21342068-21809116	RAP1GAP (+44449)	ALPL (+66220)
1	21488124	21492522	1	21534088	21535845	2	6	6	4	1	4	3	1	4	18	4	9	44643	1.79313e-07	1.66222e-06	-1.07861	4.54787	3.09267	0.0786458	0.318832	chr1:21463124-21560845	ALPL (+2613)	RAP1GAP (+108056)
1	21488124	21492522	1	22104548	22106661	0	2	1	0	0	2	1	0	2	3	2	3	615281	1.54218e-11	2.50394e-10	-0.101305	3.56888	0.00941645	0.922696	0.967051	chr1:21463124-22131661	LDLRAD2 (-14872)	USP48 (-13787)
1	21534088	21535845	1	22415877	22417961	0	1	1	0	0	1	1	0	2	2	2	2	881952	1.18631e-08	1.29057e-07	-0.0936827	3.43088	0.00626651	0.936904	0.967051	chr1:21509088-22442961	CELA3B (-996)
1	21534088	21535845	1	22130736	22133351	1	0	0	1	1	0	0	1	2	2	2	2	597077	4.5938e-07	3.89828e-06	-0.0903045	3.42453	0.00590402	0.938753	0.967051	chr1:21509088-22158351	LDLRAD2 (+21455)	HSPG2 (+103577)
1	21534088	21535845	1	21963192	21965379	1	3	0	0	1	3	0	0	2	4	2	4	429319	2.01261e-12	3.59574e-11	-0.105652	3.69609	0.0124945	0.910999	0.967051	chr1:21509088-21990379	RAP1GAP (-129693)	USP48 (+33872)
1	21534088	21535845	1	21813089	21815554	1	2	0	3	1	2	1	3	3	6	4	7	279355	3.04474e-05	0.000199611	0.10732	3.95067	0.0183636	0.892207	0.967051	chr1:21509088-21840554	RAP1GAP (-54780)	USP48 (+108785)
1	21534088	21535845	1	21657166	21661028	3	2	2	2	3	2	3	1	4	9	4	9	124130	3.98e-05	0.00025271	-0.102306	4.21059	0.0216259	0.883087	0.967051	chr1:21509088-21686028	RAP1GAP (+22483)	ALPL (+88186)
1	21534088	21535845	1	22703638	22705689	1	0	0	1	1	0	0	1	2	2	2	2	1169697	1.11999e-09	1.42017e-08	-0.0903045	3.42453	0.00590402	0.938753	0.967051	chr1:21509088-22730689	WNT4 (+23077)	CDC42 (+67262)
1	21534088	21535845	1	22975902	22977437	0	1	1	0	0	1	1	0	2	2	2	2	1441703	6.57885e-10	8.77318e-09	-0.0936827	3.43088	0.00626651	0.936904	0.967051	chr1:21509088-23002437	ZBTB40 (-196088)	WNT4 (-112797)
1	21594388	21597096	1	22415877	22417961	0	0	2	1	0	1	2	1	2	3	3	4	821177	2.22045e-15	5.27978e-14	0.262129	3.6297	0.0701815	0.791073	0.967051	chr1:21569388-22442961	CDC42 (-46452)	CELA3A (+4519)
1	21594388	21597096	1	21963192	21965379	0	1	1	0	0	1	1	0	2	2	2	2	368543	8.84524e-05	0.000434248	-0.0936827	3.43088	0.00626651	0.936904	0.967051	chr1:21569388-21990379	RAP1GAP (-159843)	USP48 (+3722)
1	21657166	21661028	1	21963192	21965379	1	2	0	0	1	2	3	3	2	3	4	9	305188	8.12983e-12	1.35556e-10	1.32802	3.91312	2.39006	0.122109	0.353082	chr1:21632166-21990379	LDLRAD2 (-992)
1	21657166	21661028	1	22415877	22417961	1	0	0	2	1	1	0	1	2	3	3	3	757822	1.49392e-12	2.70764e-11	-0.0878217	3.55843	0.00735848	0.93164	0.967051	chr1:21632166-22442961	CDC42 (-15063)	CELA3A (+35908)
1	21657166	21661028	1	22130736	22133351	0	1	0	2	0	1	0	3	2	3	2	4	472946	2.07708e-11	3.33133e-10	0.259246	3.61044	0.0688107	0.793076	0.967051	chr1:21632166-22158351	HSPG2 (+42038)	LDLRAD2 (+82994)
1	21702710	21704334	1	21963192	21965379	2	3	0	4	2	3	0	4	3	9	3	9	260763	2.11763e-07	1.93273e-06	-0.106833	4.17888	0.0234957	0.878175	0.967051	chr1:21677710-21990379	LDLRAD2 (+21780)	HSPG2 (+103252)
1	21702710	21704334	1	22022210	22024517	0	2	1	2	0	2	1	2	3	5	3	5	319841	2.7733e-10	3.98709e-09	-0.103671	3.79645	0.0142484	0.904985	0.967051	chr1:21677710-22049517	LDLRAD2 (+51349)	HSPG2 (+73683)
1	21781645	21784116	1	22022210	22024517	1	0	1	4	1	0	2	4	3	6	3	7	240483	0.000640753	0.00243166	0.109634	3.94796	0.0191143	0.890039	0.967051	chr1:21756645-22049517	HSPG2 (+34216)	LDLRAD2 (+90816)
1	21781645	21784116	1	22415877	22417961	0	1	2	0	0	1	2	0	2	3	2	3	634038	1.92817e-11	3.10204e-10	-0.101795	3.57332	0.0094943	0.922378	0.967051	chr1:21756645-22442961	WNT4 (+43163)	CDC42 (+47176)
1	21781645	21784116	1	21813089	21815554	0	4	1	5	0	4	1	6	3	10	3	11	31441	0.000884078	0.00325202	0.0193052	4.28578	0.000870326	0.976465	0.98151	chr1:21756645-21840554	USP48 (-14994)	LDLRAD2 (-13665)
1	21813089	21815554	1	22130736	22133351	0	1	1	3	0	1	1	3	3	5	3	5	317722	3.68302e-10	5.18263e-09	-0.10089	3.78932	0.0135539	0.907319	0.967051	chr1:21788089-22158351	CELA3B (-3801)
1	21813089	21815554	1	22022210	22024517	0	3	1	2	0	3	1	4	3	6	3	8	209042	0.000617956	0.00235294	0.267137	3.99715	0.121089	0.727856	0.967051	chr1:21788089-22049517	HSPG2 (+18494)	LDLRAD2 (+106538)
1	21813089	21815554	1	21963192	21965379	0	2	1	4	0	3	1	4	3	7	3	8	149964	0.000386105	0.00154173	0.0773635	4.03756	0.0106632	0.917755	0.967051	chr1:21788089-21990379	HSPG2 (+48063)	LDLRAD2 (+76969)
1	21813089	21815554	1	23634245	23639623	0	1	1	0	0	1	1	0	2	2	2	2	1822612	3.69868e-10	5.20271e-09	-0.0936827	3.43088	0.00626651	0.936904	0.967051	chr1:21788089-23664623	KDM1A (-293137)	EPHB2 (+15391)
1	21813089	21815554	1	22415877	22417961	1	1	0	1	1	1	0	1	3	3	3	3	602597	5.20497e-11	8.0439e-10	-0.0980017	3.56267	0.00888852	0.924888	0.967051	chr1:21788089-22442961	WNT4 (+27441)	CDC42 (+62898)
1	21864006	21867382	1	21963192	21965379	1	4	0	3	1	4	0	3	3	8	3	8	98591	0.000483383	0.00188563	-0.107515	4.09219	0.0217608	0.882725	0.967051	chr1:21839006-21990379	HSPG2 (+22604)	LDLRAD2 (+102428)
1	21963192	21965379	1	22022210	22024517	0	4	1	6	1	4	2	7	3	11	4	14	59078	6.9073e-07	5.66217e-06	0.233754	4.43261	0.142144	0.706159	0.967051	chr1:21938192-22049517	CELA3A (-7801)	CELA3B (+16834)
1	21963192	21965379	1	22415877	22417961	0	2	0	3	0	2	0	3	2	5	2	5	452633	1.11022e-16	2.91508e-15	-0.100428	3.78504	0.013443	0.907697	0.967051	chr1:21938192-22442961	ZBTB40 (-261274)	WNT4 (-47611)
1	22022210	22024517	1	22104548	22106661	1	1	2	3	1	2	2	8	4	7	4	13	82241	4.58964e-05	0.000280018	0.711143	4.25435	1.08215	0.298216	0.795124	chr1:21997210-22131661	CDC42 (+11809)	WNT4 (+78530)
1	22104548	22106661	1	23097656	23099976	0	1	0	2	0	1	0	2	2	3	2	3	993211	1.57652e-14	3.40998e-13	-0.0949498	3.54962	0.00841639	0.926904	0.967051	chr1:22079548-23124976	C1QA (-34244)	EPHA8 (+38698)
1	22104548	22106661	1	23914529	23918164	1	1	0	0	1	1	0	0	2	2	2	2	1810742	3.03706e-10	4.33813e-09	-0.0933341	3.43212	0.00622859	0.937095	0.967051	chr1:22079548-23943164	KDM1A (-8137)	EPHB2 (+300391)
1	22104548	22106661	1	22415877	22417961	0	0	1	2	0	0	1	2	2	3	2	3	311314	4.16953e-05	0.00026173	-0.0954139	3.55402	0.00848595	0.926603	0.967051	chr1:22079548-22442961	ZBTB40 (-190596)	WNT4 (-118289)
1	22130736	22133351	1	22963252	22966513	0	2	1	0	0	2	1	0	2	3	2	3	832839	3.78364e-13	7.29232e-12	-0.101305	3.56888	0.00941645	0.922696	0.967051	chr1:22105736-22991513	EPHA8 (-14939)	ZBTB40 (+96774)
1	22130736	22133351	1	22703638	22705689	1	1	1	1	1	1	1	1	4	4	4	4	572620	3.9968e-15	9.24895e-14	-0.103239	3.69316	0.0119815	0.912838	0.967051	chr1:22105736-22730689	WNT4 (-275247)	ZBTB40 (-33638)
1	22130736	22133351	1	22415877	22417961	2	3	1	2	4	3	1	2	4	8	4	10	284875	3.50475e-12	6.08572e-11	0.204771	4.20057	0.0854535	0.770039	0.967051	chr1:22105736-22442961	ZBTB40 (-177502)	WNT4 (-131383)
1	22415877	22417961	1	22963252	22966513	0	1	2	0	0	1	2	0	2	3	2	3	547963	1.7196e-10	2.53451e-09	-0.101795	3.57332	0.0094943	0.922378	0.967051	chr1:22390877-22991513	EPHB2 (-19770)	C1QB (+38006)
1	22703638	22705689	1	23215872	23218590	1	0	0	1	1	0	0	1	2	2	2	2	512567	1.45917e-06	1.14177e-05	-0.0903045	3.42453	0.00590402	0.938753	0.967051	chr1:22678638-23243590	KDM1A (-58379)	EPHB2 (+250149)
1	22975902	22977437	1	23634245	23639623	0	0	0	2	1	0	0	2	1	2	2	3	660264	1.4304e-09	1.77431e-08	0.40162	3.48439	0.130086	0.718342	0.967051	chr1:22950902-23664623	HTR1D (-113034)	HNRNPR (+36547)
1	22975902	22977437	1	23183737	23185984	1	4	1	4	2	6	1	4	4	10	4	13	208191	5.08751e-10	6.94874e-09	0.259414	4.37823	0.164612	0.684945	0.967051	chr1:22950902-23210984	KDM1A (+61450)	LUZP1 (+96865)
1	23097656	23099976	1	23543520	23546116	0	1	0	1	1	1	0	2	2	2	3	4	446002	2.48608e-09	2.94508e-08	0.752412	3.55555	0.503747	0.477859	0.967051	chr1:23072656-23571116	HTR1D (-127157)	HNRNPR (+22424)
1	23097656	23099976	1	23183737	23185984	10	10	4	17	13	10	4	22	4	41	4	49	86044	0	0	0.134409	5.81036	0.108211	0.742191	0.967051	chr1:23072656-23210984	LUZP1 (+35988)	KDM1A (+122327)
1	23097656	23099976	1	24068962	24072773	0	1	1	1	0	1	1	1	3	3	3	3	972051	3.35287e-14	7.0352e-13	-0.0983447	3.56144	0.00894267	0.92466	0.967051	chr1:23072656-24097773	MDS2 (-42119)	ID3 (-25421)
1	23097656	23099976	1	23634245	23639623	0	1	1	0	1	1	1	1	2	2	4	4	538118	1.76767e-10	2.60197e-09	0.748454	3.5674	0.499156	0.479871	0.967051	chr1:23072656-23664623	ZNF436 (+802)
1	23183737	23185984	1	23525845	23530467	0	0	1	2	0	0	1	2	2	3	2	3	343295	1.00951e-06	8.07862e-06	-0.0954139	3.55402	0.00848595	0.926603	0.967051	chr1:23158737-23555467	HNRNPR (-12792)	ZNF436 (+12340)
1	23183737	23185984	1	23538759	23540976	1	1	0	2	1	1	0	2	3	4	3	4	355007	6.75377e-10	8.98449e-09	-0.0998895	3.6815	0.0112932	0.915368	0.967051	chr1:23158737-23565976	HNRNPR (-18047)	ZNF436 (+7085)
1	23183737	23185984	1	23543520	23546116	0	1	0	1	0	1	0	1	2	2	2	2	359957	0.000120146	0.000547588	-0.090183	3.41882	0.0058923	0.938813	0.967051	chr1:23158737-23571116	HNRNPR (-20617)	ZNF436 (+4515)
1	23183737	23185984	1	23215872	23218590	3	2	0	4	3	3	1	4	3	9	4	11	32370	0.00139889	0.0049323	0.17275	4.26809	0.065929	0.797359	0.967051	chr1:23158737-23243590	HTR1D (-6435)	HNRNPR (+143146)
1	23183737	23185984	1	23750239	23752300	1	0	0	1	1	0	0	1	2	2	2	2	566409	5.94601e-07	4.93059e-06	-0.0903045	3.42453	0.00590402	0.938753	0.967051	chr1:23158737-23777300	TCEA3 (-43279)	ASAP3 (+16159)
1	23183737	23185984	1	23553569	23555836	0	0	0	2	0	1	0	2	1	2	2	3	369842	4.58357e-06	3.34552e-05	0.395523	3.48152	0.126776	0.721799	0.967051	chr1:23158737-23580836	ZNF436 (-345)
1	23183737	23185984	1	23634245	23639623	1	1	0	2	1	1	0	2	3	4	3	4	452073	7.63389e-13	1.42868e-11	-0.0998895	3.6815	0.0112932	0.915368	0.967051	chr1:23158737-23664623	ZNF436 (-42238)	TCEA3 (+13060)
1	23215872	23218590	1	23664510	23666340	1	0	1	0	1	0	1	0	2	2	2	2	448194	8.95901e-06	6.29177e-05	-0.0938196	3.43662	0.00628031	0.936835	0.967051	chr1:23190872-23691340	TCEA3 (-16366)	ASAP3 (+43072)
1	23215872	23218590	1	23543520	23546116	3	2	0	0	3	3	0	1	2	5	3	7	327587	2.86438e-14	6.04358e-13	0.329707	3.92608	0.163778	0.685702	0.967051	chr1:23190872-23571116	ZNF436 (-11552)	TCEA3 (+43746)
1	23215872	23218590	1	23538759	23540976	1	1	0	0	1	1	0	0	2	2	2	2	322636	0.0014906	0.00522538	-0.0933341	3.43212	0.00622859	0.937095	0.967051	chr1:23190872-23565976	ZNF436 (-8982)	TCEA3 (+46316)
1	23496339	23498261	1	23538759	23540976	5	11	9	13	13	15	13	30	4	38	4	71	42567	0	0	0.756276	6.04849	3.65341	0.0559544	0.292592	chr1:23471339-23565976	ASAP3 (-34480)	E2F2 (+12562)
1	23496339	23498261	1	23543520	23546116	14	11	10	20	21	20	18	30	4	55	4	89	47518	0	0	0.57523	6.42774	2.4365	0.118541	0.343437	chr1:23471339-23571116	ASAP3 (-37050)	E2F2 (+9992)
1	23496339	23498261	1	23634245	23639623	16	8	16	35	22	17	22	55	4	75	4	116	139634	0	0	0.495821	6.7609	2.02957	0.154264	0.440226	chr1:23471339-23664623	MDS2 (-59353)	ID3 (-8187)
1	23496339	23498261	1	23809144	23812864	0	2	0	0	0	3	1	1	1	2	3	5	313704	1.63349e-06	1.26865e-05	1.03617	3.62611	1.0291	0.310371	0.821552	chr1:23471339-23837864	RPL11 (-37177)	MDS2 (+27268)
1	23496339	23498261	1	23565592	23567869	1	2	0	5	2	4	0	8	3	8	3	14	69430	3.09302e-06	2.31137e-05	0.657433	4.32036	0.997881	0.317824	0.836676	chr1:23471339-23592869	E2F2 (-884)
1	23496339	23498261	1	23553569	23555836	0	3	2	9	2	4	4	11	3	14	4	21	57402	1.12177e-12	2.06109e-11	0.475722	4.73721	0.741431	0.389203	0.966729	chr1:23471339-23580836	ASAP3 (-41910)	E2F2 (+5132)
1	23496339	23498261	1	23525845	23530467	8	5	7	22	8	6	10	25	4	42	4	49	30856	0	0	0.111556	5.80718	0.0749243	0.784297	0.967051	chr1:23471339-23555467	ASAP3 (-29225)	E2F2 (+17817)
1	23496339	23498261	1	23914529	23918164	0	0	0	3	0	0	1	3	1	3	2	4	419046	2.72233e-10	3.91766e-09	0.273864	3.6084	0.0758287	0.783032	0.967051	chr1:23471339-23943164	ELOA (-35903)	RPL11 (+15473)
1	23496339	23498261	1	24149298	24151604	0	1	2	0	0	1	2	0	2	3	2	3	653151	8.40117e-12	1.3989e-10	-0.101795	3.57332	0.0094943	0.922378	0.967051	chr1:23471339-24176604	GALE (-23168)	HMGCL (+1487)
1	23496339	23498261	1	25204022	25206581	0	0	1	1	0	0	1	1	2	2	2	2	1708001	2.77217e-10	3.98567e-09	-0.0906537	3.42329	0.00594101	0.938562	0.967051	chr1:23471339-25231581	GRHL3 (+32035)	STPG1 (+63637)
1	23496339	23498261	1	23690572	23693049	2	2	4	2	0	2	3	2	4	10	3	7	194510	8.23987e-06	5.81592e-05	-0.615451	4.15971	0.736391	0.39082	0.967051	chr1:23471339-23718049	ID3 (-34900)	MDS2 (-32640)
1	23496339	23498261	1	23744517	23746633	2	1	1	2	2	1	1	2	4	6	4	6	248275	0.000858614	0.00316695	-0.106657	3.91491	0.0172219	0.895592	0.967051	chr1:23471339-23771633	ID3 (-61692)	MDS2 (-5848)
1	23496339	23498261	1	25024684	25027895	0	1	1	0	0	1	1	0	2	2	2	2	1528989	4.38976e-10	6.0788e-09	-0.0936827	3.43088	0.00626651	0.936904	0.967051	chr1:23471339-25052895	IFNLR1 (-74856)	GRHL3 (-57308)
1	23496339	23498261	1	24068962	24072773	0	1	0	1	0	3	0	1	2	2	2	4	573567	7.89973e-11	1.20136e-09	0.753462	3.55588	0.505036	0.477296	0.967051	chr1:23471339-24097773	LYPLA2 (-6414)	PITHD1 (+6151)
1	23496339	23498261	1	23795999	23799637	0	1	0	1	0	3	0	1	2	2	2	4	300518	0.00019589	0.000841087	0.753462	3.55588	0.505036	0.477296	0.967051	chr1:23471339-23824637	RPL11 (-43791)	MDS2 (+20654)
1	23496339	23498261	1	23866866	23869638	0	2	4	0	0	3	4	0	2	6	2	7	370952	0	0	0.0922989	3.98108	0.0138561	0.906296	0.967051	chr1:23471339-23894638	RPL11 (-8790)	MDS2 (+55655)
1	23525845	23530467	1	23538759	23540976	8	9	3	13	8	15	5	19	4	33	4	47	11711	0	0	0.373396	5.66505	0.776612	0.378179	0.944914	chr1:23500845-23565976	E2F2 (-2191)
1	23525845	23530467	1	23914529	23918164	0	1	0	3	0	1	0	1	2	4	2	2	388190	6.32192e-08	6.29182e-07	-0.926465	3.54973	0.775565	0.378501	0.94534	chr1:23500845-23943164	ELOA (-21150)	RPL11 (+30226)
1	23525845	23530467	1	23866866	23869638	0	0	1	1	1	0	1	2	2	2	3	4	340096	1.47037e-06	1.15006e-05	0.751808	3.55997	0.503027	0.478173	0.967051	chr1:23500845-23894638	ELOA (-45413)	RPL11 (+5963)
1	23525845	23530467	1	24068962	24072773	1	0	0	2	1	0	0	2	2	3	2	3	542711	1.8727e-10	2.75003e-09	-0.0950704	3.55525	0.00843312	0.926832	0.967051	chr1:23500845-24097773	GALE (+1495)	LYPLA2 (+8339)
1	23525845	23530467	1	24846089	24850752	0	1	0	2	0	1	0	2	2	3	2	3	1320264	2.88658e-15	6.78974e-14	-0.0949498	3.54962	0.00841639	0.926904	0.967051	chr1:23500845-24875752	IFNLR1 (-1038)
1	23525845	23530467	1	24389261	24393590	0	1	0	1	0	1	0	1	2	2	2	2	863269	1.10362e-08	1.20497e-07	-0.090183	3.41882	0.0058923	0.938813	0.967051	chr1:23500845-24418590	PNRC2 (-94)
1	23525845	23530467	1	23809144	23812864	3	4	1	2	3	3	1	2	4	10	4	9	282848	9.03944e-13	1.67756e-11	-0.258142	4.24408	0.142453	0.705854	0.967051	chr1:23500845-23837864	RPL11 (-22424)	MDS2 (+42021)
1	23525845	23530467	1	23634245	23639623	9	15	7	25	8	15	9	28	4	56	4	60	108778	0	0	-0.0203732	6.10602	0.00282502	0.957612	0.96752	chr1:23500845-23664623	MDS2 (-44600)	ID3 (-22940)
1	23525845	23530467	1	23543520	23546116	13	19	9	25	13	19	12	28	4	66	4	72	16662	0	0	0.00524714	6.35198	0.000204399	0.988593	0.990944	chr1:23500845-23571116	E2F2 (-4761)
1	23538759	23540976	1	23634245	23639623	12	13	10	24	18	25	21	52	4	59	4	116	97066	0	0	0.826668	6.64115	5.34764	0.0207503	0.202835	chr1:23513759-23664623	MDS2 (-38143)	ID3 (-29397)
1	23538759	23540976	1	23553569	23555836	1	4	2	5	3	3	3	13	4	12	4	22	14835	1.27931e-07	1.22213e-06	0.711932	4.7182	1.59627	0.206433	0.572171	chr1:23513759-23580836	E2F2 (-16078)	ID3 (+12496)
1	23538759	23540976	1	23565592	23567869	1	2	4	3	3	5	4	6	4	10	4	18	26863	1.10367e-06	8.7839e-06	0.69668	4.5635	1.33346	0.248191	0.677198	chr1:23513759-23592869	E2F2 (-22094)	ID3 (+6480)
1	23538759	23540976	1	23914529	23918164	0	2	0	3	0	2	1	4	2	5	3	7	376479	0	0	0.344358	3.89074	0.177578	0.673463	0.967051	chr1:23513759-23943164	ELOA (-14693)	RPL11 (+36683)
1	23538759	23540976	1	23866866	23869638	0	3	0	0	0	3	0	1	1	3	2	4	328384	3.3841e-07	2.95658e-06	0.253012	3.62511	0.0659288	0.797359	0.967051	chr1:23513759-23894638	ELOA (-38956)	RPL11 (+12420)
1	23538759	23540976	1	25031905	25039525	0	2	0	0	0	2	0	2	1	2	2	4	1495847	2.44249e-15	5.78644e-14	0.735962	3.55692	0.484754	0.486277	0.967051	chr1:23513759-25064525	IFNLR1 (-101881)	GRHL3 (-30283)
1	23538759	23540976	1	23690572	23693049	2	2	2	2	2	1	2	4	4	8	4	9	151943	6.1475e-05	0.0003382	0.0360047	4.15089	0.00266557	0.958824	0.968465	chr1:23513759-23718049	ID3 (-56110)	MDS2 (-11430)
1	23543520	23546116	1	23634245	23639623	41	64	53	104	73	93	87	177	4	262	4	430	92116	0	0	0.591292	8.53026	3.94297	0.0470675	0.267808	chr1:23518520-23664623	MDS2 (-35762)	ID3 (-31778)
1	23543520	23546116	1	23553569	23555836	8	8	5	24	13	21	11	35	4	45	4	80	9884	0	0	0.723517	6.19152	3.5858	0.0582754	0.304317	chr1:23518520-23580836	E2F2 (-18458)	ID3 (+10116)
1	23543520	23546116	1	23565592	23567869	7	10	10	16	13	13	12	27	4	43	4	65	21912	0	0	0.461874	6.04227	1.38385	0.239447	0.655361	chr1:23518520-23592869	E2F2 (-24475)	ID3 (+4099)
1	23543520	23546116	1	23809144	23812864	1	4	1	3	3	4	1	7	4	9	4	15	266186	2.5927e-12	4.57132e-11	0.583925	4.4116	0.844917	0.357994	0.902954	chr1:23518520-23837864	RPL11 (-13587)	MDS2 (+50858)
1	23543520	23546116	1	23914529	23918164	3	4	1	10	4	3	3	8	4	18	4	18	371528	0	0	-0.0818726	4.7811	0.023179	0.878992	0.967051	chr1:23518520-23943164	ELOA (-12313)	RPL11 (+39063)
1	23543520	23546116	1	23866866	23869638	0	1	0	4	0	2	0	4	2	5	2	6	323434	1.82387e-12	3.27541e-11	0.143176	3.83232	0.0288604	0.865102	0.967051	chr1:23518520-23894638	ELOA (-36576)	RPL11 (+14800)
1	23543520	23546116	1	24201184	24202981	0	0	1	1	0	0	1	1	2	2	2	2	657264	1.36607e-07	1.29844e-06	-0.0906537	3.42329	0.00594101	0.938562	0.967051	chr1:23518520-24227981	FUCA1 (-4957)
1	23543520	23546116	1	24068962	24072773	1	2	0	0	1	2	0	0	2	3	2	3	526049	2.53937e-10	3.67277e-09	-0.100963	3.57011	0.00936097	0.922923	0.967051	chr1:23518520-24097773	GALE (-7343)	HMGCL (+17312)
1	23543520	23546116	1	24929283	24934106	0	1	0	2	0	1	0	3	2	3	2	4	1386876	0	0	0.259246	3.61044	0.0688107	0.793076	0.967051	chr1:23518520-24959106	GRHL3 (-80612)	IFNLR1 (-51552)
1	23543520	23546116	1	23664510	23666340	1	2	5	3	1	2	5	3	4	11	4	11	120607	3.03297e-07	2.67756e-06	-0.114533	4.36193	0.031231	0.859726	0.967051	chr1:23518520-23691340	ID3 (-45136)	MDS2 (-22404)
1	23543520	23546116	1	23690572	23693049	1	6	3	10	1	9	3	8	4	20	4	21	146992	0	0	-0.0285499	4.90677	0.00308727	0.95569	0.967051	chr1:23518520-23718049	ID3 (-58491)	MDS2 (-9049)
1	23543520	23546116	1	24958639	24965267	0	1	1	0	0	1	1	0	2	2	2	2	1417135	5.59955e-10	7.57603e-09	-0.0936827	3.43088	0.00626651	0.936904	0.967051	chr1:23518520-24990267	IFNLR1 (-67133)	GRHL3 (-65031)
1	23543520	23546116	1	25024684	25027895	1	0	0	1	1	0	0	1	2	2	2	2	1481471	4.44073e-10	6.14314e-09	-0.0903045	3.42453	0.00590402	0.938753	0.967051	chr1:23518520-25052895	IFNLR1 (-98447)	GRHL3 (-33717)
1	23543520	23546116	1	23948451	23950506	0	2	1	1	0	2	2	2	3	4	3	6	404660	2.22045e-15	5.27978e-14	0.42349	3.80151	0.234133	0.628476	0.967051	chr1:23518520-23975506	PITHD1 (-31392)	ELOA (+3858)
1	23543520	23546116	1	23795999	23799637	2	2	2	2	2	4	0	4	4	8	3	10	253000	2.00673e-07	1.84168e-06	0.171905	4.18967	0.0612075	0.804598	0.967051	chr1:23518520-23824637	RPL11 (-20200)	MDS2 (+44245)
1	23543520	23546116	1	23750239	23752300	1	4	0	5	1	5	1	7	3	10	4	14	206451	7.65918e-11	1.16599e-09	0.353184	4.39826	0.313877	0.575311	0.967051	chr1:23518520-23777300	RPL11 (-43869)	MDS2 (+20576)
1	23543520	23546116	1	23744517	23746633	0	1	3	8	0	1	3	10	3	12	3	14	200757	1.47116e-12	2.66897e-11	0.100764	4.45666	0.0274042	0.868517	0.967051	chr1:23518520-23771633	RPL11 (-46702)	MDS2 (+17743)
1	23553569	23555836	1	23634245	23639623	6	13	8	27	13	16	14	43	4	54	4	86	82231	0	0	0.557905	6.32897	2.26639	0.132208	0.380548	chr1:23528569-23664623	ID3 (-36802)	MDS2 (-30738)
1	23553569	23555836	1	23565592	23567869	1	4	3	3	3	7	4	7	4	11	4	21	12028	2.08228e-07	1.90394e-06	0.78036	4.68426	1.82764	0.176406	0.499873	chr1:23528569-23592869	ID3 (-925)
1	23553569	23555836	1	23690572	23693049	1	1	1	5	2	0	0	6	4	8	2	8	137108	0.000315639	0.00128709	-0.107875	4.08062	0.0218918	0.882375	0.967051	chr1:23528569-23718049	MDS2 (-4025)
1	23565592	23567869	1	23634245	23639623	6	19	10	10	12	30	16	21	4	45	4	79	70203	0	0	0.670486	6.23741	3.08069	0.0792267	0.318832	chr1:23540592-23664623	ID3 (-42814)	MDS2 (-24726)
1	23565592	23567869	1	23809144	23812864	0	2	0	3	0	4	2	4	2	5	3	10	244273	1.44226e-05	9.85435e-05	0.834212	4.03919	1.18607	0.276125	0.745578	chr1:23540592-23837864	RPL11 (-2551)
1	23565592	23567869	1	23914529	23918164	1	0	0	2	1	0	0	3	2	3	2	4	349616	2.62933e-08	2.74083e-07	0.259023	3.61602	0.0687035	0.793234	0.967051	chr1:23540592-23943164	ELOA (-1277)
1	23565592	23567869	1	23866866	23869638	0	0	1	1	0	2	1	1	2	2	3	4	301521	0.000139936	0.00062259	0.75286	3.56029	0.504318	0.477609	0.967051	chr1:23540592-23894638	ELOA (-25540)	RPL11 (+25836)
1	23634245	23639623	1	23656297	23658518	2	3	2	0	3	9	5	3	3	7	4	20	20473	3.0859e-05	0.000202179	1.32948	4.54656	4.3872	0.0362097	0.267808	chr1:23609245-23683518	RPL11 (-45397)	MDS2 (+19048)
1	23634245	23639623	1	23795999	23799637	0	1	2	2	4	2	2	6	3	5	4	14	160884	3.2397e-06	2.41473e-05	1.29021	4.22646	3.20211	0.0735432	0.318832	chr1:23609245-23824637	ELOA (-26214)	RPL11 (+25162)
1	23634245	23639623	1	24068962	24072773	2	0	0	0	3	1	0	2	1	2	3	6	433933	3.10274e-12	5.42106e-11	1.27021	3.69598	1.64518	0.199616	0.559305	chr1:23609245-24097773	HMGCL (-28050)	FUCA1 (+14785)
1	23634245	23639623	1	23750239	23752300	3	3	0	7	5	6	1	8	3	13	4	20	114335	4.30767e-14	8.96682e-13	0.5072	4.69802	0.807031	0.369	0.926215	chr1:23609245-23777300	ELOA (-49882)	RPL11 (+1494)
1	23634245	23639623	1	23809144	23812864	2	2	2	4	2	3	3	6	4	10	4	14	174070	8.08982e-10	1.05656e-08	0.348438	4.41753	0.305701	0.58033	0.967051	chr1:23609245-23837864	ELOA (-19600)	RPL11 (+31776)
1	23634245	23639623	1	24846089	24850752	1	2	0	0	1	1	0	0	2	3	2	2	1211486	2.66631e-12	4.69407e-11	-0.583279	3.50334	0.277768	0.598168	0.967051	chr1:23609245-24875752	GRHL3 (-76926)	IFNLR1 (-55238)
1	23634245	23639623	1	24929283	24934106	1	0	1	0	1	0	2	0	2	2	2	3	1294760	2.49945e-12	4.4161e-11	0.393118	3.50884	0.125482	0.723164	0.967051	chr1:23609245-24959106	IFNLR1 (-96915)	GRHL3 (-35249)
1	23634245	23639623	1	23914529	23918164	2	2	4	10	0	1	4	11	4	18	3	16	279412	0	0	-0.288187	4.71297	0.271252	0.602493	0.967051	chr1:23609245-23943164	PITHD1 (-2200)
1	23634245	23639623	1	25238603	25241330	0	1	0	3	0	2	0	3	2	4	2	5	1603032	0	0	0.191989	3.72747	0.0448362	0.832306	0.967051	chr1:23609245-25266330	RCAN3 (-65109)	NIPAL3 (+21994)
1	23634245	23639623	1	25204022	25206581	0	1	0	1	0	1	0	1	2	2	2	2	1568367	4.31527e-10	5.98587e-09	-0.090183	3.41882	0.0058923	0.938813	0.967051	chr1:23609245-25231581	RCAN3 (-82484)	NIPAL3 (+4619)
1	23634245	23639623	1	23744517	23746633	2	1	0	4	2	1	0	7	3	7	3	10	108641	0.000227453	0.000960934	0.36367	4.12531	0.257667	0.611728	0.967051	chr1:23609245-23771633	RPL11 (-1340)
1	23634245	23639623	1	23690572	23693049	3	7	2	11	4	5	2	8	4	23	4	19	54876	0	0	-0.358578	4.93922	0.486875	0.485325	0.967051	chr1:23609245-23718049	RPL11 (-28132)	MDS2 (+36313)
1	23634245	23639623	1	23664510	23666340	2	3	4	5	2	4	5	5	4	14	4	16	28491	4.84453e-07	4.09143e-06	0.0770944	4.62839	0.0177728	0.893945	0.967051	chr1:23609245-23691340	RPL11 (-41486)	MDS2 (+22959)
1	23634245	23639623	1	24389261	24393590	1	1	1	0	1	1	1	0	3	3	3	3	754491	1.67555e-12	3.02179e-11	-0.101452	3.57456	0.00943848	0.922606	0.967051	chr1:23609245-24418590	SRSF10 (-33599)	MYOM3 (+98257)
1	23690572	23693049	1	23809144	23812864	3	2	3	9	1	2	3	5	4	17	4	11	119193	2.60099e-11	4.13471e-10	-0.701528	4.54802	1.38096	0.239937	0.656595	chr1:23665572-23837864	PITHD1 (-26687)	ELOA (+8563)
1	23690572	23693049	1	23914529	23918164	3	0	1	4	3	0	0	2	3	8	2	5	224536	0.000875568	0.0032238	-0.723441	3.96281	0.829355	0.362459	0.912577	chr1:23665572-23943164	GALE (-3564)
1	23690572	23693049	1	23750239	23752300	3	2	3	6	2	3	2	3	4	14	4	10	59459	2.15636e-06	1.6458e-05	-0.567341	4.4251	0.812962	0.367246	0.922733	chr1:23665572-23777300	ELOA (-21719)	RPL11 (+29657)
1	23690572	23693049	1	23744517	23746633	4	6	2	6	3	5	2	5	4	18	4	15	53764	1.37582e-11	2.2441e-10	-0.369255	4.71696	0.436289	0.508919	0.967051	chr1:23665572-23771633	ELOA (-24552)	RPL11 (+26824)
1	23744517	23746633	1	24068962	24072773	0	1	0	1	0	1	0	1	2	2	2	2	325292	0.0011108	0.00399888	-0.090183	3.41882	0.0058923	0.938813	0.967051	chr1:23719517-24097773	FUCA1 (-40351)	CNR2 (+4717)
1	23744517	23746633	1	23750239	23752300	6	4	3	6	8	4	3	6	4	19	4	21	5694	1.13094e-11	1.85973e-10	0.0341502	4.92614	0.00425215	0.948008	0.967051	chr1:23719517-23777300	PITHD1 (-29996)	ELOA (+5254)
1	23744517	23746633	1	23809144	23812864	1	3	4	3	1	3	4	3	4	11	4	11	65429	4.82783e-06	3.51355e-05	-0.114048	4.3579	0.0309817	0.860281	0.967051	chr1:23719517-23837864	PITHD1 (+286)
1	23744517	23746633	1	25031905	25039525	2	1	0	1	1	1	0	1	3	4	3	3	1290140	0	0	-0.469969	3.63044	0.2253	0.635031	0.967051	chr1:23719517-25064525	STPG1 (+23076)	GRHL3 (+72596)
1	23750239	23752300	1	23809144	23812864	1	4	0	2	1	5	1	3	3	7	4	10	59734	0.00197811	0.00677291	0.374575	4.14114	0.27276	0.601486	0.967051	chr1:23725239-23837864	LYPLA2 (-9418)	PITHD1 (+3147)
1	23750239	23752300	1	23914529	23918164	1	2	2	5	1	2	3	5	4	10	4	11	165077	2.10699e-07	1.9239e-06	0.0288064	4.29964	0.00188346	0.965384	0.972593	chr1:23725239-23943164	HMGCL (-8743)	FUCA1 (+34092)
1	23795999	23799637	1	23866866	23869638	0	2	0	3	4	5	2	7	2	5	4	18	70434	2.21432e-06	1.68765e-05	1.65587	4.37112	5.76015	0.0163937	0.179194	chr1:23770999-23894638	HMGCL (-7360)	FUCA1 (+35475)
1	23795999	23799637	1	23914529	23918164	4	2	0	8	5	6	8	6	3	14	4	25	118528	0	0	0.754863	4.88069	1.9761	0.159801	0.45529	chr1:23770999-23943164	HMGCL (-31623)	FUCA1 (+11212)
1	23795999	23799637	1	23809144	23812864	8	7	16	25	12	23	19	31	4	56	4	85	13186	0	0	0.485032	6.37669	1.72495	0.189057	0.532992	chr1:23770999-23837864	GALE (-3628)
1	23809144	23812864	1	24108969	24113509	0	1	0	1	1	2	0	2	2	2	3	5	300235	2.3918e-05	0.000158931	1.04111	3.61947	1.03781	0.308331	0.817704	chr1:23784144-24138509	PNRC2 (+1515)	SRSF10 (+18992)
1	23809144	23812864	1	24068962	24072773	2	3	0	3	4	4	0	6	3	8	3	14	259863	5.51745e-10	7.47669e-09	0.655579	4.34086	0.992501	0.319132	0.839449	chr1:23784144-24097773	CNR2 (-27597)	PNRC2 (-18853)
1	23809144	23812864	1	23948451	23950506	2	1	1	7	2	3	1	9	4	11	4	15	138474	1.53551e-10	2.27418e-09	0.317505	4.46406	0.269423	0.603719	0.967051	chr1:23784144-23975506	FUCA1 (-11531)	CNR2 (+33537)
1	23809144	23812864	1	24687217	24689741	1	1	0	0	1	1	0	1	2	2	3	3	877475	3.42906e-11	5.39294e-10	0.381702	3.49895	0.119402	0.729683	0.967051	chr1:23784144-24714741	GRHL3 (-69982)	IFNLR1 (-62182)
1	23809144	23812864	1	24846089	24850752	0	0	1	1	0	0	1	1	2	2	2	2	1037416	1.49634e-09	1.84755e-08	-0.0906537	3.42329	0.00594101	0.938562	0.967051	chr1:23784144-24875752	GRHL3 (+10523)	STPG1 (+85149)
1	23809144	23812864	1	23866866	23869638	9	10	5	15	9	11	7	21	4	39	4	48	57248	0	0	0.164092	5.77091	0.158402	0.690632	0.967051	chr1:23784144-23894638	HMGCL (-13932)	FUCA1 (+28903)
1	23809144	23812864	1	23914529	23918164	12	32	26	26	14	29	18	28	4	96	4	89	105342	0	0	-0.253131	6.76524	0.532139	0.465709	0.967051	chr1:23784144-23943164	HMGCL (-38195)	FUCA1 (+4640)
1	23809144	23812864	1	24741853	24745657	1	1	0	0	1	3	0	0	2	2	2	4	932751	5.41789e-14	1.11986e-12	0.749826	3.56896	0.500805	0.479147	0.967051	chr1:23784144-24770657	IFNLR1 (-90140)	GRHL3 (-42024)
1	23809144	23812864	1	24384167	24387349	0	1	1	1	0	1	1	2	3	3	3	4	574754	9.19265e-13	1.70478e-11	0.255586	3.62215	0.0671102	0.795592	0.967051	chr1:23784144-24412349	SRSF10 (-117928)	MYOM3 (+13928)
1	23809144	23812864	1	24389261	24393590	0	1	2	3	0	1	3	4	3	6	3	8	580421	0	0	0.280338	3.99945	0.132587	0.715764	0.967051	chr1:23784144-24418590	SRSF10 (-121048)	MYOM3 (+10808)
1	23809144	23812864	1	24149298	24151604	1	0	1	1	1	1	1	2	3	3	4	5	339447	2.30253e-09	2.74373e-08	0.543978	3.68889	0.326669	0.567627	0.967051	chr1:23784144-24176604	SRSF10 (-55)
1	23809144	23812864	1	25024684	25027895	1	1	0	0	1	1	0	0	2	2	2	2	1215285	9.05228e-10	1.17047e-08	-0.0933341	3.43212	0.00622859	0.937095	0.967051	chr1:23784144-25052895	STPG1 (-3423)	NIPAL3 (+2726)
1	23809144	23812864	1	24929283	24934106	1	1	0	1	1	1	0	1	3	3	3	3	1120690	8.10463e-15	1.81218e-13	-0.0980017	3.56267	0.00888852	0.924888	0.967051	chr1:23784144-24959106	STPG1 (+43472)	GRHL3 (+52200)
1	23866866	23869638	1	23914529	23918164	5	15	9	24	5	13	7	18	4	53	4	43	48094	0	0	-0.396616	5.87522	0.975257	0.323373	0.849107	chr1:23841866-23943164	FUCA1 (-24221)	CNR2 (+20847)
1	23866866	23869638	1	24389261	24393590	0	2	0	1	0	2	0	1	2	3	2	3	523173	2.81696e-10	4.0458e-09	-0.0978694	3.55703	0.00886946	0.924968	0.967051	chr1:23841866-24418590	MYOM3 (-18053)	IL22RA1 (+12893)
1	23914529	23918164	1	24389261	24393590	0	3	0	3	0	2	1	0	2	6	2	3	475079	3.55271e-15	8.27007e-14	-0.967864	3.74107	1.11478	0.291045	0.777365	chr1:23889529-24418590	IL22RA1 (-10939)	IFNLR1 (+33201)
1	23914529	23918164	1	24420278	24422658	0	1	0	1	0	1	0	1	2	2	2	2	505121	2.12469e-06	1.62328e-05	-0.090183	3.41882	0.0058923	0.938813	0.967051	chr1:23889529-24447658	IL22RA1 (-25473)	IFNLR1 (+18667)
1	23914529	23918164	1	25100132	25103012	0	1	0	1	0	1	0	1	2	2	2	2	1185225	1.23895e-09	1.55694e-08	-0.090183	3.41882	0.0058923	0.938813	0.967051	chr1:23889529-25128012	NCMAP (-47340)	RCAN3 (+5874)
1	23914529	23918164	1	23948451	23950506	5	6	1	6	4	5	1	5	4	18	4	15	33132	2.50467e-09	2.96564e-08	-0.368941	4.71804	0.435534	0.509286	0.967051	chr1:23889529-23975506	PNRC2 (-27294)	CNR2 (-19156)
1	23914529	23918164	1	24929283	24934106	1	0	1	1	0	0	1	1	3	3	2	2	1015348	7.75413e-12	1.29551e-10	-0.587117	3.49739	0.280818	0.596165	0.967051	chr1:23889529-24959106	RCAN3 (-78579)	NIPAL3 (+8524)
1	23948451	23950506	1	24384167	24387349	0	1	1	0	0	1	1	0	2	2	2	2	436279	1.4513e-05	9.91271e-05	-0.0936827	3.43088	0.00626651	0.936904	0.967051	chr1:23923451-24412349	IL22RA1 (-24779)	IFNLR1 (+19361)
1	24068962	24072773	1	24108969	24113509	0	2	0	2	0	2	2	11	2	4	3	15	40371	0.00280646	0.0093426	1.63934	4.19671	4.86273	0.0274429	0.223503	chr1:24043962-24138509	SRSF10 (-110917)	MYOM3 (+20939)
1	24068962	24072773	1	24846089	24850752	2	1	0	0	1	1	3	2	2	3	4	7	777553	0	0	0.987853	3.81263	1.21027	0.271279	0.734493	chr1:24043962-24875752	RCAN3 (-43040)	NIPAL3 (+44063)
1	24068962	24072773	1	24420278	24422658	0	3	1	2	0	3	2	1	3	6	3	6	350600	6.66134e-16	1.65912e-14	-0.0950996	3.90908	0.013923	0.906071	0.967051	chr1:24043962-24447658	GRHL3 (-73615)	IFNLR1 (-58549)
1	24068962	24072773	1	24413314	24416408	1	1	0	1	1	1	0	1	3	3	3	3	343993	1.443e-06	1.12992e-05	-0.0980017	3.56267	0.00888852	0.924888	0.967051	chr1:24043962-24441408	GRHL3 (-76740)	IFNLR1 (-55424)
1	24068962	24072773	1	24389261	24393590	2	6	3	8	3	6	4	13	4	19	4	26	320558	0	0	0.316572	5.00649	0.39368	0.530372	0.967051	chr1:24043962-24418590	GRHL3 (-88149)	IFNLR1 (-44015)
1	24068962	24072773	1	24384167	24387349	1	3	0	3	1	4	0	3	3	7	3	8	314890	2.22045e-16	5.69148e-15	0.0748954	4.04553	0.0100287	0.92023	0.967051	chr1:24043962-24412349	GRHL3 (-91269)	IFNLR1 (-40895)
1	24068962	24072773	1	24201184	24202981	2	5	0	1	2	5	0	3	3	8	3	10	131215	5.4033e-05	0.000310606	0.17864	4.19209	0.0658493	0.797479	0.967051	chr1:24043962-24227981	MYOM3 (-23797)	IL22RA1 (+7149)
1	24068962	24072773	1	25031905	25039525	1	1	1	2	2	2	1	3	4	5	4	8	964847	0	0	0.52217	3.95846	0.428932	0.512513	0.967051	chr1:24043962-25064525	NCMAP (-1867)
1	24068962	24072773	1	25024684	25027895	0	1	0	1	0	1	0	2	2	2	2	3	955422	1.58679e-11	2.57352e-10	0.385157	3.48577	0.121222	0.727713	0.967051	chr1:24043962-25052895	NCMAP (-7682)	RCAN3 (+45532)
1	24068962	24072773	1	24829769	24832606	0	0	1	1	0	0	2	1	2	2	2	3	760320	2.52722e-10	3.65653e-09	0.396494	3.4956	0.127302	0.721246	0.967051	chr1:24043962-24857606	RCAN3 (-52113)	NIPAL3 (+34990)
1	24068962	24072773	1	25146939	25149575	0	0	1	1	1	0	1	2	2	2	3	4	1077389	9.32587e-15	2.06975e-13	0.751808	3.55997	0.503027	0.478173	0.967051	chr1:24043962-25174575	SRRM1 (-33743)	NCMAP (+53158)
1	24068962	24072773	1	25100132	25103012	0	1	2	1	0	2	2	1	3	4	3	5	1030704	0	0	0.184921	3.75053	0.0418868	0.837836	0.967051	chr1:24043962-25128012	SRRM1 (-57025)	NCMAP (+29876)
1	24068962	24072773	1	24149298	24151604	1	2	3	2	2	3	3	3	4	8	4	11	79583	0.000142585	0.000632822	0.322942	4.23948	0.221057	0.638236	0.967051	chr1:24043962-24176604	SRSF10 (-129964)	MYOM3 (+1892)
1	24068962	24072773	1	24687217	24689741	0	0	0	2	0	1	0	3	1	2	2	4	617611	2.75182e-11	4.3657e-10	0.749719	3.54531	0.500605	0.479234	0.967051	chr1:24043962-24714741	STPG1 (+35745)	GRHL3 (+59927)
1	24149298	24151604	1	24384167	24387349	1	3	1	3	1	3	1	3	4	8	4	8	235307	2.582e-05	0.000170853	-0.107987	4.09634	0.0219386	0.88225	0.967051	chr1:24124298-24412349	IFNLR1 (-81063)	GRHL3 (-51101)
1	24149298	24151604	1	24389261	24393590	5	8	4	12	5	8	4	12	4	29	4	29	240974	0	0	-0.112996	5.29473	0.0596186	0.8071	0.967051	chr1:24124298-24418590	IFNLR1 (-84183)	GRHL3 (-47981)
1	24149298	24151604	1	24929283	24934106	1	1	0	1	1	1	0	1	3	3	3	3	781243	7.68829e-13	1.43837e-11	-0.0980017	3.56267	0.00888852	0.924888	0.967051	chr1:24124298-24959106	NCMAP (-14409)	RCAN3 (+38805)
1	24149298	24151604	1	24846089	24850752	0	1	2	1	0	1	2	1	3	4	3	4	697969	0	0	-0.103576	3.69194	0.0120524	0.912581	0.967051	chr1:24124298-24875752	RCAN3 (-2872)
1	24149298	24151604	1	24201184	24202981	1	2	1	5	1	2	1	6	4	9	4	10	51631	0.000643251	0.00244004	0.0337204	4.20997	0.00244813	0.960538	0.969321	chr1:24124298-24227981	IL22RA1 (-33019)	IFNLR1 (+11121)
1	24149298	24151604	1	24420278	24422658	3	1	1	4	3	1	1	5	4	9	4	10	271017	2.39829e-08	2.51313e-07	0.0305666	4.22698	0.00203126	0.964052	0.971532	chr1:24124298-24447658	IFNLR1 (-98717)	GRHL3 (-33447)
1	24201184	24202981	1	24687217	24689741	0	1	0	1	1	1	0	3	2	2	3	5	486396	1.16102e-11	1.90742e-10	1.03419	3.61632	1.02542	0.311236	0.823026	chr1:24176184-24714741	RCAN3 (-57434)	NIPAL3 (+29669)
1	24201184	24202981	1	25100132	25103012	2	0	0	0	2	0	0	1	1	2	2	3	899489	2.97317e-11	4.70443e-10	0.381454	3.50465	0.119269	0.729829	0.967051	chr1:24176184-25128012	CLIC4 (-93259)	SRRM1 (+9086)
1	24201184	24202981	1	24525705	24528510	1	0	0	3	1	0	0	3	2	4	2	4	325025	2.5537e-08	2.6676e-07	-0.0970486	3.67424	0.0107238	0.917522	0.967051	chr1:24176184-24553510	GRHL3 (+45422)	STPG1 (+50250)
1	24201184	24202981	1	24384167	24387349	2	6	2	4	2	6	2	4	4	14	4	14	183675	5.52292e-12	9.37794e-11	-0.114479	4.56137	0.0373184	0.846818	0.967051	chr1:24176184-24412349	IFNLR1 (-107006)	GRHL3 (-25158)
1	24201184	24202981	1	24389261	24393590	4	10	9	17	7	10	9	16	4	40	4	42	189343	0	0	-0.0283143	5.70034	0.00461554	0.945835	0.967051	chr1:24176184-24418590	IFNLR1 (-110126)	GRHL3 (-22038)
1	24201184	24202981	1	24846089	24850752	1	3	0	2	1	3	0	2	3	6	3	6	646338	0	0	-0.106027	3.90519	0.0170398	0.896142	0.967051	chr1:24176184-24875752	NCMAP (-30143)	RCAN3 (+23071)
1	24201184	24202981	1	24833339	24836016	1	1	0	0	1	1	0	0	2	2	2	2	632595	3.33027e-07	2.91392e-06	-0.0933341	3.43212	0.00622859	0.937095	0.967051	chr1:24176184-24861016	NCMAP (-37511)	RCAN3 (+15703)
1	24201184	24202981	1	24829769	24832606	0	3	0	1	0	3	0	1	2	4	2	4	629105	6.66134e-16	1.65912e-14	-0.102615	3.68321	0.0118562	0.913293	0.967051	chr1:24176184-24857606	NCMAP (-39216)	RCAN3 (+13998)
1	24201184	24202981	1	25614893	25620253	0	1	0	1	0	1	0	1	2	2	2	2	1415490	5.72219e-10	7.72728e-09	-0.090183	3.41882	0.0058923	0.938813	0.967051	chr1:24176184-25645253	RUNX3 (+54291)	CLIC4 (+165362)
1	24201184	24202981	1	24958639	24965267	1	0	1	2	1	0	0	2	3	4	2	3	759870	6.21725e-15	1.40795e-13	-0.466091	3.62256	0.222002	0.637519	0.967051	chr1:24176184-24990267	SRRM1 (-59786)	NCMAP (+27115)
1	24201184	24202981	1	24929283	24934106	0	3	0	2	0	4	0	5	2	5	2	9	729612	0	0	0.665293	3.98896	0.728662	0.393317	0.967051	chr1:24176184-24959106	SRRM1 (-75367)	NCMAP (+11534)
1	24201184	24202981	1	24586793	24588330	1	0	1	0	1	0	1	0	2	2	2	2	385479	5.12122e-05	0.000300101	-0.0938196	3.43662	0.00628031	0.936835	0.967051	chr1:24176184-24613330	STPG1 (+20340)	GRHL3 (+75332)
1	24384167	24387349	1	24929283	24934106	0	1	0	1	0	1	0	1	2	2	2	2	545936	1.33137e-06	1.04772e-05	-0.090183	3.41882	0.0058923	0.938813	0.967051	chr1:24359167-24959106	CLIC4 (-86220)	SRRM1 (+16125)
1	24384167	24387349	1	24389261	24393590	10	9	13	16	10	8	13	15	4	48	4	46	5667	0	0	-0.178977	5.90209	0.196897	0.657237	0.967051	chr1:24359167-24418590	STPG1 (+26218)	GRHL3 (+69454)
1	24384167	24387349	1	26168674	26171601	1	1	0	0	1	1	0	0	2	2	2	2	1784379	4.57281e-10	6.30697e-09	-0.0933341	3.43212	0.00622859	0.937095	0.967051	chr1:24359167-26196601	TMEM50A (-60033)	RHD (+5336)
1	24389261	24393590	1	25024684	25027895	0	1	0	1	0	1	0	1	2	2	2	2	634864	2.00111e-07	1.83695e-06	-0.090183	3.41882	0.0058923	0.938813	0.967051	chr1:24364261-25052895	CLIC4 (-36779)	SRRM1 (+65566)
1	24389261	24393590	1	24958639	24965267	0	0	2	2	0	0	1	2	2	4	2	3	570527	7.08655e-13	1.32961e-11	-0.466439	3.62134	0.222302	0.637292	0.967051	chr1:24364261-24990267	CLIC4 (-68093)	SRRM1 (+34252)
1	24389261	24393590	1	24947787	24953420	0	2	0	1	0	2	0	3	2	3	2	5	559178	7.99361e-15	1.78809e-13	0.538023	3.67584	0.320268	0.571446	0.967051	chr1:24364261-24978420	CLIC4 (-74016)	SRRM1 (+28329)
1	24389261	24393590	1	24929283	24934106	1	1	1	0	1	0	1	0	3	3	2	2	540269	1.52178e-08	1.63498e-07	-0.583699	3.50781	0.27809	0.597956	0.967051	chr1:24364261-24959106	CLIC4 (-83673)	SRRM1 (+18672)
1	24389261	24393590	1	25100132	25103012	0	2	2	1	0	1	1	1	3	5	3	3	710146	0	0	-0.761063	3.69094	0.64092	0.423378	0.967051	chr1:24364261-25128012	CLIC4 (+780)
1	24389261	24393590	1	25809311	25815732	0	0	2	2	0	0	2	2	2	4	2	4	1421096	0	0	-0.100699	3.68465	0.011456	0.914763	0.967051	chr1:24364261-25840732	RUNX3 (-137487)	SYF2 (+129996)
1	24389261	24393590	1	24846089	24850752	0	2	0	1	0	2	0	1	2	3	2	3	456995	2.025e-09	2.43682e-08	-0.0978694	3.55703	0.00886946	0.924968	0.967051	chr1:24364261-24875752	SRRM1 (-23005)	NCMAP (+63896)
1	24389261	24393590	1	24829769	24832606	0	1	1	0	0	1	0	1	2	2	2	2	439762	8.51536e-06	5.99796e-05	-0.105825	3.42542	0.00765665	0.930272	0.967051	chr1:24364261-24857606	SRRM1 (-32078)	NCMAP (+54823)
1	24389261	24393590	1	24741853	24745657	0	1	0	2	0	1	0	2	2	3	2	3	352329	6.10816e-07	5.0536e-06	-0.0949498	3.54962	0.00841639	0.926904	0.967051	chr1:24364261-24770657	SRRM1 (-75553)	NCMAP (+11348)
1	24389261	24393590	1	24420278	24422658	3	2	2	7	2	3	2	5	4	14	4	12	30042	6.23958e-06	4.47425e-05	-0.315668	4.48401	0.269201	0.603868	0.967051	chr1:24364261-24447658	STPG1 (+9137)	GRHL3 (+86535)
1	24413314	24416408	1	24929283	24934106	1	2	0	2	1	2	1	3	3	5	4	7	516833	0	0	0.34101	3.90315	0.174374	0.676254	0.967051	chr1:24388314-24959106	CLIC4 (-71647)	SRRM1 (+30698)
1	24413314	24416408	1	25100132	25103012	0	1	1	0	0	1	1	0	2	2	2	2	686711	9.51125e-08	9.25556e-07	-0.0936827	3.43088	0.00626651	0.936904	0.967051	chr1:24388314-25128012	CLIC4 (+12806)	RUNX3 (+206847)
1	24413314	24416408	1	24846089	24850752	2	0	0	1	2	0	0	2	2	3	2	4	433559	9.47011e-11	1.42971e-09	0.255668	3.62898	0.067144	0.795541	0.967051	chr1:24388314-24875752	SRRM1 (-10979)	NCMAP (+75922)
1	24413314	24416408	1	24833339	24836016	0	1	1	0	0	1	1	0	2	2	2	2	419816	2.45677e-05	0.000162985	-0.0936827	3.43088	0.00626651	0.936904	0.967051	chr1:24388314-24861016	SRRM1 (-18347)	NCMAP (+68554)
1	24413314	24416408	1	24420278	24422658	3	4	3	6	4	3	3	8	4	16	4	18	6607	2.90945e-08	3.01505e-07	0.0465456	4.7402	0.00713319	0.932692	0.967051	chr1:24388314-24447658	STPG1 (-2889)	NIPAL3 (+2192)
1	24420278	24422658	1	25100132	25103012	0	0	2	1	1	0	2	1	2	3	3	4	680104	2.68674e-14	5.68197e-13	0.268206	3.63256	0.0730786	0.786906	0.967051	chr1:24395278-25128012	CLIC4 (+16288)	RUNX3 (+203365)
1	24525705	24528510	1	24929283	24934106	0	1	1	0	0	1	1	0	2	2	2	2	404587	2.71064e-05	0.000178912	-0.0936827	3.43088	0.00626651	0.936904	0.967051	chr1:24500705-24959106	CLIC4 (-15451)	SRRM1 (+86894)
1	24525705	24528510	1	25100132	25103012	0	1	0	3	0	1	0	3	2	4	2	4	574464	3.77476e-15	8.76282e-14	-0.0969284	3.6687	0.0107025	0.917604	0.967051	chr1:24500705-25128012	CLIC4 (+69002)	RUNX3 (+150651)
1	24586793	24588330	1	24929283	24934106	1	0	1	0	1	0	1	0	2	2	2	2	344133	0.000324543	0.00131948	-0.0938196	3.43662	0.00628031	0.936835	0.967051	chr1:24561793-24959106	CLIC4 (+15093)	RUNX3 (+204560)
1	24687217	24689741	1	24741853	24745657	1	1	1	6	2	8	3	12	4	9	4	25	55276	4.51172e-12	7.73357e-11	1.30839	4.71019	5.03531	0.0248357	0.203515	chr1:24662217-24770657	CLIC4 (-28920)	SRRM1 (+73425)
1	24687217	24689741	1	24829769	24832606	3	2	0	3	3	2	3	5	3	8	4	13	142708	1.82933e-07	1.69251e-06	0.559154	4.31118	0.702735	0.401866	0.967051	chr1:24662217-24857606	CLIC4 (+14555)	RUNX3 (+205098)
1	24687217	24689741	1	24846089	24850752	0	5	3	13	2	7	6	15	3	21	4	30	159941	0	0	0.416531	5.12014	0.735515	0.391101	0.967051	chr1:24662217-24875752	CLIC4 (+23628)	RUNX3 (+196025)
1	24687217	24689741	1	25247002	25248925	1	0	1	0	1	0	1	0	2	2	2	2	559484	6.17823e-07	5.10623e-06	-0.0938196	3.43662	0.00628031	0.936835	0.967051	chr1:24662217-25273925	RUNX3 (-3061)
1	24687217	24689741	1	25031905	25039525	0	2	1	1	0	2	1	1	3	4	3	4	347236	1.31273e-09	1.64161e-08	-0.103094	3.68757	0.0119538	0.912938	0.967051	chr1:24662217-25064525	RUNX3 (+101639)	CLIC4 (+118014)
1	24687217	24689741	1	25100132	25103012	1	0	1	1	2	1	1	2	3	3	4	6	413093	8.08242e-14	1.64724e-12	0.790321	3.75032	0.732891	0.391948	0.967051	chr1:24662217-25128012	RUNX3 (+69895)	CLIC4 (+149758)
1	24687217	24689741	1	25238603	25241330	1	0	0	1	1	0	0	1	2	2	2	2	551487	7.13441e-07	5.83583e-06	-0.0903045	3.42453	0.00590402	0.938753	0.967051	chr1:24662217-25266330	RUNX3 (+736)
1	24687217	24689741	1	24833339	24836016	1	5	2	4	1	5	3	4	4	12	4	13	146198	4.30567e-09	4.93834e-08	0.00314574	4.45521	2.52509e-05	0.995991	0.996793	chr1:24662217-24861016	CLIC4 (+16260)	RUNX3 (+203393)
1	24741853	24745657	1	24929283	24934106	0	1	1	3	0	3	2	5	3	5	3	10	187939	0.00017912	0.000776244	0.823038	4.03841	1.15573	0.282354	0.75751	chr1:24716853-24959106	CLIC4 (+92623)	RUNX3 (+127030)
1	24741853	24745657	1	25100132	25103012	0	0	1	1	1	1	2	1	2	2	4	5	357817	1.30483e-08	1.41269e-07	1.05194	3.62916	1.05727	0.30384	0.808383	chr1:24716853-25128012	RUNX3 (+42577)	CLIC4 (+177076)
1	24741853	24745657	1	24846089	24850752	0	3	5	4	1	4	6	7	3	12	4	18	104665	3.26228e-12	5.68508e-11	0.444462	4.6212	0.581778	0.445616	0.967051	chr1:24716853-24875752	CLIC4 (+50946)	RUNX3 (+168707)
1	24741853	24745657	1	25614893	25620253	0	1	0	1	0	1	0	1	2	2	2	2	873818	8.69293e-09	9.6137e-08	-0.090183	3.41882	0.0058923	0.938813	0.967051	chr1:24716853-25645253	RUNX3 (-216043)	SYF2 (+51440)
1	24741853	24745657	1	25031905	25039525	1	2	2	3	0	2	4	0	4	8	2	6	291960	4.47797e-11	6.96359e-10	-0.471403	4.01815	0.378142	0.538599	0.967051	chr1:24716853-25064525	RUNX3 (+74321)	CLIC4 (+145332)
1	24829769	24832606	1	24846089	24850752	4	3	4	4	3	4	5	6	4	15	4	18	17233	1.50129e-08	1.61406e-07	0.125302	4.72774	0.0505067	0.822184	0.967051	chr1:24804769-24875752	CLIC4 (+94904)	RUNX3 (+124749)
1	24833339	24836016	1	24846089	24850752	3	5	3	6	3	5	3	8	4	17	4	19	13743	1.74524e-08	1.86014e-07	0.0316633	4.79484	0.00347197	0.953013	0.967051	chr1:24808339-24875752	CLIC4 (+96689)	RUNX3 (+122964)
1	24846089	24850752	1	25100132	25103012	5	15	11	23	9	26	17	31	4	54	4	83	253151	0	0	0.508233	6.32467	1.87018	0.171454	0.486639	chr1:24821089-25128012	RUNX3 (-9541)	SYF2 (+257942)
1	24846089	24850752	1	24947787	24953420	1	1	0	3	3	1	2	5	3	5	4	11	102183	0.000586808	0.00224532	0.969875	4.09259	1.65852	0.197803	0.555375	chr1:24821089-24978420	RUNX3 (+65255)	CLIC4 (+154398)
1	24846089	24850752	1	24958639	24965267	4	10	3	8	4	4	2	7	4	25	4	17	113532	0	0	-0.658789	4.95704	1.6235	0.202605	0.564937	chr1:24821089-24990267	RUNX3 (+59332)	CLIC4 (+160321)
1	24846089	24850752	1	25146939	25149575	1	6	3	3	1	8	5	7	4	13	4	21	299836	0	0	0.540748	4.74144	0.935315	0.333486	0.87178	chr1:24821089-25174575	RUNX3 (-32822)	SYF2 (+234661)
1	24846089	24850752	1	25238603	25241330	1	1	1	4	2	2	2	6	4	7	4	12	391546	0	0	0.631222	4.21624	0.82618	0.363379	0.914627	chr1:24821089-25266330	RUNX3 (-78700)	SYF2 (+188783)
1	24846089	24850752	1	26232633	26236072	1	0	0	2	0	0	1	1	2	3	2	2	1385932	1.02351e-12	1.88854e-11	-0.571802	3.49083	0.268576	0.604289	0.967051	chr1:24821089-26261072	LDLRAP1 (-2499)
1	24846089	24850752	1	26163582	26165502	0	1	0	1	0	1	0	2	2	2	2	3	1316121	1.51013e-12	2.73545e-11	0.385157	3.48577	0.121222	0.727713	0.967051	chr1:24821089-26190502	LDLRAP1 (-37784)	TMEM57 (+74876)
1	24846089	24850752	1	25501115	25505134	0	0	1	2	0	0	1	1	2	3	2	2	654704	1.33798e-09	1.67039e-08	-0.570668	3.49032	0.267687	0.604887	0.967051	chr1:24821089-25530134	RUNX3 (-210602)	SYF2 (+56881)
1	24846089	24850752	1	25204022	25206581	4	5	8	8	2	5	5	9	4	25	4	21	356881	0	0	-0.390563	5.05734	0.611407	0.434259	0.967051	chr1:24821089-25231581	RUNX3 (-61325)	SYF2 (+206158)
1	24846089	24850752	1	25247002	25248925	0	3	1	4	0	3	1	3	3	8	3	7	399543	0	0	-0.279233	4.04154	0.14019	0.708092	0.967051	chr1:24821089-25273925	RUNX3 (-82497)	SYF2 (+184986)
1	24846089	24850752	1	25024684	25027895	2	2	6	10	2	2	6	10	4	20	4	20	177869	0	0	-0.109471	4.89215	0.0439328	0.833979	0.967051	chr1:24821089-25052895	RUNX3 (+28018)	CLIC4 (+191635)
1	24846089	24850752	1	25067596	25069777	2	1	4	3	2	1	4	3	4	10	4	10	220266	2.18951e-08	2.30477e-07	-0.112839	4.28478	0.0282408	0.866544	0.967051	chr1:24821089-25094777	RUNX3 (+7077)	CLIC4 (+212576)
1	24846089	24850752	1	24929283	24934106	9	18	18	24	11	19	19	29	4	69	4	78	83274	0	0	0.0471527	6.44395	0.0168724	0.896651	0.967051	chr1:24821089-24959106	RUNX3 (+74912)	CLIC4 (+144741)
1	24846089	24850752	1	24895745	24899109	1	4	4	1	2	5	6	2	4	10	4	15	49006	1.30505e-06	1.02833e-05	0.449488	4.48177	0.521108	0.470369	0.967051	chr1:24821089-24924109	RUNX3 (+92411)	CLIC4 (+127242)
1	24846089	24850752	1	26619746	26622200	0	1	0	1	0	1	0	1	2	2	2	2	1772552	3.32484e-10	4.72e-09	-0.090183	3.41882	0.0058923	0.938813	0.967051	chr1:24821089-26647200	SELENON (-66031)	MAN1C1 (+116677)
1	24846089	24850752	1	25614893	25620253	0	0	1	1	0	1	1	1	2	2	3	3	769152	1.39399e-10	2.07328e-09	0.391842	3.49343	0.124797	0.723889	0.967051	chr1:24821089-25645253	SYF2 (-678)
1	24846089	24850752	1	25809311	25815732	1	0	2	1	1	0	1	5	3	4	3	7	964101	0	0	0.599788	3.85217	0.499274	0.479819	0.967051	chr1:24821089-25840732	TMEM50A (-7006)	RHD (+58363)
1	24846089	24850752	1	25894217	25896909	0	0	1	1	0	0	1	2	2	2	2	3	1047142	4.43312e-12	7.606e-11	0.3846	3.49021	0.120926	0.728032	0.967051	chr1:24821089-25921909	TMEM50A (+33582)	RHCE (+49346)
1	24846089	24850752	1	25031905	25039525	14	10	11	27	14	12	12	30	4	62	4	68	187294	0	0	0.0111252	6.27334	0.000893521	0.976153	0.981289	chr1:24821089-25064525	RUNX3 (+22203)	CLIC4 (+197450)
1	24895745	24899109	1	24929283	24934106	0	3	2	2	1	7	2	4	3	7	4	14	34267	0.000757537	0.0028283	0.834456	4.30593	1.52759	0.216474	0.597518	chr1:24870745-24959106	RUNX3 (+50084)	CLIC4 (+169569)
1	24895745	24899109	1	25100132	25103012	0	1	1	2	0	2	1	5	3	4	3	8	204145	0.00288251	0.00957684	0.796026	3.89281	0.918065	0.337983	0.881987	chr1:24870745-25128012	RUNX3 (-34369)	SYF2 (+233114)
1	24895745	24899109	1	25238603	25241330	0	1	0	2	0	1	0	2	2	3	2	3	342539	1.23163e-06	9.73994e-06	-0.0949498	3.54962	0.00841639	0.926904	0.967051	chr1:24870745-25266330	RUNX3 (-103528)	SYF2 (+163955)
1	24895745	24899109	1	25031905	25039525	5	4	2	1	7	5	2	1	4	12	4	15	138288	9.14065e-11	1.38198e-09	0.199301	4.56532	0.10976	0.740417	0.967051	chr1:24870745-25064525	RUNX3 (-2625)
1	24929283	24934106	1	24947787	24953420	6	3	5	5	11	7	10	20	4	19	4	48	18909	0	0	1.16311	5.47883	6.32696	0.0118916	0.138455	chr1:24904283-24978420	RUNX3 (+23658)	CLIC4 (+195995)
1	24929283	24934106	1	24958639	24965267	6	13	7	26	3	10	3	19	4	52	4	35	30258	0	0	-0.677248	5.73779	2.67157	0.102155	0.318832	chr1:24904283-24990267	RUNX3 (+17735)	CLIC4 (+201918)
1	24929283	24934106	1	25996593	25999557	0	1	0	1	0	1	0	2	2	2	2	3	1066380	5.07938e-12	8.65616e-11	0.385157	3.48577	0.121222	0.727713	0.967051	chr1:24904283-26024557	LDLRAP1 (-79160)	TMEM57 (+33500)
1	24929283	24934106	1	26232633	26236072	2	0	2	1	2	0	2	1	3	5	3	5	1302658	0	0	-0.107274	3.819	0.0151649	0.901991	0.967051	chr1:24904283-26261072	MAN1C1 (-34790)	LDLRAP1 (+39098)
1	24929283	24934106	1	26284193	26286770	1	1	0	0	1	1	0	0	2	2	2	2	1353787	6.87793e-10	9.13245e-09	-0.0933341	3.43212	0.00622859	0.937095	0.967051	chr1:24904283-26311770	MAN1C1 (-9441)	LDLRAP1 (+64447)
1	24929283	24934106	1	25894217	25896909	0	2	2	1	0	2	2	1	3	5	3	5	963868	0	0	-0.106961	3.80791	0.01509	0.902233	0.967051	chr1:24904283-25921909	RHCE (+7749)	TMEM50A (+75179)
1	24929283	24934106	1	25204022	25206581	1	2	2	3	0	2	4	2	4	8	3	8	273607	2.53497e-06	1.9176e-05	-0.098994	4.10474	0.0185993	0.891521	0.967051	chr1:24904283-25231581	RUNX3 (-102922)	SYF2 (+164561)
1	24929283	24934106	1	25238603	25241330	0	2	1	3	0	2	1	3	3	6	3	6	308272	5.53135e-12	9.39174e-11	-0.103631	3.897	0.0163277	0.898323	0.967051	chr1:24904283-25266330	RUNX3 (-120297)	SYF2 (+147186)
1	24929283	24934106	1	25247002	25248925	1	3	0	1	1	2	0	1	3	5	3	4	316269	5.0124e-09	5.70485e-08	-0.394692	3.74852	0.190643	0.662382	0.967051	chr1:24904283-25273925	RUNX3 (-124094)	SYF2 (+143389)
1	24929283	24934106	1	25024684	25027895	1	4	5	5	1	5	6	5	4	15	4	17	94595	5.95524e-13	1.12607e-11	0.0643347	4.68904	0.0129765	0.909306	0.967051	chr1:24904283-25052895	RUNX3 (-13579)	SYF2 (+253904)
1	24929283	24934106	1	25031905	25039525	18	26	17	53	14	21	25	54	4	114	4	114	104020	0	0	-0.109112	6.98361	0.106149	0.744572	0.967051	chr1:24904283-25064525	RUNX3 (-19394)	SYF2 (+248089)
1	24929283	24934106	1	25501115	25505134	1	0	2	1	1	0	2	2	3	4	3	5	571430	0	0	0.177714	3.75298	0.038967	0.843514	0.967051	chr1:24904283-25530134	RUNX3 (-252199)	SYF2 (+15284)
1	24929283	24934106	1	25519772	25521811	0	1	1	2	0	1	1	3	3	4	3	5	589097	0	0	0.181571	3.73588	0.0405097	0.840487	0.967051	chr1:24904283-25546811	RUNX3 (-260537)	SYF2 (+6946)
1	24929283	24934106	1	25067596	25069777	1	1	3	3	1	1	3	3	4	8	4	8	136992	0.000207568	0.000885671	-0.108941	4.10465	0.0222995	0.881293	0.967051	chr1:24904283-25094777	RUNX3 (-34520)	SYF2 (+232963)
1	24929283	24934106	1	25100132	25103012	10	17	7	25	12	21	12	33	4	59	4	78	169877	0	0	0.283858	6.32292	0.588752	0.442902	0.967051	chr1:24904283-25128012	RUNX3 (-51138)	SYF2 (+216345)
[truncated: 60,438 more rows]

## Sheet: Table 4.  GSEA pathways E vs S
Supplementary Table 4. Gene set enrichment analysis (as determined by MsigDB) of 500 genes within 45kb of a TSS involved in differential looping events between pediatric primary B cell CTCF peak data and the GM12878 CTCF peak dataset.
[truncated: 11 more rows]

[truncated: 2 more sheets: Table 5. GSEA genes E vs S , Table 6.  Diff loop genes E v S]
