# Supplementary material for: Defining three dimensional chromatin structures of pediatric and adolescent B cells using primary B cell and EBV-immortalized B cell reference genomes
Source: BMC Med Genomics. 2025 May 28;18:97. doi: 10.1186/s12920-025-02166-9 (PMC12117681; doi:10.1186/s12920-025-02166-9)
Supplement: Supplementary file 3 — Supplementary Material 3. [file 12920_2025_2166_MOESM3_ESM.xlsx]

## Sheet: Table 7. Diff loops A vs P
Supplementary Table 7. Loops in pediatric samples called using the ENCODE adult primary B-cell CTCF peaks vs MACS2 called self peaks.
chr_anchor_1	start_bp_anchor_1	end_bp_anchor_1	chr_anchor_2	start_bp_anchor_2	end_bp_anchor_2	sample2_pets_at_adult_B-cell_peaks	sample3_pets_at_adult_B-cell_peaks	sample5_pets_at_adult_B-cell_peaks	sample6_pets_at_adult_B-cell_peaks	sample2_pets_at_self_peaks	sample3_pets_at_self_peaks	sample5_pets_at_self_peaks	sample6_pets_at_self_peaks	#adult_b-cell_called_samples_containing_loop	Total_PETS_called_with_GM12878_peaks	#self_called_samples_containing_loop	Total_PETS_called_with_self_peaks	loopWidth	mango.FDR	mango.P	logFC	logCPM	LR	PValue	FDR	region	gene_1	gene_2	gene_3	gene_4	gene_5	gene_6	gene_7	notes
1	777812	779915	1	1397816	1403307	0	0	1	2	0	0	1	1	2	3	2	2	621698	7.82455e-08	7.45997e-09	-0.519308	3.30074	0.223084	0.6367	0.983903	chr1:752812-1428307	RNF223 (-16253)	C1orf159 (+25521)
1	777812	779915	1	1776989	1780047	0	0	1	1	0	0	1	1	2	2	2	2	999654	4.89473e-08	4.53133e-09	-0.0396386	3.23341	0.00114606	0.972994	0.983903	chr1:752812-1805047	SCNN1D (-1506)
1	777812	779915	1	2172106	2175918	0	1	0	1	0	1	0	1	2	2	2	2	1395148	2.00658e-08	1.70079e-09	-0.0401177	3.2293	0.00116859	0.97273	0.983903	chr1:752812-2200918	ATAD3A (-35310)	ATAD3B (+5096)
1	777812	779915	1	2412023	2417275	0	1	0	1	0	1	0	1	2	2	2	2	1635785	1.25188e-08	1.0105e-09	-0.0401177	3.2293	0.00116859	0.97273	0.983903	chr1:752812-2442275	SSU72 (-22675)	FNDC10 (+2552)
1	903677	906046	1	974569	981252	1	6	0	7	2	8	3	11	3	14	4	24	73049	9.967e-12	5.56888e-13	0.707736	4.63735	1.80305	0.179344	0.615755	chr1:878677-1006252	SAMD11 (+16727)	NOC2L (+16825)
1	903677	906046	1	982653	986328	1	4	1	4	1	4	2	7	4	10	4	14	79629	4.07561e-05	5.89982e-06	0.404891	4.21804	0.42745	0.513243	0.983903	chr1:878677-1011328	NOC2L (+14287)	SAMD11 (+19265)
1	903677	906046	1	1286918	1294188	1	1	1	2	1	1	1	2	4	5	4	5	385691	4.51743e-12	2.44804e-13	-0.0453305	3.61211	0.00276918	0.958032	0.983903	chr1:878677-1319188	RNF223 (-24626)	C1orf159 (+17148)
1	903677	906046	1	1298957	1307394	0	1	2	5	0	2	2	5	3	8	3	9	398314	0	0	0.115388	3.93823	0.0268153	0.869925	0.983903	chr1:878677-1332394	RNF223 (-31229)	C1orf159 (+10545)
1	903677	906046	1	1370333	1375934	1	1	1	0	1	1	0	2	3	3	3	4	468272	2.17679e-09	1.55778e-10	0.29971	3.43917	0.0941783	0.758931	0.983903	chr1:878677-1400934	TTLL10 (-34097)	C1orf159 (-23725)
1	903677	906046	1	1397816	1403307	1	2	0	1	1	2	0	1	3	4	3	4	495700	1.15727e-11	6.50147e-13	-0.0455398	3.49859	0.00236005	0.961254	0.983903	chr1:878677-1428307	C1orf159 (-37411)	TTLL10 (-20411)
1	920107	923072	1	1298957	1307394	0	2	0	1	0	3	0	1	2	3	2	4	381586	8.19294e-08	7.83166e-09	0.318105	3.43153	0.104601	0.746377	0.983903	chr1:895107-1332394	RNF223 (-39444)	C1orf159 (+2330)
1	974569	981252	1	982653	986328	7	10	9	9	17	17	11	30	4	35	4	75	6580	0	0	1.00057	5.88997	6.92703	0.00849026	0.143388	chr1:949569-1011328	PERM1 (+580)
1	974569	981252	1	1000628	1003143	1	4	5	10	3	8	9	11	4	20	4	31	23975	1.31447e-14	5.55112e-16	0.59249	4.96419	1.56972	0.210247	0.708732	chr1:949569-1028143	PERM1 (-7827)	HES4 (+11316)
1	974569	981252	1	1298957	1307394	1	1	2	5	1	5	3	8	4	9	4	17	325265	0	0	0.825143	4.28577	1.8272	0.176458	0.606754	chr1:949569-1332394	TTLL10 (-32921)	C1orf159 (-24901)
1	974569	981252	1	1370333	1375934	1	1	0	2	1	0	0	4	3	4	2	5	395223	7.81744e-11	4.81903e-12	0.232637	3.54512	0.0677475	0.794645	0.983903	chr1:949569-1400934	TTLL10 (+1349)	TNFRSF18 (+31319)
1	974569	981252	1	1776989	1780047	0	0	1	1	0	0	1	1	2	2	2	2	800607	5.12066e-07	5.40812e-08	-0.0396386	3.23341	0.00114606	0.972994	0.983903	chr1:949569-1805047	AURKAIP1 (-2151)
1	982653	986328	1	1000628	1003143	3	5	5	9	4	6	5	11	4	22	4	26	17395	1.44148e-12	7.49401e-14	0.182345	4.90121	0.145304	0.703065	0.983903	chr1:957653-1028143	PERM1 (-11869)	HES4 (+7274)
1	982653	986328	1	1018257	1020724	8	2	0	6	8	3	1	7	3	16	4	19	35000	3.931e-09	2.88169e-10	0.193456	4.59331	0.130342	0.718078	0.983903	chr1:957653-1045724	HES4 (-1517)
1	982653	986328	1	1062792	1065369	2	0	2	9	2	0	2	9	3	13	3	13	79590	5.85219e-06	7.44105e-07	-0.0431861	4.27579	0.00525673	0.942201	0.983903	chr1:957653-1090369	AGRN (+3888)	RNF223 (+50296)
1	982653	986328	1	1286918	1294188	1	2	1	4	1	2	1	4	4	8	4	8	306062	3.57125e-14	1.55431e-15	-0.0464645	3.90088	0.00416747	0.948528	0.983903	chr1:957653-1319188	TTLL10 (-35482)	C1orf159 (-22340)
1	982653	986328	1	1298957	1307394	0	8	3	6	0	10	3	8	3	17	3	21	318685	0	0	0.235045	4.6471	0.204674	0.650974	0.983903	chr1:957653-1332394	C1orf159 (-28943)	TTLL10 (-28879)
1	982653	986328	1	1370333	1375934	0	1	0	2	2	1	0	4	2	3	3	7	388643	2.42663e-12	1.28675e-13	1.05581	3.60154	1.40612	0.235702	0.78755	chr1:957653-1400934	TTLL10 (+5391)	TNFRSF18 (+27277)
1	982653	986328	1	1397816	1403307	3	3	2	2	3	2	1	2	4	10	4	8	416071	0	0	-0.358629	4.01312	0.270021	0.603318	0.983903	chr1:957653-1428307	TNFRSF18 (+13591)	TTLL10 (+19077)
1	982653	986328	1	1439334	1442382	1	2	0	4	1	2	0	4	3	7	3	7	456367	0	0	-0.0455632	3.80325	0.0036212	0.952015	0.983903	chr1:957653-1467382	TNFRSF18 (-5947)	TNFRSF4 (+1614)
1	982653	986328	1	1905502	1910171	0	1	1	2	0	1	1	3	3	4	3	5	923346	0	0	0.238556	3.54701	0.0709091	0.790018	0.983903	chr1:957653-1935171	ATAD3C (-3277)
1	982653	986328	1	2139097	2140919	0	1	0	1	0	1	0	1	2	2	2	2	1155517	3.02629e-08	2.67902e-09	-0.0401177	3.2293	0.00116859	0.97273	0.983903	chr1:957653-2165919	TMEM240 (-21429)	SSU72 (+13083)
1	1000628	1003143	1	1018257	1020724	2	9	5	10	2	11	7	12	4	26	4	32	17605	0	0	0.241348	5.10439	0.288966	0.590884	0.983903	chr1:975628-1045724	ISG15 (-2747)
1	1000628	1003143	1	1031797	1033900	2	3	2	9	2	3	2	13	4	16	4	20	30963	1.14271e-07	1.11158e-08	0.248258	4.57685	0.21927	0.639597	0.983903	chr1:975628-1058900	AGRN (-2859)
1	1000628	1003143	1	1062792	1065369	2	3	2	5	2	4	2	5	4	12	4	13	62195	0.000137098	2.13145e-05	0.063055	4.26319	0.0108014	0.917225	0.983903	chr1:975628-1090369	AGRN (+12876)	RNF223 (+41308)
1	1000628	1003143	1	1286918	1294188	0	1	1	3	0	1	1	3	3	5	3	5	288667	0.000170537	2.68479e-05	-0.0445997	3.60071	0.00268791	0.958652	0.983903	chr1:975628-1319188	C1orf159 (-31327)	TTLL10 (-26495)
1	1000628	1003143	1	1298957	1307394	1	4	2	8	1	4	2	8	4	15	4	15	301290	0	0	-0.0475026	4.40954	0.00704576	0.933105	0.983903	chr1:975628-1332394	C1orf159 (-37930)	TTLL10 (-19892)
1	1000628	1003143	1	1370333	1375934	0	2	1	1	1	2	1	5	3	4	4	9	371248	0	0	1.01269	3.76162	1.58407	0.208176	0.702175	chr1:975628-1400934	TTLL10 (+14378)	TNFRSF18 (+18290)
1	1000628	1003143	1	1397816	1403307	1	2	1	1	1	2	2	1	4	5	4	6	398676	3.07667e-14	1.33227e-15	0.198222	3.67501	0.0565504	0.812034	0.983903	chr1:975628-1428307	TNFRSF18 (+4603)	TTLL10 (+28065)
1	1000628	1003143	1	1439334	1442382	1	0	1	2	1	0	1	2	3	4	3	4	438972	1.8555e-10	1.19599e-11	-0.0433324	3.49607	0.00215856	0.962943	0.983903	chr1:975628-1467382	TNFRSF4 (-7373)	SDF4 (+10496)
1	1000628	1003143	1	1619435	1621797	0	1	0	1	0	1	0	1	2	2	2	2	618730	5.88868e-06	7.49181e-07	-0.0401177	3.2293	0.00116859	0.97273	0.983903	chr1:975628-1646797	ACAP3 (-3195)	PUSL1 (+2646)
1	1000628	1003143	1	1628877	1631808	1	1	1	1	1	1	1	1	4	4	4	4	628457	1.34472e-13	6.21725e-15	-0.0450795	3.50263	0.00231714	0.961607	0.983903	chr1:975628-1656808	PUSL1 (+7651)	INTS11 (+8469)
1	1000628	1003143	1	1664134	1667183	1	0	0	1	1	0	0	1	2	2	2	2	663773	3.21933e-06	3.86576e-07	-0.0391019	3.23443	0.00112128	0.973287	0.983903	chr1:975628-1692183	TAS1R3 (+2592)	DVL1 (+15444)
1	1000628	1003143	1	1905502	1910171	0	3	0	1	0	3	0	1	2	4	2	4	905951	0	0	-0.0465235	3.49356	0.00245265	0.960501	0.983903	chr1:975628-1935171	ATAD3B (-16369)	ATAD3C (+5711)
1	1000628	1003143	1	2544658	2549990	0	1	0	1	0	1	0	1	2	2	2	2	1545438	1.42405e-08	1.16569e-09	-0.0401177	3.2293	0.00116859	0.97273	0.983903	chr1:975628-2574990	SLC35E2 (-29317)	NADK (+4760)
1	1018257	1020724	1	1031797	1033900	5	14	8	10	5	14	8	12	4	37	4	39	13358	0	0	0.010701	5.43935	0.000692604	0.979004	0.983903	chr1:993257-1058900	AGRN (+5956)	RNF223 (+48228)
1	1018257	1020724	1	1062792	1065369	6	6	2	8	6	6	3	10	4	22	4	25	44590	0	0	0.125376	4.8856	0.0678293	0.794524	0.983903	chr1:993257-1090369	AGRN (+21690)	RNF223 (+32494)
1	1018257	1020724	1	1120855	1125065	0	2	1	6	0	2	2	6	3	9	3	10	103469	0.000639811	0.000147891	0.10359	4.01607	0.0234653	0.878253	0.983903	chr1:993257-1150065	RNF223 (+2646)	AGRN (+51538)
1	1018257	1020724	1	1298957	1307394	2	9	10	13	4	10	11	15	4	34	4	40	283685	0	0	0.182944	5.39415	0.194225	0.659423	0.983903	chr1:993257-1332394	C1orf159 (-46745)	TTLL10 (-11077)
1	1018257	1020724	1	1346534	1358813	0	1	0	1	2	3	0	3	2	2	3	8	333183	5.67818e-10	3.84457e-11	1.7224	3.60729	3.40483	0.0650059	0.365963	chr1:993257-1383813	TTLL10 (+14632)	TNFRSF18 (+18036)
1	1018257	1020724	1	1370333	1375934	0	1	0	3	3	4	1	4	2	4	4	12	353643	0	0	1.44668	3.903	3.59055	0.058109	0.365963	chr1:993257-1400934	TNFRSF18 (+9475)	TTLL10 (+23193)
1	1018257	1020724	1	1397816	1403307	1	3	3	7	1	3	2	6	4	14	4	12	381071	0	0	-0.260808	4.2874	0.190155	0.662787	0.983903	chr1:993257-1428307	TNFRSF18 (-4211)
1	1018257	1020724	1	1439334	1442382	0	1	0	1	0	1	0	1	2	2	2	2	421367	0.000217256	3.46614e-05	-0.0401177	3.2293	0.00116859	0.97273	0.983903	chr1:993257-1467382	B3GALT6 (-1945)	SDF4 (+1681)
1	1018257	1020724	1	1504224	1506500	1	0	0	2	1	0	0	1	2	3	2	2	485871	9.95444e-07	1.08854e-07	-0.518761	3.30176	0.222689	0.636999	0.983903	chr1:993257-1531500	C1QTNF12 (-15657)	UBE2J2 (+11454)
1	1018257	1020724	1	1573381	1575330	0	0	1	1	0	0	1	1	2	2	2	2	554865	9.31226e-06	1.23025e-06	-0.0396386	3.23341	0.00114606	0.972994	0.983903	chr1:993257-1600330	ACAP3 (+11224)	SCNN1D (+16358)
1	1018257	1020724	1	1628877	1631808	0	0	2	1	0	0	2	1	2	3	2	3	610852	1.05417e-09	7.32197e-11	-0.0430333	3.37558	0.00173114	0.966812	0.983903	chr1:993257-1656808	INTS11 (-346)	CPTP (+266)
1	1018257	1020724	1	1776989	1780047	0	0	1	1	0	0	1	2	2	2	2	3	759027	5.02187e-09	3.72572e-10	0.437939	3.30074	0.158208	0.690812	0.983903	chr1:993257-1805047	CCNL2 (+160)
1	1018257	1020724	1	1905502	1910171	0	2	3	5	0	2	4	6	3	10	3	12	888346	0	0	0.203071	4.1462	0.101285	0.750293	0.983903	chr1:993257-1935171	ATAD3B (-7555)	ATAD3C (+14525)
1	1018257	1020724	1	2042865	2047510	0	0	1	1	0	0	1	1	2	2	2	2	1025697	4.34218e-08	3.98041e-09	-0.0396386	3.23341	0.00114606	0.972994	0.983903	chr1:993257-2072510	TMEM240 (+7473)	ATAD3A (+20709)
1	1018257	1020724	1	2172106	2175918	1	1	1	0	1	1	1	0	3	3	3	3	1154521	4.12223e-13	2.02061e-14	-0.0442903	3.38328	0.00181999	0.965972	0.983903	chr1:993257-2200918	SSU72 (-22219)	FNDC10 (+3008)
1	1031797	1033900	1	1298957	1307394	3	3	2	8	3	3	3	9	4	16	4	18	270327	0	0	0.117531	4.53888	0.0471781	0.828048	0.983903	chr1:1006797-1332394	TTLL10 (-4307)
1	1031797	1033900	1	1346534	1358813	0	1	0	2	0	2	1	7	2	3	3	10	319825	2.63902e-12	1.40332e-13	1.51735	3.74739	3.31628	0.068597	0.365963	chr1:1006797-1383813	TNFRSF18 (+11266)	TTLL10 (+21402)
1	1031797	1033900	1	1370333	1375934	0	0	3	3	1	1	2	8	2	6	4	12	340285	0	0	0.87089	3.98304	1.52702	0.21656	0.728616	chr1:1006797-1400934	TNFRSF18 (+2705)	TTLL10 (+29963)
1	1031797	1033900	1	1397816	1403307	1	0	1	0	1	0	1	0	2	2	2	2	367713	0.00105219	0.000262132	-0.0404382	3.24535	0.00118366	0.972555	0.983903	chr1:1006797-1428307	TNFRSF4 (-3420)
1	1031797	1033900	1	1439334	1442382	4	0	1	1	4	0	1	1	3	6	3	6	408009	0	0	-0.0457697	3.74082	0.00324155	0.954597	0.983903	chr1:1006797-1467382	B3GALT6 (+4825)	C1QTNF12 (+9632)
1	1031797	1033900	1	1504224	1506500	2	1	1	0	2	0	1	0	3	4	2	3	472513	1.35389e-09	9.5052e-11	-0.407618	3.45306	0.171791	0.678525	0.983903	chr1:1006797-1531500	C1QTNF12 (-22427)	UBE2J2 (+4684)
1	1031797	1033900	1	1628877	1631808	0	2	0	1	0	2	0	1	2	3	2	3	597494	2.36097e-09	1.69545e-10	-0.0439705	3.36744	0.00179733	0.966184	0.983903	chr1:1006797-1656808	TAS1R3 (+489)
1	1031797	1033900	1	1905502	1910171	0	1	0	1	0	1	0	1	2	2	2	2	874988	2.57249e-07	2.61573e-08	-0.0401177	3.2293	0.00116859	0.97273	0.983903	chr1:1006797-1935171	ATAD3B (-785)
1	1062792	1065369	1	1298957	1307394	1	1	2	5	1	2	2	5	4	9	4	10	239095	2.11717e-05	2.94496e-06	0.0989303	4.02855	0.0214861	0.883463	0.983903	chr1:1037792-1332394	TTLL10 (+11190)	TNFRSF18 (+21478)
1	1062792	1065369	1	1346534	1358813	0	0	1	1	1	1	3	0	2	2	3	5	288593	0.00900887	0.00280857	1.11743	3.44495	1.20845	0.27164	0.893305	chr1:1037792-1383813	TNFRSF18 (-4232)
1	1062792	1065369	1	1370333	1375934	1	0	2	1	1	0	2	2	3	4	3	5	309053	2.43441e-06	2.84348e-07	0.237966	3.56252	0.0705881	0.790482	0.983903	chr1:1037792-1400934	TNFRSF4 (-5231)	SDF4 (+12638)
1	1062792	1065369	1	1594338	1600952	0	0	1	3	0	0	1	2	2	4	2	3	533564	2.02754e-10	1.31253e-11	-0.398171	3.42603	0.164808	0.684768	0.983903	chr1:1037792-1625952	TAS1R3 (+558)
1	1120855	1125065	1	1286918	1294188	3	1	1	4	3	1	1	4	4	9	4	9	167593	0.000431754	8.49993e-05	-0.0458347	3.99853	0.00444877	0.946821	0.983903	chr1:1095855-1319188	TNFRSF18 (-951)
1	1120855	1125065	1	1298957	1307394	6	6	3	15	7	6	3	18	4	30	4	34	180215	0	0	0.124082	5.20252	0.0816117	0.775125	0.983903	chr1:1095855-1332394	TNFRSF4 (+7)
1	1120855	1125065	1	1346534	1358813	1	0	0	1	2	1	0	8	2	2	3	11	229713	0.00729602	0.00223216	2.1247	3.75288	5.8213	0.0158332	0.218055	chr1:1095855-1383813	C1QTNF12 (+6888)	B3GALT6 (+7569)
1	1120855	1125065	1	1370333	1375934	1	1	1	5	1	3	2	8	4	8	4	14	250173	2.96632e-07	3.04012e-08	0.714658	4.13696	1.21833	0.269688	0.887515	chr1:1095855-1400934	C1QTNF12 (-1673)
1	1120855	1125065	1	1397816	1403307	1	1	2	5	1	0	1	3	4	9	3	5	277601	0.00144535	0.000373697	-0.826645	3.80961	1.15276	0.282971	0.922935	chr1:1095855-1428307	C1QTNF12 (-15359)	UBE2J2 (+11752)
1	1120855	1125065	1	1504224	1506500	0	1	0	1	0	1	0	1	2	2	2	2	382402	0.000598534	0.000135651	-0.0401177	3.2293	0.00116859	0.97273	0.983903	chr1:1095855-1531500	PUSL1 (+5111)	INTS11 (+11009)
1	1120855	1125065	1	1664134	1667183	1	0	0	1	1	0	0	1	2	2	2	2	542698	1.9427e-05	2.6879e-06	-0.0391019	3.23443	0.00112128	0.973287	0.983903	chr1:1095855-1692183	AURKAIP1 (-18862)	CCNL2 (+5293)
1	1120855	1125065	1	1905502	1910171	0	1	1	5	0	1	1	5	3	7	3	7	784876	0	0	-0.0444443	3.79607	0.00345566	0.953123	0.983903	chr1:1095855-1935171	ATAD3A (+3338)	TMEM240 (+24844)
1	1286918	1294188	1	1298957	1307394	9	22	8	22	9	22	8	24	4	61	4	63	12622	0	0	-0.0143074	6.0185	0.00158419	0.968251	0.983903	chr1:1261918-1332394	ACAP3 (+10862)	SCNN1D (+16720)
1	1286918	1294188	1	1905502	1910171	0	2	2	1	0	2	2	1	3	5	3	5	617283	0	0	-0.047575	3.61756	0.0030263	0.956129	0.983903	chr1:1261918-1935171	SSU72 (-23676)	FNDC10 (+1551)
1	1286918	1294188	1	2194040	2196469	0	0	1	1	0	0	1	1	2	2	2	2	904701	1.42802e-07	1.40485e-08	-0.0396386	3.23341	0.00114606	0.972994	0.983903	chr1:1261918-2221469	CDK11A (-17370)	SLC35E2 (+4298)
1	1298957	1307394	1	1346534	1358813	0	3	0	1	7	8	2	8	2	4	4	25	49498	2.24056e-06	2.59645e-07	2.462	4.40224	13.6132	0.000224604	0.00619699	chr1:1273957-1383813	INTS11 (-4198)	TAS1R3 (-2429)
1	1298957	1307394	1	1370333	1375934	2	7	2	7	3	10	9	12	4	18	4	34	69958	0	0	0.85655	4.98752	3.25599	0.071163	0.365963	chr1:1273957-1400934	TAS1R3 (+6132)	DVL1 (+11904)
1	1298957	1307394	1	1397816	1403307	4	6	1	4	3	7	3	4	4	15	4	17	97386	6.47895e-10	4.41212e-11	0.126645	4.50404	0.0524305	0.818887	0.983903	chr1:1273957-1428307	DVL1 (-1782)
1	1298957	1307394	1	1619435	1621797	2	1	0	1	2	1	0	1	3	4	3	4	317440	4.25751e-06	5.25001e-07	-0.0445495	3.50364	0.00226862	0.962011	0.983903	chr1:1273957-1646797	ATAD3B (-11392)	ATAD3C (+10688)
1	1298957	1307394	1	1628877	1631808	1	0	0	1	1	0	0	1	2	2	2	2	327167	0.00752008	0.0023068	-0.0391019	3.23443	0.00112128	0.973287	0.983903	chr1:1273957-1656808	ATAD3B (-6386)	ATAD3C (+15694)
1	1298957	1307394	1	1677708	1679783	0	0	2	3	0	0	2	3	2	5	2	5	375570	9.38341e-12	5.22693e-13	-0.0441469	3.60468	0.0026379	0.959038	0.983903	chr1:1273957-1704783	ATAD3A (-22805)	ATAD3B (+17601)
1	1298957	1307394	1	1776989	1780047	2	1	3	2	2	1	3	2	4	8	4	8	475342	0	0	-0.0479196	3.92577	0.00441818	0.947004	0.983903	chr1:1273957-1805047	TMEM240 (+855)
1	1298957	1307394	1	1905502	1910171	2	6	0	3	3	6	0	3	3	11	3	12	604661	0	0	0.0748355	4.1973	0.0142419	0.905006	0.983903	chr1:1273957-1935171	FNDC10 (-4468)
1	1298957	1307394	1	1941922	1945604	1	1	1	1	1	1	1	1	4	4	4	4	640587	4.55e-14	1.9984e-15	-0.0450795	3.50263	0.00231714	0.961607	0.983903	chr1:1273957-1970604	MMP23B (-9814)	MIB2 (+6838)
1	1298957	1307394	1	2090107	2092857	2	0	0	1	2	0	0	1	2	3	2	3	788306	5.75646e-11	3.49865e-12	-0.0419647	3.37761	0.0016578	0.967522	0.983903	chr1:1273957-2117857	SLC35E2B (-3263)
1	1298957	1307394	1	2194040	2196469	0	0	1	2	0	0	1	2	2	3	2	3	892079	5.84117e-12	3.19522e-13	-0.04173	3.36485	0.00164171	0.96768	0.983903	chr1:1273957-2221469	SLC35E2 (-1721)
1	1298957	1307394	1	2412023	2417275	0	1	1	3	0	0	1	2	3	5	2	3	1111473	0	0	-0.689625	3.48812	0.534035	0.464915	0.983903	chr1:1273957-2442275	NADK (-78047)	GNB1 (+33001)
1	1298957	1307394	1	2544658	2549990	0	0	1	1	0	0	1	1	2	2	2	2	1244148	2.45373e-08	2.12547e-09	-0.0396386	3.23341	0.00114606	0.972994	0.983903	chr1:1273957-2574990	TMEM52 (-5201)	CFAP74 (+79363)
1	1346534	1358813	1	1370333	1375934	0	2	2	2	3	9	8	16	3	6	4	36	20460	1.2102e-09	8.45395e-11	2.41384	4.75143	17.2827	3.22099e-05	0.00097935	chr1:1321534-1400934	MXRA8 (-2691)
1	1346534	1358813	1	1397816	1403307	1	1	2	2	2	5	3	4	4	6	4	14	47888	0.00673005	0.00204472	1.10859	4.08443	2.61674	0.105741	0.374347	chr1:1321534-1428307	AURKAIP1 (+236)
1	1346534	1358813	1	1905502	1910171	0	0	1	1	2	2	1	4	2	2	4	9	555163	0	0	1.87703	3.66279	4.22113	0.0399234	0.30259	chr1:1321534-1935171	MMP23B (-3742)
1	1370333	1375934	1	1397816	1403307	1	8	2	12	2	10	5	15	4	23	4	32	27428	0	0	0.424098	5.02203	0.854443	0.355298	0.983903	chr1:1345333-1428307	AURKAIP1 (-11663)	CCNL2 (+12492)
1	1370333	1375934	1	1664134	1667183	1	0	0	1	1	2	0	2	2	2	3	5	292525	0.00369233	0.00105782	1.08992	3.43293	1.15559	0.282382	0.921737	chr1:1345333-1692183	ATAD3A (+6583)	TMEM240 (+21599)
1	1370333	1375934	1	1905502	1910171	1	1	2	5	1	3	3	6	4	9	4	13	534703	0	0	0.460596	4.14653	0.515126	0.472928	0.983903	chr1:1345333-1935171	MMP23B (+8157)	CDK11B (+18760)
1	1370333	1375934	1	2544658	2549990	0	0	1	1	0	0	1	2	2	2	2	3	1174190	1.6159e-10	1.034e-11	0.437939	3.30074	0.158208	0.690812	0.983903	chr1:1345333-2574990	TMEM52 (-40889)	CFAP74 (+43675)
1	1397816	1403307	1	1776989	1780047	1	1	0	3	1	1	0	3	3	5	3	5	377956	3.80513e-12	2.04947e-13	-0.0440791	3.60171	0.00263095	0.959092	0.983903	chr1:1372816-1805047	SSU72 (-14063)	FNDC10 (+11164)
1	1397816	1403307	1	1787483	1790145	0	1	0	1	2	1	0	1	2	2	3	4	388252	1.2394e-06	1.37134e-07	0.818137	3.37235	0.600895	0.438237	0.983903	chr1:1372816-1815145	SSU72 (-19112)	FNDC10 (+6115)
1	1397816	1403307	1	1905502	1910171	1	4	3	1	3	4	1	3	4	9	4	11	507275	0	0	0.214293	4.09271	0.105265	0.7456	0.983903	chr1:1372816-1935171	CDK11B (+5018)	MMP23B (+21899)
1	1397816	1403307	1	2194040	2196469	1	0	1	1	0	0	1	1	3	3	2	2	794693	4.32337e-09	3.1827e-10	-0.532777	3.30674	0.23291	0.629374	0.983903	chr1:1372816-2221469	NADK (-17074)	GNB1 (+93974)
1	1439334	1442382	1	1905502	1910171	0	1	1	0	0	1	1	0	2	2	2	2	466978	8.80951e-05	1.33418e-05	-0.0414573	3.24019	0.00123242	0.971995	0.983903	chr1:1414334-1935171	CDK11B (-15741)	SLC35E2B (+17891)
1	1439334	1442382	1	1941922	1945604	0	0	1	1	0	0	1	1	2	2	2	2	502905	3.44177e-05	4.93419e-06	-0.0396386	3.23341	0.00114606	0.972994	0.983903	chr1:1414334-1970604	SLC35E2B (+175)
1	1439334	1442382	1	2194040	2196469	0	2	0	2	0	2	0	2	2	4	2	4	754396	5.36494e-15	2.22045e-16	-0.0447804	3.48703	0.00228978	0.961834	0.983903	chr1:1414334-2221469	NADK (-37833)	GNB1 (+73215)
1	1619435	1621797	1	1628877	1631808	3	7	8	12	3	7	8	12	4	30	4	30	9726	0	0	-0.0507016	5.14985	0.0130819	0.90894	0.983903	chr1:1594435-1656808	MMP23B (-6473)	MIB2 (+10179)
1	1619435	1621797	1	1905502	1910171	1	1	2	3	1	1	2	3	4	7	4	7	287220	3.90075e-07	4.05783e-08	-0.046334	3.81725	0.00373662	0.951257	0.983903	chr1:1594435-1935171	SLC35E2 (-18811)	NADK (+15266)
1	1619435	1621797	1	1941922	1945604	0	3	0	1	0	3	0	2	2	4	2	5	323147	9.03097e-08	8.67624e-09	0.23628	3.5495	0.0696965	0.791779	0.983903	chr1:1594435-1970604	NADK (-2451)
1	1628877	1631808	1	1776989	1780047	2	1	1	5	2	1	1	4	4	9	4	8	148175	0.00102774	0.000255324	-0.19975	3.94735	0.0808326	0.776172	0.983903	chr1:1603877-1805047	SLC35E2B (-11818)	CDK11A (+19862)
1	1628877	1631808	1	1905502	1910171	1	1	4	3	2	1	4	4	4	9	4	11	277494	1.73053e-06	1.9567e-07	0.227126	4.08863	0.117655	0.731592	0.983903	chr1:1603877-1935171	SLC35E2 (-23532)	NADK (+10545)
1	1628877	1631808	1	1941922	1945604	0	1	0	3	0	1	0	3	2	4	2	4	313420	5.46823e-06	6.90464e-07	-0.0430522	3.48052	0.00213389	0.963156	0.983903	chr1:1603877-1970604	NADK (-7172)	GNB1 (+103876)
1	1628877	1631808	1	2042865	2047510	0	1	0	1	0	1	0	1	2	2	2	2	414845	0.00031866	5.31836e-05	-0.0401177	3.2293	0.00116859	0.97273	0.983903	chr1:1603877-2072510	NADK (-58125)	GNB1 (+52923)
1	1628877	1631808	1	2412023	2417275	1	0	0	1	1	0	0	1	2	2	2	2	784306	6.99961e-07	7.512e-08	-0.0391019	3.23443	0.00112128	0.973287	0.983903	chr1:1603877-2442275	PRKCZ (-27394)	GABRD (+3778)
1	1628877	1631808	1	2536885	2541365	1	1	0	0	1	1	0	0	2	2	2	2	908782	1.38875e-07	1.36432e-08	-0.0409191	3.24122	0.00120664	0.97229	0.983903	chr1:1603877-2566365	PRKCZ (+34651)	FAAP20 (+109654)
1	1644130	1646167	1	1905502	1910171	1	3	1	2	0	3	1	2	4	7	3	6	262688	0.00669751	0.00203393	-0.260587	3.76806	0.11099	0.73902	0.983903	chr1:1619130-1935171	SLC35E2 (-31159)	NADK (+2918)
1	1664134	1667183	1	1677708	1679783	1	5	1	8	1	5	1	8	4	15	4	15	13087	0.000639156	0.000147692	-0.0478797	4.40596	0.00715625	0.932584	0.983903	chr1:1639134-1704783	CDK11B (-12947)	SLC35E2B (+20685)
1	1664134	1667183	1	1905502	1910171	1	4	3	7	1	4	3	7	4	15	4	15	242178	1.7588e-12	9.21485e-14	-0.0485609	4.41864	0.00735484	0.931657	0.983903	chr1:1639134-1935171	NADK (-7084)	GNB1 (+103964)
1	1677708	1679783	1	1905502	1910171	1	3	6	10	1	3	7	12	4	20	4	23	229091	0	0	0.144041	4.77228	0.0840266	0.771913	0.983903	chr1:1652708-1935171	NADK (-13871)	GNB1 (+97177)
1	1776989	1780047	1	1787483	1790145	5	5	5	16	1	5	5	14	4	31	4	25	10296	0	0	-0.362831	5.04779	0.637097	0.424764	0.983903	chr1:1751989-1815145	NADK (-3498)
1	1776989	1780047	1	1897901	1900185	1	0	1	6	1	0	1	5	3	8	3	7	120525	0.00732994	0.00224368	-0.218029	3.84552	0.0874833	0.767401	0.983903	chr1:1751989-1925185	NADK (-58518)	GNB1 (+52530)
1	1776989	1780047	1	1905502	1910171	12	12	11	44	12	14	10	42	4	79	4	78	129318	0	0	-0.0588602	6.28207	0.0301551	0.862139	0.983903	chr1:1751989-1935171	NADK (-63511)	GNB1 (+47537)
1	1776989	1780047	1	2194040	2196469	0	1	2	0	0	1	2	0	2	3	2	3	416736	2.71622e-07	2.77041e-08	-0.0448256	3.38226	0.00185827	0.965616	0.983903	chr1:1751989-2221469	TMEM52 (-67456)	CFAP74 (+17108)
1	1776989	1780047	1	2412023	2417275	0	1	0	2	0	1	0	1	2	3	2	2	636131	5.23183e-08	4.86895e-09	-0.51985	3.29667	0.223484	0.636398	0.983903	chr1:1751989-2442275	PRKCZ (+46662)	FAAP20 (+97643)
1	1787483	1790145	1	1905502	1910171	7	7	7	9	9	4	8	11	4	30	4	32	119022	0	0	0.0435115	5.21549	0.009831	0.921018	0.983903	chr1:1762483-1935171	NADK (-68758)	GNB1 (+42290)
1	1794926	1800189	1	1905502	1910171	0	2	3	3	3	6	6	12	3	8	4	27	110279	1.21285e-12	6.26166e-14	1.62832	4.57167	7.99715	0.0046851	0.0900897	chr1:1769926-1935171	NADK (-72480)	GNB1 (+38568)
1	1897901	1900185	1	1905502	1910171	8	9	8	18	9	11	8	19	4	43	4	47	8793	0	0	0.07828	5.62704	0.0400196	0.841442	0.983903	chr1:1872901-1935171	GNB1 (-12919)	CALML6 (-10791)
1	1897901	1900185	1	2412023	2417275	0	1	0	1	0	1	0	1	2	2	2	2	515606	2.38443e-05	3.34168e-06	-0.0401177	3.2293	0.00116859	0.97273	0.983903	chr1:1872901-2442275	FAAP20 (+37187)	PRKCZ (+107118)
1	1905502	1910171	1	1917184	1925858	2	7	5	7	1	4	4	9	4	21	4	18	13684	4.20525e-07	4.39139e-08	-0.28851	4.68201	0.313424	0.575587	0.983903	chr1:1880502-1950858	CALML6 (+853)
1	1905502	1910171	1	1941922	1945604	4	2	0	4	5	3	0	7	3	10	3	15	35926	0.000473014	9.73521e-05	0.504336	4.26445	0.679622	0.409717	0.983903	chr1:1880502-1970604	TMEM52 (-6280)	CFAP74 (+78284)
1	1905502	1910171	1	2042865	2047510	2	2	2	7	2	3	1	8	4	13	4	14	137351	6.41232e-08	6.04546e-09	0.0476599	4.31664	0.00660048	0.935248	0.983903	chr1:1880502-2072510	TMEM52 (-57233)	CFAP74 (+27331)
1	1905502	1910171	1	2194040	2196469	1	1	2	2	1	3	2	4	4	6	4	10	287418	3.37565e-09	2.45914e-10	0.6331	3.91022	0.753402	0.385401	0.983903	chr1:1880502-2221469	PRKCZ (+516)
1	1905502	1910171	1	2211293	2213689	3	2	0	0	3	2	0	0	2	5	2	5	304654	3.17367e-07	3.26445e-08	-0.0472778	3.63107	0.0029921	0.956377	0.983903	chr1:1880502-2238689	PRKCZ (+9126)	FAAP20 (+135179)
1	1905502	1910171	1	2227047	2230611	0	0	2	3	0	0	2	3	2	5	2	5	320992	1.59122e-08	1.31649e-09	-0.0441469	3.60468	0.0026379	0.959038	0.983903	chr1:1880502-2255611	PRKCZ (+17587)	FAAP20 (+126718)
1	1905502	1910171	1	2314117	2319065	0	0	1	1	0	1	1	1	2	2	3	3	408754	1.42265e-05	1.92926e-06	0.444654	3.30375	0.162321	0.687029	0.983903	chr1:1880502-2344065	PRKCZ (+61814)	FAAP20 (+82491)
1	1905502	1910171	1	2380648	2384157	0	1	0	2	0	1	0	2	2	3	2	3	474566	4.88613e-08	4.52243e-09	-0.0422	3.3608	0.00167388	0.967365	0.983903	chr1:1880502-2409157	FAAP20 (+49945)	PRKCZ (+94360)
1	1905502	1910171	1	2412023	2417275	2	3	0	2	2	3	0	2	3	7	3	7	506812	0	0	-0.0479092	3.82057	0.00398046	0.949694	0.983903	chr1:1880502-2442275	FAAP20 (+33386)	PRKCZ (+110919)
1	1905502	1910171	1	2536885	2541365	1	1	0	0	1	1	0	0	2	2	2	2	631288	3.91049e-06	4.78461e-07	-0.0409191	3.24122	0.00120664	0.97229	0.983903	chr1:1880502-2566365	FAAP20 (-28659)	SKI (-5261)
1	1905502	1910171	1	2577299	2579340	0	0	1	1	0	0	1	1	2	2	2	2	670483	2.59511e-06	3.04875e-07	-0.0396386	3.23341	0.00114606	0.972994	0.983903	chr1:1880502-2604340	RER1 (-149412)	SKI (+13726)
1	1941922	1945604	1	1959197	1961276	1	1	7	5	2	6	8	6	4	14	4	22	16473	3.69479e-07	3.8325e-08	0.587778	4.62136	1.20623	0.27208	0.89466	chr1:1916922-1986276	TMEM52 (-32326)	CFAP74 (+52238)
1	1941922	1945604	1	2042865	2047510	2	3	3	9	1	1	3	7	4	17	4	12	101424	1.64834e-08	1.36926e-09	-0.528109	4.38403	0.83854	0.359815	0.983903	chr1:1916922-2072510	TMEM52 (-75443)	CFAP74 (+9121)
1	1941922	1945604	1	2380648	2384157	0	0	1	2	0	0	2	2	2	3	2	4	438639	3.12905e-09	2.27369e-10	0.324992	3.43112	0.10862	0.741721	0.983903	chr1:1916922-2409157	FAAP20 (+31735)	PRKCZ (+112570)
1	1941922	1945604	1	2412023	2417275	0	1	1	4	1	1	1	3	3	6	4	6	470886	0	0	-0.0325271	3.70752	0.00173264	0.966798	0.983903	chr1:1916922-2442275	FAAP20 (+15176)	PRKCZ (+129129)
1	1941922	1945604	1	3319265	3322928	1	1	0	0	1	1	0	0	2	2	2	2	1377333	1.16537e-08	9.3318e-10	-0.0409191	3.24122	0.00120664	0.97229	0.983903	chr1:1916922-3347928	MMEL1 (+565)
1	1941922	1945604	1	3423928	3426806	0	2	0	4	0	2	0	4	2	6	2	6	1481604	0	0	-0.0450426	3.69809	0.00314684	0.955265	0.983903	chr1:1916922-3451806	ACTRT2 (-337119)	MMEL1 (-51374)
1	1959197	1961276	1	2267365	2277437	1	1	0	0	2	2	0	1	2	2	3	5	312164	7.94372e-05	1.19573e-05	1.09356	3.44234	1.16254	0.280939	0.918285	chr1:1934197-2302437	PRKCZ (+67847)	FAAP20 (+76458)
1	1959197	1961276	1	2412023	2417275	0	2	1	0	0	2	1	0	2	3	2	3	454412	1.04539e-07	1.01242e-08	-0.0452927	3.37817	0.00189228	0.965303	0.983903	chr1:1934197-2442275	FAAP20 (+6539)	PRKCZ (+137766)
1	1959197	1961276	1	2544658	2549990	1	0	0	2	1	0	0	2	2	3	2	3	587087	2.04085e-09	1.45669e-10	-0.0411992	3.36587	0.00160605	0.968033	0.983903	chr1:1934197-2574990	RER1 (-137239)	SKI (+25899)
1	1959197	1961276	1	3423928	3426806	1	1	0	0	1	1	0	0	2	2	2	2	1465130	1.22076e-08	9.83002e-10	-0.0409191	3.24122	0.00120664	0.97229	0.983903	chr1:1934197-3451806	ACTRT2 (-328481)	MMEL1 (-60012)
1	2042865	2047510	1	2194040	2196469	2	3	2	3	1	3	2	1	4	10	4	7	150067	0.00121226	0.000307021	-0.527599	3.96412	0.556427	0.455703	0.983903	chr1:2017865-2221469	PRKCZ (+69197)	FAAP20 (+75108)
1	2042865	2047510	1	2412023	2417275	2	2	2	3	1	2	2	1	4	9	4	6	369461	0	0	-0.588323	3.87354	0.626167	0.428765	0.983903	chr1:2017865-2442275	RER1 (-161763)	SKI (+1375)
1	2042865	2047510	1	2544658	2549990	0	1	1	1	2	1	1	1	3	3	4	5	502136	7.79205e-12	4.31211e-13	0.619472	3.50246	0.427134	0.513399	0.983903	chr1:2017865-2574990	RER1 (-95405)	SKI (+67733)
1	2042865	2047510	1	2560993	2562820	1	1	0	2	1	1	0	2	3	4	3	4	516719	3.56959e-12	1.91847e-13	-0.0437954	3.49205	0.00220023	0.962588	0.983903	chr1:2017865-2587820	RER1 (-88990)	SKI (+74148)
1	2042865	2047510	1	2577299	2579340	0	0	1	1	0	0	1	1	2	2	2	2	533132	2.09602e-05	2.91348e-06	-0.0396386	3.23341	0.00114606	0.972994	0.983903	chr1:2017865-2604340	RER1 (-80730)	SKI (+82408)
1	2042865	2047510	1	2784288	2787716	0	1	0	1	0	2	0	1	2	2	2	3	740814	1.42926e-08	1.17038e-09	0.444228	3.29967	0.162062	0.687265	0.983903	chr1:2017865-2812716	PEX10 (-2761)
1	2042865	2047510	1	3451783	3456339	1	0	0	2	1	0	0	2	2	3	2	3	1408873	1.99915e-13	9.4369e-15	-0.0411992	3.36587	0.00160605	0.968033	0.983903	chr1:2017865-3481339	ACTRT2 (-271881)	MMEL1 (-116612)
1	2090107	2092857	1	2139097	2140919	6	9	3	7	8	12	4	9	4	25	4	33	48526	0	0	0.343658	5.13026	0.583608	0.444902	0.983903	chr1:2065107-2165919	PRKCZ (+65043)	FAAP20 (+79262)
1	2090107	2092857	1	2172106	2175918	1	5	3	4	1	5	3	5	4	13	4	14	82530	3.73762e-06	4.55364e-07	0.0464787	4.33457	0.00628923	0.93679	0.983903	chr1:2065107-2200918	FAAP20 (+61762)	PRKCZ (+82543)
1	2090107	2092857	1	2412023	2417275	0	2	0	3	1	1	0	3	2	5	3	5	323167	1.32451e-08	1.07517e-09	-0.0392492	3.59949	0.00213192	0.963173	0.983903	chr1:2065107-2442275	RER1 (-138142)	SKI (+24996)
1	2090107	2092857	1	2553981	2560414	0	1	1	0	0	1	1	0	2	2	2	2	465715	8.89326e-05	1.34779e-05	-0.0414573	3.24019	0.00123242	0.971995	0.983903	chr1:2065107-2585414	RER1 (-66572)	SKI (+96566)
1	2090107	2092857	1	2919719	2924956	2	0	0	1	2	0	0	1	2	3	2	3	830855	2.20711e-11	1.27653e-12	-0.0419647	3.37761	0.0016578	0.967522	0.983903	chr1:2065107-2949956	PANK4 (+19096)	PLCH2 (+31217)
1	2090107	2092857	1	3423928	3426806	0	1	1	2	0	2	1	2	3	4	3	5	1333885	0	0	0.245006	3.54991	0.0744327	0.784989	0.983903	chr1:2065107-3451806	ACTRT2 (-263026)	MMEL1 (-125467)
1	2139097	2140919	1	2194040	2196469	2	3	3	7	3	3	3	7	4	15	4	16	55246	1.29052e-07	1.26297e-08	0.0479186	4.45663	0.00728871	0.931964	0.983903	chr1:2114097-2221469	FAAP20 (+26992)	PRKCZ (+117313)
1	2139097	2140919	1	2412023	2417275	2	5	3	4	2	5	2	3	4	14	4	12	274641	2.16588e-10	1.40665e-11	-0.263697	4.3091	0.194336	0.659332	0.983903	chr1:2114097-2442275	RER1 (-113647)	SKI (+49491)
1	2139097	2140919	1	2527424	2530797	2	0	0	4	2	0	0	5	2	6	2	7	389102	0	0	0.157264	3.75573	0.040625	0.840264	0.983903	chr1:2114097-2555797	RER1 (-56886)	SKI (+106252)
1	2139097	2140919	1	2536885	2541365	0	1	0	1	0	1	0	2	2	2	2	3	399117	2.01035e-05	2.7874e-06	0.437532	3.29667	0.157965	0.691037	0.983903	chr1:2114097-2566365	RER1 (-51602)	SKI (+111536)
1	2139097	2140919	1	2544658	2549990	0	3	0	2	0	3	0	2	2	5	2	5	407316	4.69764e-13	2.32037e-14	-0.0467523	3.60317	0.00293112	0.956824	0.983903	chr1:2114097-2574990	RER1 (-47289)	SKI (+115849)
1	2139097	2140919	1	2784288	2787716	0	2	0	1	0	2	0	1	2	3	2	3	645994	8.45505e-10	5.81872e-11	-0.0439705	3.36744	0.00179733	0.966184	0.983903	chr1:2114097-2812716	PEX10 (-50877)	PLCH2 (-12908)
1	2172106	2175918	1	2194040	2196469	2	8	10	9	2	8	10	9	4	29	4	29	21242	0	0	-0.0537113	5.12729	0.0143455	0.904663	0.983903	chr1:2147106-2221469	FAAP20 (+10487)	PRKCZ (+133818)
1	2172106	2175918	1	2314117	2319065	1	1	2	4	1	1	2	4	4	8	4	8	142579	0.0034025	0.000966831	-0.0460362	3.90473	0.00409444	0.94898	0.983903	chr1:2147106-2344065	RER1 (-146247)	SKI (+16891)
1	2172106	2175918	1	2412023	2417275	4	5	0	7	3	5	0	7	3	16	3	15	240637	3.08185e-13	1.4877e-14	-0.143715	4.45055	0.0658979	0.797406	0.983903	chr1:2147106-2442275	RER1 (-97142)	SKI (+65996)
1	2172106	2175918	1	2536885	2541365	0	0	1	1	0	0	1	2	2	2	2	3	365113	9.89021e-05	1.50886e-05	0.437939	3.30074	0.158208	0.690812	0.983903	chr1:2147106-2566365	RER1 (-35097)	SKI (+128041)
1	2172106	2175918	1	2544658	2549990	1	0	2	0	1	0	2	1	2	3	3	4	373312	1.9911e-07	1.99384e-08	0.311302	3.44836	0.100672	0.751025	0.983903	chr1:2147106-2574990	RER1 (-30785)	SKI (+132353)
1	2172106	2175918	1	2560993	2562820	1	0	0	1	1	0	0	1	2	2	2	2	387894	0.000489636	0.000102386	-0.0391019	3.23443	0.00112128	0.973287	0.983903	chr1:2147106-2587820	RER1 (-24370)	SKI (+138768)
1	2172106	2175918	1	2577299	2579340	0	1	2	0	0	1	2	0	2	3	2	3	404307	8.57453e-07	9.30554e-08	-0.0448256	3.38226	0.00185827	0.965616	0.983903	chr1:2147106-2604340	RER1 (-16110)	SKI (+147028)
1	2172106	2175918	1	2784288	2787716	1	0	1	0	2	1	1	0	2	2	3	4	611990	1.80159e-09	1.27903e-10	0.811463	3.3854	0.59239	0.441496	0.983903	chr1:2147106-2812716	PLCH2 (+3596)	PANK4 (+46717)
1	2172106	2175918	1	3423928	3426806	0	1	0	2	0	1	0	2	2	3	2	3	1251355	2.95164e-13	1.42109e-14	-0.0422	3.3608	0.00167388	0.967365	0.983903	chr1:2147106-3451806	ACTRT2 (-222027)	MMEL1 (-166466)
1	2172106	2175918	1	3482935	3484903	1	0	1	0	1	0	1	0	2	2	2	2	1309907	2.21265e-08	1.89643e-09	-0.0404382	3.24535	0.00118366	0.972555	0.983903	chr1:2147106-3509903	MMEL1 (-195515)	ACTRT2 (-192978)
1	2194040	2196469	1	2211293	2213689	2	8	4	9	4	9	4	10	4	23	4	27	17236	2.74783e-15	1.11022e-16	0.180792	4.94298	0.146835	0.701578	0.983903	chr1:2169040-2238689	SKI (-24830)	FAAP20 (-9090)
1	2194040	2196469	1	2227047	2230611	4	6	3	7	4	6	3	7	4	20	4	20	33574	8.46502e-11	5.23992e-12	-0.0503794	4.71797	0.0097692	0.921266	0.983903	chr1:2169040-2255611	FAAP20 (-17551)	SKI (-16369)
1	2194040	2196469	1	2310684	2313504	3	4	3	9	3	4	3	9	4	19	4	19	116839	2.74783e-15	1.11022e-16	-0.0476621	4.6503	0.00844029	0.926801	0.983903	chr1:2169040-2338504	RER1 (-138061)	SKI (+25077)
1	2194040	2196469	1	2314117	2319065	5	4	6	18	5	5	9	27	4	33	4	46	121336	0	0	0.407065	5.43619	0.991431	0.319393	0.983903	chr1:2169040-2344065	RER1 (-135280)	SKI (+27858)
1	2194040	2196469	1	2380648	2384157	5	6	5	12	5	6	5	12	4	28	4	28	187148	0	0	-0.048712	5.06963	0.0115442	0.914437	0.983903	chr1:2169040-2409157	RER1 (-102734)	SKI (+60404)
1	2194040	2196469	1	2412023	2417275	2	15	7	25	2	13	7	22	4	49	4	44	219394	0	0	-0.194587	5.62371	0.252294	0.615464	0.983903	chr1:2169040-2442275	RER1 (-86175)	SKI (+76963)
1	2194040	2196469	1	2527424	2530797	2	0	0	1	4	1	0	2	2	3	3	7	333856	7.1152e-10	4.86202e-11	1.06138	3.62083	1.41995	0.233411	0.780871	chr1:2169040-2555797	RER1 (-29414)	SKI (+133724)
1	2194040	2196469	1	2536885	2541365	2	1	1	3	2	1	1	3	4	7	4	7	343870	0	0	-0.0458182	3.81823	0.00365897	0.951766	0.983903	chr1:2169040-2566365	RER1 (-24130)	SKI (+139008)
1	2194040	2196469	1	2544658	2549990	2	5	7	14	3	5	7	15	4	28	4	30	352069	0	0	0.0506134	5.0942	0.0127332	0.910156	0.983903	chr1:2169040-2574990	RER1 (-19818)	SKI (+143320)
1	2194040	2196469	1	2553981	2560414	2	4	0	6	2	5	0	6	3	12	3	13	361943	0	0	0.0639443	4.2501	0.0110981	0.9161	0.983903	chr1:2169040-2585414	RER1 (-14606)	SKI (+148532)
1	2194040	2196469	1	2560993	2562820	2	0	0	3	2	0	0	3	2	5	2	5	366652	8.7654e-12	4.87166e-13	-0.0431017	3.60668	0.00252523	0.959922	0.983903	chr1:2169040-2587820	RER1 (-13403)	SKI (+149735)
1	2194040	2196469	1	2577299	2579340	1	5	4	6	1	5	4	6	4	16	4	16	383065	0	0	-0.0505287	4.48962	0.00834231	0.927225	0.983903	chr1:2169040-2604340	RER1 (-5143)	SKI (+157995)
1	2194040	2196469	1	2584852	2588126	1	3	0	2	0	4	0	4	3	6	2	8	391234	0	0	0.321744	3.80678	0.179737	0.6716	0.983903	chr1:2169040-2613126	RER1 (-750)
1	2194040	2196469	1	2784288	2787716	0	3	1	2	1	4	1	2	3	6	4	8	590747	0	0	0.344749	3.81673	0.20468	0.65097	0.983903	chr1:2169040-2812716	PLCH2 (+14563)	PANK4 (+35750)
1	2194040	2196469	1	2919719	2924956	0	2	1	2	0	2	1	2	3	5	3	5	727083	0	0	-0.0463043	3.60714	0.00287943	0.957206	0.983903	chr1:2169040-2949956	FAM213B (-27252)	TNFRSF14 (+3132)
1	2194040	2196469	1	3319265	3322928	0	1	1	0	0	1	1	0	2	2	2	2	1125842	2.31169e-08	1.98936e-09	-0.0414573	3.24019	0.00123242	0.971995	0.983903	chr1:2169040-3347928	ACTRT2 (-262999)	MMEL1 (-125494)
1	2194040	2196469	1	3423928	3426806	1	1	0	3	1	1	0	3	3	5	3	5	1230112	0	0	-0.0440791	3.60171	0.00263095	0.959092	0.983903	chr1:2169040-3451806	ACTRT2 (-211060)	MMEL1 (-177433)
1	2194040	2196469	1	3617704	3622293	0	2	1	0	0	1	1	0	2	3	2	2	1424744	6.11664e-11	3.72702e-12	-0.529456	3.31118	0.230495	0.631157	0.983903	chr1:2169040-3647293	MMEL1 (-275177)	ACTRT2 (-113316)
1	2194040	2196469	1	3692658	3696824	0	1	0	1	0	1	0	1	2	2	2	2	1499486	9.91386e-09	7.80074e-10	-0.0401177	3.2293	0.00116859	0.97273	0.983903	chr1:2169040-3721824	MMEL1 (-312442)	ACTRT2 (-76051)
1	2194040	2196469	1	4025731	4028694	0	1	1	0	0	1	1	0	2	2	2	2	1831958	1.00126e-08	7.88846e-10	-0.0414573	3.24019	0.00123242	0.971995	0.983903	chr1:2169040-4053694	ARHGEF16 (-343059)	PRDM16 (+42156)
1	2211293	2213689	1	2314117	2319065	2	3	0	4	4	3	0	8	3	9	3	15	104100	1.41281e-06	1.57525e-07	0.648583	4.21894	1.0784	0.299056	0.961638	chr1:2186293-2344065	RER1 (-126654)	SKI (+36484)
1	2211293	2213689	1	2412023	2417275	2	2	2	2	2	2	2	2	4	8	4	8	202158	0.000555246	0.000122315	-0.0483488	3.92188	0.0044942	0.946551	0.983903	chr1:2186293-2442275	RER1 (-77549)	SKI (+85589)
1	2211293	2213689	1	2544658	2549990	1	0	3	0	1	0	3	0	2	4	2	4	334833	1.79741e-07	1.79032e-08	-0.0459191	3.51732	0.00239501	0.960968	0.983903	chr1:2186293-2574990	RER1 (-11191)	SKI (+151947)
1	2211293	2213689	1	3423928	3426806	1	0	0	2	1	0	0	2	2	3	2	3	1212876	2.02046e-13	9.54792e-15	-0.0411992	3.36587	0.00160605	0.968033	0.983903	chr1:2186293-3451806	ACTRT2 (-202433)	MMEL1 (-186060)
1	2227047	2230611	1	2314117	2319065	2	1	4	3	4	1	4	4	4	10	4	13	87762	4.37618e-05	6.36016e-06	0.319087	4.21163	0.257402	0.611911	0.983903	chr1:2202047-2344065	RER1 (-118777)	SKI (+44361)
1	2227047	2230611	1	2412023	2417275	2	4	4	3	2	4	4	3	4	13	4	13	185820	1.24952e-08	1.00843e-09	-0.0513293	4.3173	0.00735205	0.93167	0.983903	chr1:2202047-2442275	RER1 (-69672)	SKI (+93466)
1	2227047	2230611	1	2544658	2549990	1	2	0	2	1	2	0	2	3	5	3	5	318495	1.80903e-08	1.51683e-09	-0.0457825	3.60813	0.00282032	0.957647	0.983903	chr1:2202047-2574990	RER1 (-3314)
1	2227047	2230611	1	2560993	2562820	2	0	1	0	2	0	1	0	2	3	2	3	333077	6.0184e-05	8.91349e-06	-0.0432809	3.3884	0.00174861	0.966645	0.983903	chr1:2202047-2587820	RER1 (+3101)	PEX10 (+17596)
1	2227047	2230611	1	2784288	2787716	1	0	0	1	1	0	0	2	2	2	2	3	557173	3.40634e-07	3.51689e-08	0.43846	3.30176	0.158521	0.690522	0.983903	chr1:2202047-2812716	PANK4 (+19246)	PLCH2 (+31067)
1	2267365	2277437	1	2314117	2319065	0	1	0	5	0	5	1	9	2	6	3	15	44190	0.00425638	0.00123647	1.19581	4.08615	3.12395	0.0771495	0.365963	chr1:2242365-2344065	RER1 (-98618)	SKI (+64520)
1	2267365	2277437	1	2784288	2787716	1	0	1	0	1	0	2	0	2	2	2	3	513601	9.07841e-07	9.88106e-08	0.448342	3.31779	0.16459	0.684966	0.983903	chr1:2242365-2812716	PANK4 (-913)
1	2314117	2319065	1	2380648	2384157	3	2	1	5	3	2	3	6	4	11	4	14	65811	1.33498e-05	1.80285e-06	0.290878	4.26486	0.228218	0.632849	0.983903	chr1:2289117-2409157	RER1 (-42696)	SKI (+120442)
1	2314117	2319065	1	2412023	2417275	3	6	5	5	6	4	6	5	4	19	4	21	98058	0	0	0.107126	4.73935	0.0439366	0.833972	0.983903	chr1:2289117-2442275	RER1 (-26137)	SKI (+137001)
1	2314117	2319065	1	2784288	2787716	1	2	0	0	1	2	0	0	2	3	2	3	469411	5.85959e-08	5.49433e-09	-0.0447593	3.37919	0.00185378	0.965657	0.983903	chr1:2289117-2812716	HES5 (-20672)	TNFRSF14 (-5449)
1	2380648	2384157	1	2412023	2417275	2	6	0	6	2	6	0	6	3	14	3	14	32246	8.38954e-05	1.26714e-05	-0.0493539	4.3532	0.00720833	0.932339	0.983903	chr1:2355648-2442275	RER1 (+7129)	PEX10 (+13568)
1	2380648	2384157	1	2784288	2787716	0	1	0	2	0	2	0	2	2	3	2	4	403599	3.09579e-08	2.74753e-09	0.319998	3.42495	0.105696	0.745098	0.983903	chr1:2355648-2812716	FAM213B (-2568)
1	2380648	2384157	1	2820783	2823554	0	0	1	1	0	0	1	1	2	2	2	2	439766	0.000115163	1.77297e-05	-0.0396386	3.23341	0.00114606	0.972994	0.983903	chr1:2355648-2848554	FAM213B (+15351)	MMEL1 (+30889)
1	2380648	2384157	1	3722462	3728751	0	1	1	0	0	1	1	0	2	2	2	2	1343204	1.49855e-08	1.23283e-09	-0.0414573	3.24019	0.00123242	0.971995	0.983903	chr1:2355648-3753751	PRDM16 (-14511)	ACTRT2 (+33217)
1	2412023	2417275	1	2428736	2432503	2	7	6	6	2	7	6	6	4	21	4	21	15970	1.55224e-09	1.09563e-10	-0.0530916	4.77567	0.0112194	0.915645	0.983903	chr1:2387023-2457503	PLCH2 (-54052)	PEX10 (-9733)
1	2412023	2417275	1	2527424	2530797	7	10	5	10	11	13	9	13	4	32	4	46	114461	0	0	0.479636	5.47877	1.36395	0.242855	0.808134	chr1:2387023-2555797	PLCH2 (-4905)
1	2412023	2417275	1	2536885	2541365	5	9	4	4	5	9	6	6	4	22	4	26	124476	0	0	0.177999	4.93216	0.138675	0.709602	0.983903	chr1:2387023-2566365	PLCH2 (+379)
1	2412023	2417275	1	2544658	2549990	12	19	17	31	12	24	20	30	4	79	4	86	132675	0	0	0.0791844	6.4015	0.0557822	0.813291	0.983903	chr1:2387023-2574990	PLCH2 (+4692)	PANK4 (+45621)
1	2412023	2417275	1	2553981	2560414	4	7	5	20	3	10	3	24	4	36	4	40	142548	0	0	0.079379	5.37556	0.0373822	0.846689	0.983903	chr1:2387023-2585414	PLCH2 (+9904)	PANK4 (+40409)
1	2412023	2417275	1	2560993	2562820	6	10	6	10	5	10	4	9	4	32	4	28	147257	0	0	-0.249176	5.16224	0.315569	0.574282	0.983903	chr1:2387023-2587820	PLCH2 (+11107)	PANK4 (+39206)
1	2412023	2417275	1	2577299	2579340	1	12	8	9	1	12	8	8	4	30	4	29	163670	0	0	-0.0992913	5.13865	0.0496839	0.823614	0.983903	chr1:2387023-2604340	PLCH2 (+19367)	PANK4 (+30946)
1	2412023	2417275	1	2584852	2588126	6	8	9	8	6	13	7	16	4	31	4	42	171840	0	0	0.337702	5.39001	0.653262	0.418949	0.983903	chr1:2387023-2613126	PLCH2 (+23760)	PANK4 (+26553)
1	2412023	2417275	1	2642208	2645044	1	4	3	5	1	6	4	7	4	13	4	18	228977	4.03747e-13	1.9762e-14	0.3989	4.45643	0.50327	0.478067	0.983903	chr1:2387023-2670044	PANK4 (-1906)
1	2412023	2417275	1	2784288	2787716	7	24	13	22	7	29	15	26	4	66	4	77	371353	0	0	0.157425	6.20779	0.206628	0.649423	0.983903	chr1:2387023-2812716	FAM213B (+13120)	MMEL1 (+33120)
1	2412023	2417275	1	2820783	2823554	0	4	4	5	0	4	2	5	3	13	3	11	407519	0	0	-0.290147	4.22243	0.220781	0.638445	0.983903	chr1:2387023-2848554	MMEL1 (+15201)	FAM213B (+31039)
1	2412023	2417275	1	2919719	2924956	1	1	0	2	1	1	0	2	3	4	3	4	507688	3.61743e-12	1.94511e-13	-0.0437954	3.49205	0.00220023	0.962588	0.983903	chr1:2387023-2949956	ACTRT2 (-352993)	MMEL1 (-35500)
1	2412023	2417275	1	3281807	3285400	0	1	2	2	0	1	2	2	3	5	3	5	868954	0	0	-0.045854	3.61111	0.00282794	0.95759	0.983903	chr1:2387023-3310400	MMEL1 (-215722)	ACTRT2 (-172771)
1	2412023	2417275	1	3423928	3426806	7	9	4	4	7	7	4	4	4	24	4	22	1010718	0	0	-0.176631	4.89742	0.132632	0.715719	0.983903	chr1:2387023-3451806	MMEL1 (-286425)	ACTRT2 (-102068)
1	2412023	2417275	1	3451783	3456339	1	0	3	4	1	0	3	4	3	8	3	8	1039412	0	0	-0.045606	3.90859	0.00402173	0.949434	0.983903	chr1:2387023-3481339	MMEL1 (-301191)	ACTRT2 (-87302)
1	2412023	2417275	1	3482935	3484903	2	2	1	3	2	2	1	3	4	8	4	8	1069270	0	0	-0.0471454	3.91185	0.00428417	0.947813	0.983903	chr1:2387023-3509903	MMEL1 (-315473)	ACTRT2 (-73020)
1	2412023	2417275	1	3515790	3525540	2	1	1	0	2	2	0	1	3	4	3	5	1106016	0	0	0.23201	3.56791	0.0674333	0.795111	0.983903	chr1:2387023-3550540	MMEL1 (-335792)	ACTRT2 (-52701)
1	2412023	2417275	1	3563539	3569516	0	1	0	1	0	1	0	3	2	2	2	4	1151878	7.1739e-13	3.61933e-14	0.793181	3.3608	0.569339	0.450522	0.983903	chr1:2387023-3594516	MMEL1 (-357780)	ACTRT2 (-30713)
1	2412023	2417275	1	3617704	3622293	1	0	1	3	1	0	0	3	3	5	2	4	1205349	0	0	-0.337571	3.54698	0.141252	0.70704	0.983903	chr1:2387023-3647293	ACTRT2 (-4325)
1	2412023	2417275	1	3692658	3696824	1	0	0	1	1	0	0	1	2	2	2	2	1280092	2.01034e-08	1.70431e-09	-0.0391019	3.23443	0.00112128	0.973287	0.983903	chr1:2387023-3721824	PRDM16 (-14787)	ACTRT2 (+32941)
1	2412023	2417275	1	3722462	3728751	0	1	0	4	0	1	0	3	2	5	2	4	1310957	0	0	-0.326446	3.53658	0.132928	0.715415	0.983903	chr1:2387023-3753751	ARHGEF16 (-384039)	PRDM16 (+1176)
1	2412023	2417275	1	3773478	3777017	2	1	1	0	1	1	1	1	3	4	4	4	1360598	0	0	-0.0584578	3.50853	0.00371575	0.951394	0.983903	chr1:2387023-3802017	ARHGEF16 (-359906)	PRDM16 (+25309)
1	2412023	2417275	1	3856604	3860330	1	0	1	0	1	0	1	0	2	2	2	2	1443818	1.84868e-08	1.55326e-09	-0.0404382	3.24535	0.00118366	0.972555	0.983903	chr1:2387023-3885330	ARHGEF16 (-318249)	PRDM16 (+66966)
1	2412023	2417275	1	3909676	3913833	1	1	0	1	1	1	0	1	3	3	3	3	1497105	1.66241e-13	7.77156e-15	-0.0429711	3.37252	0.0017271	0.966851	0.983903	chr1:2387023-3938833	ARHGEF16 (-291498)	PRDM16 (+93717)
1	2428736	2432503	1	2784288	2787716	2	3	0	2	2	3	0	2	3	7	3	7	355382	0	0	-0.0479092	3.82057	0.00398046	0.949694	0.983903	chr1:2403736-2812716	FAM213B (+21476)	MMEL1 (+24764)
1	2527424	2530797	1	2536885	2541365	2	5	1	8	4	6	2	14	4	16	4	26	10014	6.82158e-10	4.65479e-11	0.623284	4.73849	1.51135	0.218933	0.736041	chr1:2502424-2566365	HES5 (-4150)
1	2527424	2530797	1	2544658	2549990	5	7	4	19	7	13	8	35	4	35	4	63	18213	0	0	0.767058	5.68536	3.90182	0.0482339	0.311176	chr1:2502424-2574990	TNFRSF14 (-17659)	HES5 (-8462)
1	2527424	2530797	1	2553981	2560414	1	4	3	4	2	4	7	6	4	12	4	19	28087	3.5606e-06	4.31618e-07	0.601874	4.46951	1.13128	0.287502	0.935017	chr1:2502424-2585414	HES5 (-13674)	TNFRSF14 (-12447)
1	2527424	2530797	1	2577299	2579340	1	1	1	5	2	2	2	7	4	8	4	13	49209	0.00278966	0.000776009	0.622083	4.10364	0.897049	0.343574	0.983903	chr1:2502424-2604340	TNFRSF14 (-2984)
1	2527424	2530797	1	2584852	2588126	2	3	1	2	2	4	3	4	4	8	4	13	57378	0.00233897	0.00063873	0.615181	4.12547	0.878199	0.348695	0.983903	chr1:2502424-2613126	FAM213B (-28975)	TNFRSF14 (+1409)
1	2536885	2541365	1	2544658	2549990	5	16	4	21	5	18	8	25	4	46	4	56	8199	0	0	0.230784	5.74864	0.372434	0.541681	0.983903	chr1:2511885-2574990	HES5 (-13193)	TNFRSF14 (-12928)
1	2544658	2549990	1	2553981	2560414	6	16	13	25	6	21	17	32	4	60	4	76	9873	0	0	0.277738	6.12702	0.625089	0.429162	0.983903	chr1:2519658-2585414	TNFRSF14 (-3830)
1	2544658	2549990	1	2560993	2562820	3	11	4	16	5	12	6	23	4	34	4	46	14582	0	0	0.372112	5.45297	0.837197	0.3602	0.983903	chr1:2519658-2587820	TNFRSF14 (-2627)
1	2544658	2549990	1	2577299	2579340	4	6	5	11	5	7	7	14	4	26	4	33	30995	0	0	0.288019	5.12725	0.415154	0.519365	0.983903	chr1:2519658-2604340	FAM213B (-24751)	TNFRSF14 (+5633)
1	2544658	2549990	1	2584852	2588126	3	5	7	17	5	9	8	20	4	32	4	42	39165	0	0	0.34294	5.36922	0.678546	0.410088	0.983903	chr1:2519658-2613126	FAM213B (-20358)	TNFRSF14 (+10026)
1	2544658	2549990	1	2642208	2645044	1	3	0	3	1	7	0	7	3	7	3	15	96302	0.000104567	1.60065e-05	0.979131	4.1397	2.22741	0.135581	0.475263	chr1:2519658-2670044	FAM213B (+8101)	MMEL1 (+38139)
1	2544658	2549990	1	2784288	2787716	1	2	0	4	2	3	1	8	3	7	4	14	238678	1.17785e-06	1.29966e-07	0.89421	4.09989	1.80957	0.17856	0.613192	chr1:2519658-2812716	ACTRT2 (-355296)	MMEL1 (-33197)
1	2544658	2549990	1	2919719	2924956	1	1	0	0	1	1	0	0	2	2	2	2	375013	0.000566406	0.000125741	-0.0409191	3.24122	0.00120664	0.97229	0.983903	chr1:2519658-2949956	ACTRT2 (-286676)	MMEL1 (-101817)
1	2544658	2549990	1	3423928	3426806	1	2	0	2	1	2	1	2	3	5	4	6	878043	0	0	0.199629	3.66464	0.0572921	0.810828	0.983903	chr1:2519658-3451806	MMEL1 (-352742)	ACTRT2 (-35751)
1	2544658	2549990	1	3773478	3777017	1	2	0	1	1	2	0	1	3	4	3	4	1227923	0	0	-0.0455398	3.49859	0.00236005	0.961254	0.983903	chr1:2519658-3802017	ARHGEF16 (-293588)	PRDM16 (+91627)
1	2544658	2549990	1	3856604	3860330	1	0	0	1	1	0	0	1	2	2	2	2	1311143	2.17276e-08	1.85759e-09	-0.0391019	3.23443	0.00112128	0.973287	0.983903	chr1:2519658-3885330	ARHGEF16 (-251932)	PRDM16 (+133283)
1	2544658	2549990	1	4025731	4028694	1	1	0	0	1	1	0	0	2	2	2	2	1479888	1.83489e-08	1.54043e-09	-0.0409191	3.24122	0.00120664	0.97229	0.983903	chr1:2519658-4053694	ARHGEF16 (-167750)	PRDM16 (+217465)
1	2553981	2560414	1	2577299	2579340	1	4	4	4	3	6	4	7	4	13	4	20	21122	3.00536e-06	3.58451e-07	0.546438	4.52602	0.980568	0.322059	0.983903	chr1:2528981-2604340	FAM213B (-20089)	TNFRSF14 (+10295)
1	2553981	2560414	1	2784288	2787716	0	6	3	8	0	6	3	9	3	17	3	18	228804	0	0	0.0255321	4.55644	0.00230305	0.961724	0.983903	chr1:2528981-2812716	ACTRT2 (-350634)	MMEL1 (-37859)
1	2553981	2560414	1	3722462	3728751	0	1	0	1	0	1	0	1	2	2	2	2	1168409	2.26689e-08	1.94723e-09	-0.0401177	3.2293	0.00116859	0.97273	0.983903	chr1:2528981-3753751	ARHGEF16 (-313060)	PRDM16 (+72155)
1	2560993	2562820	1	2577299	2579340	4	6	1	13	4	6	1	13	4	24	4	24	16413	4.63262e-13	2.28706e-14	-0.0464771	4.87568	0.00947778	0.922445	0.983903	chr1:2535993-2604340	FAM213B (-16583)	TNFRSF14 (+13801)
1	2560993	2562820	1	2584852	2588126	1	1	2	4	1	4	4	9	4	8	4	18	24582	0.000941939	0.000231653	1.05855	4.2877	2.93125	0.08688	0.365963	chr1:2535993-2613126	FAM213B (-12190)	TNFRSF14 (+18194)
1	2560993	2562820	1	3423928	3426806	1	0	0	1	1	0	0	1	2	2	2	2	863460	1.70131e-07	1.68966e-08	-0.0391019	3.23443	0.00112128	0.973287	0.983903	chr1:2535993-3451806	MMEL1 (-360910)	ACTRT2 (-27583)
1	2577299	2579340	1	2584852	2588126	3	9	2	13	4	6	2	12	4	27	4	24	8169	1.55008e-13	7.21645e-15	-0.20748	4.94709	0.196636	0.65745	0.983903	chr1:2552299-2613126	FAM213B (-4037)
1	2577299	2579340	1	2784288	2787716	0	2	1	4	0	2	1	4	3	7	3	7	207682	0.00630043	0.00190279	-0.0460741	3.80227	0.00369772	0.951511	0.983903	chr1:2552299-2812716	ACTRT2 (-338975)	MMEL1 (-49518)
1	2577299	2579340	1	3617704	3622293	1	0	0	2	1	0	0	2	2	3	2	3	1041679	1.02991e-12	5.28466e-14	-0.0411992	3.36587	0.00160605	0.968033	0.983903	chr1:2552299-3647293	ARHGEF16 (-354630)	PRDM16 (+30585)
1	2784288	2787716	1	3319265	3322928	1	0	0	1	1	0	0	1	2	2	2	2	535094	1.6351e-05	2.23673e-06	-0.0391019	3.23443	0.00112128	0.973287	0.983903	chr1:2759288-3347928	PRDM16 (-15603)	ACTRT2 (+32125)
1	2784288	2787716	1	3856604	3860330	1	1	0	0	1	1	0	0	2	2	2	2	1072465	5.01583e-08	4.6519e-09	-0.0409191	3.24122	0.00120664	0.97229	0.983903	chr1:2759288-3885330	ARHGEF16 (-132117)	PRDM16 (+253098)
1	2820783	2823554	1	3319265	3322928	1	1	0	0	1	1	0	0	2	2	2	2	498928	2.55821e-05	3.60102e-06	-0.0409191	3.24122	0.00120664	0.97229	0.983903	chr1:2795783-3347928	ARHGEF16 (-382570)	PRDM16 (+2645)
1	2820783	2823554	1	3423928	3426806	1	7	1	5	1	7	1	5	4	14	4	14	603198	0	0	-0.0513043	4.35787	0.00777449	0.929739	0.983903	chr1:2795783-3451806	ARHGEF16 (-330631)	PRDM16 (+54584)
1	2820783	2823554	1	3451783	3456339	0	2	1	1	0	2	1	1	3	4	3	4	631892	5.76314e-14	2.55351e-15	-0.0460673	3.49759	0.00240929	0.960852	0.983903	chr1:2795783-3481339	ARHGEF16 (-315865)	PRDM16 (+69350)
1	2820783	2823554	1	3722462	3728751	0	1	2	0	0	1	2	0	2	3	2	3	903438	3.94835e-12	2.12941e-13	-0.0448256	3.38226	0.00185827	0.965616	0.983903	chr1:2795783-3753751	ARHGEF16 (-179659)	PRDM16 (+205556)
1	2919719	2924956	1	3617704	3622293	0	1	0	1	0	1	0	1	2	2	2	2	697661	1.48931e-06	1.66631e-07	-0.0401177	3.2293	0.00116859	0.97273	0.983903	chr1:2894719-3647293	ARHGEF16 (-183420)	PRDM16 (+201795)
1	3423928	3426806	1	3773478	3777017	0	0	1	1	0	0	1	1	2	2	2	2	349880	0.00171765	0.000452994	-0.0396386	3.23341	0.00114606	0.972994	0.983903	chr1:3398928-3802017	MEGF6 (+11022)	ARHGEF16 (+146047)
1	3451783	3456339	1	3482935	3484903	1	7	6	10	1	7	6	10	4	24	4	24	29858	0	0	-0.0509536	4.89441	0.0113643	0.915104	0.983903	chr1:3426783-3509903	ARHGEF16 (+13917)	MEGF6 (+143152)
1	3451783	3456339	1	3617704	3622293	3	4	7	11	3	3	4	7	4	25	4	17	165937	0	0	-0.583985	4.76377	1.34103	0.246852	0.818836	chr1:3426783-3647293	MEGF6 (+74457)	ARHGEF16 (+82612)
1	3451783	3456339	1	3722462	3728751	0	3	9	6	1	4	11	7	3	18	4	23	271545	0	0	0.300953	4.7544	0.352671	0.552605	0.983903	chr1:3426783-3753751	MEGF6 (+21228)	ARHGEF16 (+135841)
1	3451783	3456339	1	3773478	3777017	2	0	0	1	2	0	0	2	2	3	2	4	321186	1.83811e-05	2.53268e-06	0.313366	3.43869	0.101845	0.749627	0.983903	chr1:3426783-3802017	MEGF6 (-2905)
1	3451783	3456339	1	4650474	4654687	0	1	0	1	0	1	0	1	2	2	2	2	1198519	1.88919e-08	1.59098e-09	-0.0401177	3.2293	0.00116859	0.97273	0.983903	chr1:3426783-4679687	AJAP1 (-601810)	C1orf174 (-152950)
1	3482935	3484903	1	3490053	3494299	2	4	1	4	3	8	1	8	4	11	4	20	8257	0.000178407	2.81596e-05	0.77008	4.45376	1.82628	0.176568	0.6071	chr1:3457935-3519299	ARHGEF16 (+34191)	MEGF6 (+122878)
1	3482935	3484903	1	3617704	3622293	2	3	1	5	1	1	1	3	4	11	4	6	136079	0.00222079	0.000602955	-0.86474	3.94872	1.4601	0.226914	0.761001	chr1:3457935-3647293	MEGF6 (+58881)	ARHGEF16 (+98188)
1	3482935	3484903	1	3722462	3728751	2	1	2	5	2	3	2	5	4	10	4	12	241687	5.26411e-08	4.90102e-09	0.205901	4.15248	0.104029	0.747047	0.983903	chr1:3457935-3753751	MEGF6 (+5652)	ARHGEF16 (+151417)
1	3490053	3494299	1	3722462	3728751	1	0	1	4	1	3	1	7	3	6	4	12	233430	3.34832e-05	4.79208e-06	0.883667	3.97896	1.5707	0.210106	0.708342	chr1:3465053-3753751	MEGF6 (+2093)	ARHGEF16 (+154976)
1	3515790	3525540	1	3617704	3622293	1	5	2	1	1	2	3	7	4	9	4	13	99333	0.000195375	3.09808e-05	0.424424	4.15689	0.439941	0.507151	0.983903	chr1:3490790-3647293	MEGF6 (+42453)	ARHGEF16 (+114616)
1	3515790	3525540	1	3722462	3728751	0	1	1	2	1	3	2	4	3	4	4	10	204941	0.00445558	0.00130025	1.17586	3.8119	2.21736	0.136467	0.478204	chr1:3490790-3753751	TPRG1L (-2731)
1	3563539	3569516	1	3617704	3622293	2	8	1	12	2	8	6	13	4	23	4	29	53471	0	0	0.295077	4.96583	0.400125	0.527025	0.983903	chr1:3538539-3647293	MEGF6 (+18579)	ARHGEF16 (+138490)
1	3563539	3569516	1	3722462	3728751	1	3	1	4	2	7	1	9	4	9	4	19	159079	2.15183e-09	1.53902e-10	0.970301	4.35046	2.63151	0.104762	0.371196	chr1:3538539-3753751	WRAP73 (+3928)	TPRG1L (+21143)
1	3563539	3569516	1	4025731	4028694	0	1	1	0	0	1	1	0	2	2	2	2	460685	0.000105164	1.61045e-05	-0.0414573	3.24019	0.00123242	0.971995	0.983903	chr1:3538539-4053694	LRRC47 (+387)
1	3617704	3622293	1	3722462	3728751	4	5	6	6	3	3	4	6	4	21	4	16	105608	9.76436e-14	4.44089e-15	-0.44595	4.64916	0.718322	0.396695	0.983903	chr1:3592704-3753751	SMIM1 (-99560)	TP73 (+20708)
1	3692658	3696824	1	3722462	3728751	4	5	6	12	3	4	7	13	4	27	4	27	30865	0	0	-0.0541254	5.0251	0.0138725	0.906241	0.983903	chr1:3667658-3753751	SMIM1 (-62083)	TP73 (+58185)
1	3692658	3696824	1	4825273	4827521	1	0	0	2	1	0	0	2	2	3	2	3	1131656	4.31388e-13	2.12053e-14	-0.0411992	3.36587	0.00160605	0.968033	0.983903	chr1:3667658-4852521	AJAP1 (-394955)	C1orf174 (-359805)
1	3722462	3728751	1	3773478	3777017	3	3	2	2	3	3	3	5	4	10	4	14	49641	0.000218455	3.4868e-05	0.40248	4.24264	0.422506	0.515689	0.983903	chr1:3697462-3802017	SMIM1 (-23048)	TP73 (+97220)
1	3856604	3860330	1	4650474	4654687	0	1	1	1	0	1	1	1	3	3	3	3	794113	2.52798e-11	1.47238e-12	-0.0435032	3.3715	0.00176417	0.966497	0.983903	chr1:3831604-4679687	AJAP1 (-399399)	C1orf174 (-355361)
1	3909676	3913833	1	4582798	4586212	0	1	0	2	1	1	0	2	2	3	3	4	672750	3.39557e-12	1.82188e-13	0.32588	3.42772	0.109146	0.741119	0.983903	chr1:3884676-4611212	AJAP1 (-407101)	C1orf174 (-347659)
1	3909676	3913833	1	4650474	4654687	2	0	5	5	3	1	8	13	3	12	4	25	740826	0	0	0.958565	4.63213	3.16091	0.075421	0.365963	chr1:3884676-4679687	C1orf174 (-381897)	AJAP1 (-372863)
1	3909676	3913833	1	4825273	4827521	0	0	2	4	1	1	2	4	2	6	4	8	914642	0	0	0.348853	3.80817	0.20924	0.647363	0.983903	chr1:3884676-4852521	C1orf174 (-468314)	AJAP1 (-286446)
1	3909676	3913833	1	5743973	5747012	2	1	0	2	4	1	1	2	3	5	4	8	1833738	0	0	0.598777	3.77794	0.574111	0.44863	0.983903	chr1:3884676-5772012	AJAP1 (+173299)
1	4086224	4090951	1	4650474	4654687	1	0	0	1	0	0	1	3	2	2	2	4	563993	2.66748e-09	1.92485e-10	0.79271	3.36523	0.568732	0.450763	0.983903	chr1:4061224-4679687	C1orf174 (-470171)	AJAP1 (-284589)
1	4650474	4654687	1	4825273	4827521	1	1	1	4	1	1	1	4	4	7	4	7	173816	0.00569313	0.00170241	-0.0451271	3.80713	0.00355593	0.952449	0.983903	chr1:4625474-4852521	AJAP1 (+83953)
1	4650474	4654687	1	6474243	6476818	0	1	0	1	0	1	0	1	2	2	2	2	1822950	4.68043e-09	3.45853e-10	-0.0401177	3.2293	0.00116859	0.97273	0.983903	chr1:4625474-6501818	NPHP4 (+428825)	AJAP1 (+908601)
1	5508169	5511521	1	5914423	5917040	0	1	0	1	1	1	0	1	2	2	3	3	405886	1.53413e-05	2.09033e-06	0.450195	3.30248	0.165736	0.683929	0.983903	chr1:5483169-5942040	NPHP4 (+279866)
1	5508169	5511521	1	5973599	5977026	1	5	2	0	1	8	2	1	3	8	4	12	465467	0	0	0.496885	4.0957	0.556944	0.455494	0.983903	chr1:5483169-6002026	NPHP4 (+249873)
1	5508169	5511521	1	6204052	6206913	1	0	0	1	1	1	0	1	2	2	3	3	695637	2.08815e-08	1.77785e-09	0.445181	3.30477	0.162641	0.686736	0.983903	chr1:5483169-6231913	NPHP4 (+134930)
1	5508169	5511521	1	6237689	6239971	0	1	0	2	0	1	0	2	2	3	2	3	728985	9.10092e-11	5.65437e-12	-0.0422	3.3608	0.00167388	0.967365	0.983903	chr1:5483169-6264971	NPHP4 (+118401)
1	5508169	5511521	1	6243437	6248302	0	2	0	2	0	3	0	3	2	4	2	6	736024	0	0	0.47927	3.59962	0.305204	0.580638	0.983903	chr1:5483169-6273302	NPHP4 (+114235)
1	5508169	5511521	1	6403442	6406136	0	2	1	1	0	3	3	2	3	4	3	8	894944	0	0	0.873407	3.72098	1.12536	0.288767	0.938373	chr1:5483169-6431136	NPHP4 (+35318)
1	5508169	5511521	1	6413523	6415508	0	1	1	1	0	2	1	1	3	3	3	4	904670	2.07287e-14	8.88178e-16	0.318521	3.43557	0.104839	0.746098	0.983903	chr1:5483169-6440508	NPHP4 (+30632)
1	5513847	5516446	1	5743973	5747012	1	1	0	2	5	2	0	2	3	4	3	9	230346	0.0066099	0.00200494	1.0565	3.77568	1.71682	0.190103	0.645914	chr1:5488847-5772012	NPHP4 (+362041)	AJAP1 (+975385)
1	5513847	5516446	1	5914423	5917040	1	2	0	1	1	2	0	1	3	4	3	4	400585	8.87358e-10	6.11905e-11	-0.0455398	3.49859	0.00236005	0.961254	0.983903	chr1:5488847-5942040	NPHP4 (+277027)
1	5513847	5516446	1	5946744	5950479	0	1	1	0	2	2	1	1	2	2	4	6	433465	2.27487e-10	1.48136e-11	1.33964	3.5054	1.85755	0.172908	0.595933	chr1:5488847-5975479	NPHP4 (+260308)
1	5513847	5516446	1	5973599	5977026	0	1	2	1	0	1	3	2	3	4	3	6	460166	5.36494e-15	2.22045e-16	0.482438	3.61612	0.3089	0.578356	0.983903	chr1:5488847-6002026	NPHP4 (+247034)
1	5513847	5516446	1	6052053	6054727	0	1	0	1	0	1	1	1	2	2	3	3	538243	2.58043e-07	2.62413e-08	0.448859	3.30184	0.164912	0.684674	0.983903	chr1:5488847-6079727	NPHP4 (+208184)
1	5513847	5516446	1	6204052	6206913	0	0	1	2	0	0	1	2	2	3	2	3	690336	2.21316e-10	1.43889e-11	-0.04173	3.36485	0.00164171	0.96768	0.983903	chr1:5488847-6231913	NPHP4 (+132091)
1	5513847	5516446	1	6403442	6406136	0	1	0	1	0	1	1	2	2	2	3	4	889642	7.11897e-12	3.92575e-13	0.804291	3.36593	0.58329	0.445026	0.983903	chr1:5488847-6431136	NPHP4 (+32479)
1	5513847	5516446	1	6422506	6425550	1	0	0	1	1	0	0	1	2	2	2	2	908881	1.26119e-07	1.2332e-08	-0.0391019	3.23443	0.00112128	0.973287	0.983903	chr1:5488847-6450550	NPHP4 (+22772)
1	5513847	5516446	1	6436608	6442347	1	0	0	1	1	0	0	1	2	2	2	2	924331	1.27e-07	1.24223e-08	-0.0391019	3.23443	0.00112128	0.973287	0.983903	chr1:5488847-6467347	NPHP4 (+14374)
1	5743973	5747012	1	6436608	6442347	0	1	0	1	0	1	0	1	2	2	2	2	693985	1.87143e-06	2.13145e-07	-0.0401177	3.2293	0.00116859	0.97273	0.983903	chr1:5718973-6467347	KCNAB2 (+47239)	CHD5 (+86963)
1	5914423	5917040	1	6474243	6476818	1	0	0	3	1	0	0	3	2	4	2	4	559799	3.90691e-13	1.90958e-14	-0.0420659	3.48552	0.00204736	0.96391	0.983903	chr1:5889423-6501818	CHD5 (-15498)	RPL22 (+3991)
1	5973599	5977026	1	6403442	6406136	1	3	0	2	1	4	0	2	3	6	3	7	429476	0	0	0.159004	3.76618	0.0414891	0.838597	0.983903	chr1:5948599-6431136	CHD5 (-9745)	RPL22 (+9744)
1	5973599	5977026	1	6718494	6721587	1	0	0	1	1	0	0	1	2	2	2	2	744728	7.35015e-07	7.90916e-08	-0.0391019	3.23443	0.00112128	0.973287	0.983903	chr1:5948599-6746587	GPR153 (-86618)	ACOT7 (+38220)
1	5990894	5995809	1	6403442	6406136	0	1	0	1	0	2	0	1	2	2	2	3	411437	1.51859e-05	2.06786e-06	0.444228	3.29967	0.162062	0.687265	0.983903	chr1:5965894-6431136	CHD5 (-18392)	RPL22 (+1097)
1	5990894	5995809	1	6474243	6476818	1	0	1	1	1	0	1	2	3	3	3	4	482179	5.85671e-10	3.97082e-11	0.312847	3.43767	0.101551	0.749977	0.983903	chr1:5965894-6501818	ICMT (+2084)	RNF207 (+27680)
1	5990894	5995809	1	6553135	6555935	0	0	1	2	0	0	1	2	2	3	2	3	561183	4.77222e-09	3.52981e-10	-0.04173	3.36485	0.00164171	0.96768	0.983903	chr1:5965894-6580935	GPR153 (-12440)	ACOT7 (+112398)
1	5990894	5995809	1	6700881	6703209	1	0	0	2	1	0	0	2	2	3	2	3	708693	1.12542e-10	7.06979e-12	-0.0411992	3.36587	0.00160605	0.968033	0.983903	chr1:5965894-6728209	GPR153 (-86077)	ACOT7 (+38761)
1	6052053	6054727	1	6436608	6442347	1	0	1	3	2	0	1	3	3	5	3	6	386087	3.57125e-14	1.55431e-15	0.203153	3.66284	0.0591683	0.807815	0.983903	chr1:6027053-6467347	HES3 (+3008)	GPR153 (+13775)
1	6052053	6054727	1	6700881	6703209	1	1	0	1	1	1	0	1	3	3	3	3	648655	2.23239e-10	1.45197e-11	-0.0429711	3.37252	0.0017271	0.966851	0.983903	chr1:6027053-6728209	GPR153 (-116656)	ACOT7 (+8182)
1	6105533	6110233	1	6436608	6442347	0	1	0	3	0	1	0	3	2	4	2	4	331594	5.46225e-07	5.78747e-08	-0.0430522	3.48052	0.00213389	0.963156	0.983903	chr1:6080533-6467347	GPR153 (-12965)	ACOT7 (+111873)
1	6105533	6110233	1	6474243	6476818	0	2	0	2	0	2	0	2	2	4	2	4	367647	7.72655e-09	5.91955e-10	-0.0447804	3.48703	0.00228978	0.961834	0.983903	chr1:6080533-6501818	GPR153 (-30201)	ACOT7 (+94637)
1	6105533	6110233	1	6488962	6491039	0	1	1	1	0	1	1	1	3	3	3	3	382117	2.78576e-06	3.29616e-07	-0.0435032	3.3715	0.00176417	0.966497	0.983903	chr1:6080533-6516039	GPR153 (-37311)	ACOT7 (+87527)
1	6204052	6206913	1	6243437	6248302	3	2	3	9	3	2	4	10	4	17	4	19	40387	5.3805e-09	4.00522e-10	0.109511	4.59421	0.042696	0.836299	0.983903	chr1:6179052-6273302	ICMT (+9763)	RNF207 (+20001)
1	6204052	6206913	1	6436608	6442347	2	0	1	3	3	0	3	5	3	6	3	11	233995	0.000168412	2.64928e-05	0.781135	3.95614	1.18592	0.276155	0.906504	chr1:6179052-6467347	GPR153 (-62225)	ACOT7 (+62613)
1	6237689	6239971	1	6243437	6248302	8	6	3	17	11	9	3	22	4	34	4	45	7039	0	0	0.349074	5.45192	0.731211	0.392491	0.983903	chr1:6212689-6273302	HES3 (-1196)
1	6237689	6239971	1	6403442	6406136	0	2	2	7	0	3	4	7	3	11	3	14	165959	3.70746e-08	3.35079e-09	0.29798	4.24578	0.239194	0.624789	0.983903	chr1:6212689-6431136	GPR153 (-60938)	ACOT7 (+63900)
1	6237689	6239971	1	6422506	6425550	0	4	1	2	1	4	1	3	3	7	4	9	185198	0.000603423	0.000137123	0.291284	3.90758	0.162652	0.686727	0.983903	chr1:6212689-6450550	GPR153 (-70645)	ACOT7 (+54193)
1	6237689	6239971	1	6436608	6442347	0	3	3	4	0	4	5	8	3	10	3	17	200647	3.75956e-10	2.50426e-11	0.675405	4.32445	1.27654	0.258543	0.853643	chr1:6212689-6467347	GPR153 (-79043)	ACOT7 (+45795)
1	6237689	6239971	1	6474243	6476818	2	3	1	2	3	3	2	3	4	8	4	11	236700	2.30838e-06	2.68263e-07	0.390983	4.04885	0.332731	0.564055	0.983903	chr1:6212689-6501818	GPR153 (-96279)	ACOT7 (+28559)
1	6237689	6239971	1	6488962	6491039	2	1	2	1	2	1	3	2	4	6	4	8	251170	0.00178715	0.000473436	0.337428	3.83329	0.196525	0.657541	0.983903	chr1:6212689-6516039	GPR153 (-103389)	ACOT7 (+21449)
1	6237689	6239971	1	6553135	6555935	0	2	1	3	0	3	1	3	3	6	3	7	315705	4.93358e-12	2.68119e-13	0.160286	3.75892	0.0421148	0.837401	0.983903	chr1:6212689-6580935	ACOT7 (-10999)	HES2 (+23107)
1	6237689	6239971	1	6700881	6703209	0	1	0	2	0	1	0	2	2	3	2	3	463215	3.32581e-08	2.97467e-09	-0.0422	3.3608	0.00167388	0.967365	0.983903	chr1:6212689-6728209	TNFRSF25 (-4274)
1	6243437	6248302	1	6403442	6406136	5	9	4	11	8	12	8	18	4	29	4	46	158919	0	0	0.604063	5.40688	2.09493	0.147789	0.515759	chr1:6218437-6431136	GPR153 (-63812)	ACOT7 (+61026)
1	6243437	6248302	1	6413523	6415508	1	2	4	3	2	2	4	5	4	10	4	13	168646	5.03479e-07	5.31249e-08	0.307228	4.20172	0.239261	0.62474	0.983903	chr1:6218437-6440508	GPR153 (-68498)	ACOT7 (+56340)
1	6243437	6248302	1	6422506	6425550	2	3	3	7	2	5	3	7	4	15	4	17	178158	5.01679e-13	2.4869e-14	0.127765	4.48449	0.0533196	0.817385	0.983903	chr1:6218437-6450550	GPR153 (-73519)	ACOT7 (+51319)
1	6243437	6248302	1	6436608	6442347	3	11	6	23	6	16	8	27	4	43	4	57	193608	0	0	0.363238	5.71652	0.908171	0.3406	0.983903	chr1:6218437-6467347	GPR153 (-81917)	ACOT7 (+42921)
1	6243437	6248302	1	6474243	6476818	5	10	3	16	5	11	4	23	4	34	4	43	229661	0	0	0.264196	5.40593	0.414167	0.519862	0.983903	chr1:6218437-6501818	GPR153 (-99153)	ACOT7 (+25685)
1	6243437	6248302	1	6488962	6491039	0	7	2	4	0	7	2	3	3	13	3	12	244131	3.59579e-09	2.62692e-10	-0.157803	4.26283	0.0677334	0.794666	0.983903	chr1:6218437-6516039	GPR153 (-106263)	ACOT7 (+18575)
1	6243437	6248302	1	6553135	6555935	0	1	0	3	0	1	0	3	2	4	2	4	308665	1.60727e-05	2.1962e-06	-0.0430522	3.48052	0.00213389	0.963156	0.983903	chr1:6218437-6580935	ACOT7 (-13873)	HES2 (+20233)
1	6243437	6248302	1	6700881	6703209	0	0	2	2	0	0	2	2	2	4	2	4	456175	2.64249e-11	1.54299e-12	-0.0438604	3.49506	0.00220571	0.962541	0.983903	chr1:6218437-6728209	TNFRSF25 (-7148)	PLEKHG5 (+23773)
1	6243437	6248302	1	6718494	6721587	0	1	0	2	0	1	0	2	2	3	2	3	474171	4.38545e-08	4.02347e-09	-0.0422	3.3608	0.00167388	0.967365	0.983903	chr1:6218437-6746587	TNFRSF25 (-16337)	PLEKHG5 (+14584)
1	6243437	6248302	1	7645515	7649595	1	0	0	1	1	0	0	1	2	2	2	2	1401685	1.58958e-08	1.315e-09	-0.0391019	3.23443	0.00112128	0.973287	0.983903	chr1:6218437-7674595	VAMP3 (-824753)	CAMTA1 (+161192)
1	6346837	6349454	1	6403442	6406136	7	2	8	11	8	4	11	20	4	28	4	43	56643	0	0	0.539149	5.35209	1.61659	0.203567	0.68795	chr1:6321837-6431136	GPR153 (-115512)	ACOT7 (+9326)
1	6346837	6349454	1	6422506	6425550	0	3	2	4	0	6	2	6	3	9	3	14	75882	8.47134e-05	1.28008e-05	0.551579	4.18057	0.760789	0.383082	0.983903	chr1:6321837-6450550	ACOT7 (-381)
1	6346837	6349454	1	6436608	6442347	3	5	2	6	5	7	3	9	4	16	4	24	91332	1.05488e-14	4.44089e-16	0.520077	4.71274	1.02373	0.311637	0.983903	chr1:6321837-6467347	ACOT7 (-8779)	HES2 (+25327)
1	6346837	6349454	1	6474243	6476818	2	4	1	3	2	6	3	3	4	10	4	14	127385	5.08108e-07	5.36355e-08	0.424384	4.23817	0.468363	0.493741	0.983903	chr1:6321837-6501818	ACOT7 (-26015)	HES2 (+8091)
1	6362207	6364799	1	6403442	6406136	4	6	5	7	4	8	3	4	4	22	4	19	41286	3.29864e-12	1.76748e-13	-0.249868	4.75465	0.244633	0.62088	0.983903	chr1:6337207-6431136	GPR153 (-123197)	ACOT7 (+1641)
1	6403442	6406136	1	6413523	6415508	6	12	8	13	8	14	12	20	4	39	4	54	9726	0	0	0.404815	5.67492	1.08099	0.298476	0.960257	chr1:6378442-6440508	ACOT7 (-23662)	HES2 (+10444)
1	6403442	6406136	1	6422506	6425550	3	5	6	16	3	9	7	18	4	30	4	37	19239	0	0	0.248654	5.25028	0.336395	0.561918	0.983903	chr1:6378442-6450550	ACOT7 (-28683)	HES2 (+5423)
1	6403442	6406136	1	6436608	6442347	7	9	3	5	10	13	4	17	4	24	4	44	34688	0	0	0.770999	5.30598	3.1622	0.0753617	0.365963	chr1:6378442-6467347	HES2 (-2976)	ESPN (-1893)
1	6403442	6406136	1	6474243	6476818	0	3	2	6	0	5	3	10	3	11	3	18	70741	9.85205e-08	9.5092e-09	0.623701	4.37397	1.15352	0.282814	0.922738	chr1:6378442-6501818	ESPN (+15342)	TNFRSF25 (+26045)
1	6403442	6406136	1	6488962	6491039	0	1	2	4	0	2	2	7	3	7	3	11	85211	0.00782919	0.00241031	0.554393	3.97864	0.636457	0.424997	0.983903	chr1:6378442-6516039	TNFRSF25 (+18934)	ESPN (+22453)
1	6403442	6406136	1	6553135	6555935	3	2	1	4	3	2	2	5	4	10	4	12	149746	7.94136e-06	1.03687e-06	0.203085	4.15867	0.101288	0.75029	0.983903	chr1:6378442-6580935	TNFRSF25 (-13514)	PLEKHG5 (+17407)
1	6403442	6406136	1	6700881	6703209	0	0	2	3	0	0	2	3	2	5	2	5	297256	1.99122e-06	2.28072e-07	-0.0441469	3.60468	0.0026379	0.959038	0.983903	chr1:6378442-6728209	TAS1R1 (-1855)	NOL9 (+1209)
1	6403442	6406136	1	6726120	6728718	0	0	1	1	0	0	1	1	2	2	2	2	322630	0.00993301	0.00312283	-0.0396386	3.23341	0.00114606	0.972994	0.983903	chr1:6378442-6753718	ZBTB48 (-13968)	TAS1R1 (+10899)
1	6403442	6406136	1	7749353	7756759	1	2	0	0	1	3	0	0	2	3	2	4	1348267	0	0	0.317129	3.4432	0.104036	0.74704	0.983903	chr1:6378442-7781759	VAMP3 (-691168)	CAMTA1 (+294777)
1	6413523	6415508	1	6422506	6425550	6	8	3	15	6	10	4	18	4	32	4	38	9512	0	0	0.18889	5.3074	0.199993	0.654727	0.983903	chr1:6388523-6450550	HES2 (+382)
1	6413523	6415508	1	6436608	6442347	7	7	3	12	8	7	5	16	4	29	4	36	24962	0	0	0.253488	5.23848	0.342838	0.558196	0.983903	chr1:6388523-6467347	ESPN (+3147)	TNFRSF25 (+38240)
1	6413523	6415508	1	6474243	6476818	2	4	1	3	3	5	1	3	4	10	4	12	61015	0.000228494	3.65593e-05	0.207514	4.16306	0.10563	0.745175	0.983903	chr1:6388523-6501818	ESPN (+20383)	TNFRSF25 (+21004)
1	6413523	6415508	1	6700881	6703209	1	1	0	4	1	1	0	4	3	6	3	6	287529	1.83463e-06	2.08578e-07	-0.044085	3.70298	0.00302357	0.956149	0.983903	chr1:6388523-6728209	NOL9 (-3831)	TAS1R1 (+3185)
1	6422506	6425550	1	6436608	6442347	12	20	6	20	21	23	12	39	4	58	4	95	15449	0	0	0.643865	6.29578	3.49138	0.0616891	0.365963	chr1:6397506-6467347	ESPN (+7639)	TNFRSF25 (+33748)
1	6422506	6425550	1	6474243	6476818	5	5	2	4	5	6	4	9	4	16	4	24	51502	1.75306e-13	8.21565e-15	0.501329	4.72425	0.952304	0.329134	0.983903	chr1:6397506-6501818	TNFRSF25 (+16513)	ESPN (+24874)
1	6422506	6425550	1	6488962	6491039	1	1	1	10	2	1	1	13	4	13	4	17	65972	1.80094e-07	1.79389e-08	0.32314	4.38892	0.323082	0.569761	0.983903	chr1:6397506-6516039	TNFRSF25 (+9402)	ESPN (+31985)
1	6422506	6425550	1	6726120	6728718	0	2	0	1	0	2	0	1	2	3	2	3	303391	0.00154828	0.00040334	-0.0439705	3.36744	0.00179733	0.966184	0.983903	chr1:6397506-6753718	ZBTB48 (-4436)
1	6422506	6425550	1	6784888	6787349	0	1	1	0	0	1	1	0	2	2	2	2	362090	0.000891762	0.000217925	-0.0414573	3.24019	0.00123242	0.971995	0.983903	chr1:6397506-6812349	KLHL21 (-2059)
1	6436608	6442347	1	6474243	6476818	10	10	8	17	14	13	10	25	4	45	4	62	36053	0	0	0.400692	5.84823	1.14425	0.284756	0.927531	chr1:6411608-6501818	TNFRSF25 (+9462)	ESPN (+31925)
1	6436608	6442347	1	6488962	6491039	4	6	5	8	4	7	4	10	4	23	4	25	50523	0	0	0.0538772	4.90683	0.0128126	0.909878	0.983903	chr1:6411608-6516039	TNFRSF25 (+2351)	ESPN (+39036)
1	6436608	6442347	1	6700881	6703209	3	6	3	6	4	7	3	6	4	18	4	20	262567	0	0	0.102238	4.66785	0.0387302	0.843984	0.983903	chr1:6411608-6728209	ZBTB48 (-10139)	TAS1R1 (+14728)
1	6436608	6442347	1	6784888	6787349	0	2	1	1	0	2	2	1	3	4	3	5	346641	3.19779e-09	2.32544e-10	0.247682	3.55853	0.075916	0.78291	0.983903	chr1:6411608-6812349	PHF13 (-1706)
1	6436608	6442347	1	7645515	7649595	2	0	1	0	2	0	1	0	2	3	2	3	1208077	3.69108e-13	1.79856e-14	-0.0432809	3.3884	0.00174861	0.966645	0.983903	chr1:6411608-7674595	VAMP3 (-728167)	CAMTA1 (+257778)
1	6436608	6442347	1	7901849	7903628	1	0	2	1	1	1	2	1	3	4	4	5	1463261	0	0	0.244477	3.56543	0.0741393	0.785403	0.983903	chr1:6411608-7928628	VAMP3 (-601151)	CAMTA1 (+384794)
1	6436608	6442347	1	7981722	7983716	1	0	0	1	1	0	0	1	2	2	2	2	1543241	1.2653e-08	1.02241e-09	-0.0391019	3.23443	0.00112128	0.973287	0.983903	chr1:6411608-8008716	VAMP3 (-561107)	CAMTA1 (+424838)
1	6443617	6446037	1	6474243	6476818	0	4	1	2	1	6	3	7	3	7	4	17	30703	0.00117712	0.000297113	1.15967	4.22243	3.26995	0.0705598	0.365963	chr1:6418617-6501818	TNFRSF25 (+5957)	ESPN (+35430)
1	6474243	6476818	1	6488962	6491039	13	29	19	34	10	26	19	38	4	95	4	93	14470	0	0	-0.104256	6.56198	0.102262	0.749132	0.983903	chr1:6449243-6516039	TNFRSF25 (-16466)	PLEKHG5 (+14455)
1	6474243	6476818	1	6553135	6555935	4	2	0	5	5	3	1	6	3	11	4	15	79004	1.36496e-06	1.5181e-07	0.388866	4.30109	0.418488	0.517692	0.983903	chr1:6449243-6580935	PLEKHG5 (-17993)	NOL9 (+39446)
1	6474243	6476818	1	6700881	6703209	4	9	2	9	5	10	4	9	4	24	4	28	226514	0	0	0.179233	4.99146	0.148133	0.700326	0.983903	chr1:6449243-6728209	ZBTB48 (+8678)	KLHL21 (+14143)
1	6474243	6476818	1	6726120	6728718	2	0	1	4	2	0	2	5	3	7	3	9	251888	0.000157556	2.46886e-05	0.295402	3.90436	0.166975	0.682814	0.983903	chr1:6449243-6753718	KLHL21 (+1388)	ZBTB48 (+21433)
1	6474243	6476818	1	7069761	7071721	0	1	1	0	0	1	1	0	2	2	2	2	595210	5.29929e-06	6.6722e-07	-0.0414573	3.24019	0.00123242	0.971995	0.983903	chr1:6449243-7096721	DNAJC11 (-71058)	CAMTA1 (-12342)
1	6474243	6476818	1	7217451	7219389	2	0	0	1	2	0	0	1	2	3	2	3	742889	4.70449e-11	2.82729e-12	-0.0419647	3.37761	0.0016578	0.967522	0.983903	chr1:6449243-7244389	VAMP3 (-924453)	CAMTA1 (+61492)
1	6474243	6476818	1	7645515	7649595	1	1	0	3	1	1	0	4	3	5	3	6	1172024	0	0	0.19065	3.65332	0.0526136	0.818576	0.983903	chr1:6449243-7674595	VAMP3 (-709350)	CAMTA1 (+276595)
1	6488962	6491039	1	6553135	6555935	1	2	7	12	1	2	5	13	4	22	4	21	64534	1.05488e-14	4.44089e-16	-0.124931	4.76357	0.0630903	0.801677	0.983903	chr1:6463962-6580935	PLEKHG5 (-25353)	NOL9 (+32086)
1	6488962	6491039	1	6700881	6703209	2	4	2	6	2	4	2	5	4	14	4	13	212044	9.6552e-11	6.01819e-12	-0.146247	4.32985	0.0617411	0.803765	0.983903	chr1:6463962-6728209	KLHL21 (+6783)	ZBTB48 (+16038)
1	6488962	6491039	1	7645515	7649595	1	1	1	1	1	1	1	1	4	4	4	4	1157554	0	0	-0.0450795	3.50263	0.00231714	0.961607	0.983903	chr1:6463962-7674595	VAMP3 (-701990)	CAMTA1 (+283955)
1	6553135	6555935	1	6700881	6703209	3	9	6	17	5	10	9	20	4	35	4	44	147510	0	0	0.285496	5.44883	0.490557	0.483679	0.983903	chr1:6528135-6728209	THAP3 (+3306)	DNAJC11 (+73752)
1	6553135	6555935	1	7069761	7071721	1	1	0	0	1	1	0	0	2	2	2	2	516206	2.58085e-05	3.63505e-06	-0.0409191	3.24122	0.00120664	0.97229	0.983903	chr1:6528135-7096721	VAMP3 (-958841)	CAMTA1 (+27104)
1	6553135	6555935	1	7217451	7219389	1	1	0	0	1	1	0	0	2	2	2	2	663885	2.22829e-06	2.58111e-07	-0.0409191	3.24122	0.00120664	0.97229	0.983903	chr1:6528135-7244389	VAMP3 (-885007)	CAMTA1 (+100938)
1	6553135	6555935	1	7749353	7756759	0	0	1	1	1	1	1	1	2	2	4	4	1198521	4.03747e-13	1.9762e-14	0.812601	3.37361	0.593832	0.440941	0.983903	chr1:6528135-7781759	VAMP3 (-616322)	CAMTA1 (+369623)
1	6700881	6703209	1	6718494	6721587	10	7	11	17	12	10	14	26	4	45	4	62	17995	0	0	0.392644	5.8523	1.09863	0.294567	0.953651	chr1:6675881-6746587	CAMTA1 (-74090)	DNAJC11 (-9310)
1	6700881	6703209	1	6726120	6728718	7	8	4	15	9	14	8	22	4	34	4	53	25374	0	0	0.580894	5.57609	2.12075	0.145316	0.507682	chr1:6675881-6753718	CAMTA1 (-70524)	DNAJC11 (-12876)
1	6700881	6703209	1	6784888	6787349	5	2	3	11	5	2	3	11	4	21	4	21	84073	0	0	-0.0450798	4.75278	0.00812503	0.928177	0.983903	chr1:6675881-6812349	DNAJC11 (-42191)	CAMTA1 (-41209)
1	6700881	6703209	1	7042186	7046124	0	0	1	1	1	1	0	1	2	2	3	3	342110	0.000202856	3.22418e-05	0.445991	3.30439	0.163138	0.686283	0.983903	chr1:6675881-7071124	VAMP3 (-897766)	CAMTA1 (+88179)
1	6700881	6703209	1	7069761	7071721	2	1	1	2	2	1	1	2	4	6	4	6	368696	5.36494e-15	2.22045e-16	-0.0460212	3.7245	0.00327484	0.954365	0.983903	chr1:6675881-7096721	VAMP3 (-884968)	CAMTA1 (+100977)
1	6700881	6703209	1	7217451	7219389	1	0	1	0	1	0	1	0	2	2	2	2	516375	1.53795e-05	2.09603e-06	-0.0404382	3.24535	0.00118366	0.972555	0.983903	chr1:6675881-7244389	VAMP3 (-811134)	CAMTA1 (+174811)
1	6700881	6703209	1	7645515	7649595	0	1	1	1	0	1	1	1	3	3	3	3	945510	1.38151e-12	7.17204e-14	-0.0435032	3.3715	0.00176417	0.966497	0.983903	chr1:6675881-7674595	VAMP3 (-596031)	CAMTA1 (+389914)
1	6700881	6703209	1	7749353	7756759	1	1	0	0	1	1	0	1	2	2	3	3	1051011	1.39556e-10	8.86147e-12	0.436486	3.30848	0.15733	0.691626	0.983903	chr1:6675881-7781759	VAMP3 (-542449)	CAMTA1 (+443496)
1	6700881	6703209	1	7941172	7943154	0	1	1	0	0	1	1	0	2	2	2	2	1240118	2.0118e-08	1.70575e-09	-0.0414573	3.24019	0.00123242	0.971995	0.983903	chr1:6675881-7968154	VAMP3 (-449251)	CAMTA1 (+536694)
1	6718494	6721587	1	6726120	6728718	5	6	9	18	10	14	17	33	4	38	4	74	7378	0	0	0.899791	5.88373	5.72402	0.0167344	0.225439	chr1:6693494-6753718	CAMTA1 (-61718)	DNAJC11 (-21682)
1	6718494	6721587	1	6889107	6891321	2	1	1	2	4	1	1	4	4	6	4	10	170173	0.00063661	0.000146935	0.644695	3.91653	0.779777	0.377209	0.983903	chr1:6693494-6916321	VAMP3 (-966361)	CAMTA1 (+19584)
1	6718494	6721587	1	7069761	7071721	1	2	1	2	3	2	2	6	4	6	4	13	350700	0	0	0.999506	4.03736	2.06953	0.150267	0.523925	chr1:6693494-7096721	VAMP3 (-876161)	CAMTA1 (+109784)
1	6718494	6721587	1	7645515	7649595	1	0	0	8	1	1	0	9	2	9	3	11	927514	0	0	0.229241	4.04132	0.119749	0.729307	0.983903	chr1:6693494-7674595	VAMP3 (-587224)	CAMTA1 (+398721)
1	6718494	6721587	1	7901849	7903628	1	0	0	1	1	0	0	1	2	2	2	2	1182698	2.88852e-08	2.54538e-09	-0.0391019	3.23443	0.00112128	0.973287	0.983903	chr1:6693494-7928628	VAMP3 (-460208)	CAMTA1 (+525737)
1	6726120	6728718	1	6889107	6891321	2	4	1	2	2	4	1	3	4	9	4	10	162795	6.06582e-05	8.98741e-06	0.0883884	4.04484	0.0173254	0.89528	0.983903	chr1:6701120-6916321	VAMP3 (-962548)	CAMTA1 (+23397)
1	6726120	6728718	1	7069761	7071721	2	0	1	4	2	1	2	6	3	7	4	11	343322	0	0	0.565549	3.98908	0.66113	0.416161	0.983903	chr1:6701120-7096721	VAMP3 (-872348)	CAMTA1 (+113597)
1	6726120	6728718	1	7645515	7649595	0	2	0	2	1	3	1	4	2	4	4	9	920136	0	0	1.03113	3.75912	1.63939	0.200409	0.678167	chr1:6701120-7674595	VAMP3 (-583411)	CAMTA1 (+402534)
1	6726120	6728718	1	7666423	7671818	2	0	0	1	2	0	0	2	2	3	2	4	941701	1.5675e-14	6.66134e-16	0.313366	3.43869	0.101845	0.749627	0.983903	chr1:6701120-7696818	VAMP3 (-572300)	CAMTA1 (+413645)
1	6889107	6891321	1	7645515	7649595	0	1	1	1	0	1	1	1	3	3	3	3	757341	3.75298e-11	2.22988e-12	-0.0435032	3.3715	0.00176417	0.966497	0.983903	chr1:6864107-7674595	VAMP3 (-501918)	CAMTA1 (+484027)
1	6889107	6891321	1	7941172	7943154	1	1	0	0	1	1	0	0	2	2	2	2	1051949	3.70531e-08	3.34856e-09	-0.0409191	3.24122	0.00120664	0.97229	0.983903	chr1:6864107-7968154	VAMP3 (-355138)	CAMTA1 (+630807)
1	7069761	7071721	1	7666423	7671818	0	0	1	1	0	0	1	1	2	2	2	2	598379	6.7264e-06	8.66109e-07	-0.0396386	3.23341	0.00114606	0.972994	0.983903	chr1:7044761-7696818	VAMP3 (-400479)	CAMTA1 (+585466)
1	7645515	7649595	1	7666423	7671818	4	4	2	11	4	6	4	14	4	21	4	28	21565	2.57684e-14	1.11022e-15	0.355708	4.90649	0.55707	0.455443	0.983903	chr1:7620515-7696818	VAMP3 (-112602)	CAMTA1 (+873343)
1	7645515	7649595	1	7901849	7903628	1	1	1	3	1	1	2	3	4	6	4	7	255183	0.00455717	0.00133292	0.165614	3.7659	0.0447663	0.832434	0.983903	chr1:7620515-7928628	PER3 (-9857)	VAMP3 (+3303)
1	7645515	7649595	1	8847747	8850001	0	1	0	1	0	1	0	1	2	2	2	2	1201319	2.0101e-08	1.70405e-09	-0.0401177	3.2293	0.00116859	0.97273	0.983903	chr1:7620515-8875001	ERRFI1 (-221450)	SLC45A1 (-70068)
1	7666423	7671818	1	7749353	7756759	4	3	6	18	10	12	10	32	4	31	4	64	83935	0	0	0.984553	5.66163	6.20589	0.0127326	0.176274	chr1:7641423-7781759	VAMP3 (-59678)	CAMTA1 (+926267)
1	7666423	7671818	1	7901849	7903628	3	3	2	12	5	4	4	22	4	20	4	35	233618	0	0	0.725926	5.0145	2.44983	0.117538	0.414089	chr1:7641423-7928628	PER3 (+597)
1	7666423	7671818	1	8013533	8017711	0	1	1	0	0	1	1	1	2	2	3	3	346501	0.00025268	4.06612e-05	0.435963	3.30746	0.157018	0.691917	0.983903	chr1:7641423-8042711	UTS2 (+11364)	PER3 (+57638)
1	7666423	7671818	1	8348095	8350117	1	1	0	1	1	2	0	2	3	3	3	5	679985	1.5675e-14	6.66134e-16	0.601764	3.49498	0.4054	0.524313	0.983903	chr1:7641423-8375117	ERRFI1 (+18038)	PARK7 (+46578)
1	7749353	7756759	1	7901849	7903628	2	1	2	6	2	1	2	8	4	11	4	13	149682	8.0841e-07	8.74751e-08	0.175036	4.21609	0.0806914	0.776363	0.983903	chr1:7724353-7928628	UTS2 (+26940)	PER3 (+42062)
1	7901849	7903628	1	8348095	8350117	1	2	0	0	1	4	0	1	2	3	3	6	446367	1.20878e-12	6.23945e-14	0.840523	3.56031	0.844173	0.358206	0.983903	chr1:7876849-8375117	SLC45A1 (-191843)	ERRFI1 (-99675)
1	7901849	7903628	1	8813408	8818963	0	2	1	1	0	2	1	1	3	4	3	4	913447	0	0	-0.0460673	3.49759	0.00240929	0.960852	0.983903	chr1:7876849-8843963	SLC45A1 (+42580)	RERE (+457059)
1	7901849	7903628	1	8861936	8863680	0	1	0	1	0	1	0	1	2	2	2	2	960069	7.23131e-08	6.8656e-09	-0.0401177	3.2293	0.00116859	0.97273	0.983903	chr1:7876849-8888680	SLC45A1 (+64939)	RERE (+434700)
1	7901849	7903628	1	9003998	9006318	0	1	1	0	0	1	1	0	2	2	2	2	1102419	4.22722e-08	3.86611e-09	-0.0414573	3.24019	0.00123242	0.971995	0.983903	chr1:7876849-9031318	SLC45A1 (+136258)	RERE (+363381)
1	7901849	7903628	1	9100787	9102549	0	1	0	1	0	1	0	1	2	2	2	2	1198929	3.12569e-08	2.77663e-09	-0.0401177	3.2293	0.00116859	0.97273	0.983903	chr1:7876849-9127549	SLC45A1 (+184373)	RERE (+315266)
1	7941172	7943154	1	8348095	8350117	1	0	0	5	1	0	0	4	2	6	2	5	406943	5.36494e-15	2.22045e-16	-0.277295	3.64697	0.111576	0.738356	0.983903	chr1:7916172-8375117	SLC45A1 (-172181)	ERRFI1 (-119337)
1	7959836	7963021	1	8013533	8017711	1	6	2	2	3	3	2	2	4	11	4	10	54193	0.0011983	0.000303089	-0.172589	4.13293	0.0710461	0.78982	0.983903	chr1:7934836-8042711	PARK7 (+27082)	ERRFI1 (+37534)
1	7959836	7963021	1	8348095	8350117	0	1	0	2	0	2	0	3	2	3	2	5	387677	1.52498e-09	1.0759e-10	0.602943	3.48343	0.406831	0.523582	0.983903	chr1:7934836-8375117	SLC45A1 (-162849)	ERRFI1 (-128669)
1	7959836	7963021	1	8877980	8881795	2	0	0	1	2	0	0	1	2	3	2	3	918459	2.94495e-12	1.57208e-13	-0.0419647	3.37761	0.0016578	0.967522	0.983903	chr1:7934836-8906795	SLC45A1 (+102990)	RERE (+396649)
1	7959836	7963021	1	9949046	9951578	1	0	0	1	1	0	0	1	2	2	2	2	1988883	4.52129e-09	3.33562e-10	-0.0391019	3.23443	0.00112128	0.973287	0.983903	chr1:7934836-9976578	CA6 (+9820)	SLC2A7 (+70638)
1	7981722	7983716	1	8013533	8017711	2	3	3	8	2	2	3	6	4	16	4	13	32903	7.35714e-06	9.54853e-07	-0.326385	4.39148	0.323234	0.56967	0.983903	chr1:7956722-8042711	ERRFI1 (+26591)	PARK7 (+38025)
1	7981722	7983716	1	8348095	8350117	1	3	0	3	2	4	1	6	3	7	4	13	366387	0	0	0.794059	4.0689	1.38816	0.238716	0.79623	chr1:7956722-8375117	SLC45A1 (-151906)	ERRFI1 (-139612)
1	7981722	7983716	1	8430123	8432608	1	1	0	1	1	1	1	1	3	3	4	4	448646	3.17251e-09	2.30634e-10	0.323639	3.43874	0.107826	0.742633	0.983903	chr1:7956722-8457608	ERRFI1 (-180857)	SLC45A1 (-110661)
1	7981722	7983716	1	8813408	8818963	0	1	1	2	0	1	2	1	3	4	3	4	833466	0	0	-0.0331372	3.49611	0.00134617	0.970732	0.983903	chr1:7956722-8843963	SLC45A1 (+82517)	RERE (+417122)
1	7981722	7983716	1	8858369	8860876	0	1	2	0	0	1	1	0	2	3	2	2	876903	1.36805e-09	9.60767e-11	-0.533653	3.3131	0.233573	0.628887	0.983903	chr1:7956722-8885876	SLC45A1 (+103473)	RERE (+396166)
1	7981722	7983716	1	8877980	8881795	1	2	0	0	1	4	0	1	2	3	3	6	897168	0	0	0.840523	3.56031	0.844173	0.358206	0.983903	chr1:7956722-8906795	SLC45A1 (+113933)	RERE (+385706)
1	7981722	7983716	1	8987195	8989389	0	2	0	3	0	2	0	3	2	5	2	5	1005573	0	0	-0.0450502	3.59676	0.00273813	0.958268	0.983903	chr1:7956722-9014389	SLC45A1 (+167730)	RERE (+331909)
1	8013533	8017711	1	8348095	8350117	5	10	1	16	6	11	2	17	4	32	4	36	333484	0	0	0.124328	5.26511	0.0851051	0.770495	0.983903	chr1:7988533-8375117	ERRFI1 (-155517)	SLC45A1 (-136001)
1	8013533	8017711	1	8372789	8376206	0	1	0	1	0	1	0	2	2	2	2	3	358875	0.000107887	1.65467e-05	0.437532	3.29667	0.157965	0.691037	0.983903	chr1:7988533-8401206	ERRFI1 (-168562)	SLC45A1 (-122956)
1	8013533	8017711	1	8407835	8410463	0	0	1	1	0	0	1	1	2	2	2	2	393527	0.000336627	5.75028e-05	-0.0396386	3.23341	0.00114606	0.972994	0.983903	chr1:7988533-8435463	ERRFI1 (-185690)	SLC45A1 (-105828)
1	8013533	8017711	1	8559923	8562592	0	0	1	3	0	0	1	2	2	4	2	3	545635	4.44506e-11	2.66365e-12	-0.398171	3.42603	0.164808	0.684768	0.983903	chr1:7988533-8587592	ERRFI1 (-261755)	SLC45A1 (-29763)
1	8013533	8017711	1	8670597	8673159	1	2	1	0	1	2	2	1	3	4	4	6	656256	0	0	0.480937	3.62359	0.307154	0.579432	0.983903	chr1:7988533-8698159	SLC45A1 (+25520)	RERE (+474119)
1	8013533	8017711	1	8725342	8728129	1	1	0	2	3	0	0	2	3	4	2	5	711113	0	0	0.257231	3.55643	0.0813057	0.775536	0.983903	chr1:7988533-8753129	SLC45A1 (+53005)	RERE (+446634)
1	8013533	8017711	1	8847747	8850001	1	1	2	4	1	1	2	5	4	8	4	9	833252	0	0	0.108547	3.94638	0.023868	0.877221	0.983903	chr1:7988533-8875001	SLC45A1 (+113941)	RERE (+385698)
1	8013533	8017711	1	8858369	8860876	4	1	1	4	3	0	0	6	4	10	2	9	844000	0	0	-0.212453	4.03569	0.098456	0.75369	0.983903	chr1:7988533-8885876	SLC45A1 (+119379)	RERE (+380260)
1	8013533	8017711	1	8861936	8863680	2	2	0	4	1	2	1	6	3	8	4	10	847186	0	0	0.246185	3.98329	0.127796	0.720728	0.983903	chr1:7988533-8888680	SLC45A1 (+120781)	RERE (+378858)
1	8013533	8017711	1	8877980	8881795	0	3	3	0	1	4	3	3	2	6	4	11	864265	0	0	0.75912	3.9657	1.12314	0.289244	0.939767	chr1:7988533-8906795	SLC45A1 (+129838)	RERE (+369801)
1	8013533	8017711	1	8987195	8989389	0	1	0	1	0	1	0	1	2	2	2	2	972670	6.16032e-08	5.79428e-09	-0.0401177	3.2293	0.00116859	0.97273	0.983903	chr1:7988533-9014389	SLC45A1 (+183635)	RERE (+316004)
1	8013533	8017711	1	9003998	9006318	1	1	1	4	1	1	1	5	4	7	4	8	989536	0	0	0.129518	3.85168	0.0308197	0.860643	0.983903	chr1:7988533-9031318	SLC45A1 (+192100)	RERE (+307539)
1	8013533	8017711	1	9100787	9102549	1	0	1	4	1	0	1	4	3	6	3	6	1086046	0	0	-0.0436388	3.7069	0.0029667	0.956563	0.983903	chr1:7988533-9127549	SLC45A1 (+240215)	RERE (+259424)
1	8348095	8350117	1	8372789	8376206	0	2	1	1	4	8	3	6	3	4	4	21	25391	0.000817459	0.000197673	2.21076	4.26952	10.3107	0.00132261	0.0308576	chr1:8323095-8401206	SLC45A1 (+44325)	RERE (+455314)
1	8348095	8350117	1	8670597	8673159	1	0	0	1	1	1	0	1	2	2	3	3	322772	0.00084074	0.000204026	0.445181	3.30477	0.162641	0.686736	0.983903	chr1:8323095-8698159	SLC45A1 (+192801)	RERE (+306838)
1	8348095	8350117	1	8725342	8728129	0	1	2	3	0	2	2	4	3	6	3	8	377629	0	0	0.335214	3.80892	0.194114	0.659514	0.983903	chr1:8323095-8753129	SLC45A1 (+220286)	RERE (+279353)
1	8348095	8350117	1	8813408	8818963	1	1	1	2	1	1	1	3	4	5	4	6	467079	0	0	0.189197	3.66364	0.0518783	0.819826	0.983903	chr1:8323095-8843963	RERE (+233936)	SLC45A1 (+265703)
1	8348095	8350117	1	8847747	8850001	0	2	0	1	0	2	0	1	2	3	2	3	499768	1.22581e-08	9.87482e-10	-0.0439705	3.36744	0.00179733	0.966184	0.983903	chr1:8323095-8875001	RERE (+218417)	SLC45A1 (+281222)
1	8348095	8350117	1	8861936	8863680	0	1	0	6	0	1	0	6	2	7	2	7	513702	0	0	-0.0432633	3.78604	0.00328582	0.954289	0.983903	chr1:8323095-8888680	RERE (+211577)	SLC45A1 (+288062)
1	8348095	8350117	1	8877980	8881795	1	1	0	2	1	2	1	3	3	4	4	7	530781	0	0	0.691072	3.66111	0.670473	0.412887	0.983903	chr1:8323095-8906795	RERE (+202520)	SLC45A1 (+297119)
1	8348095	8350117	1	9003998	9006318	0	0	2	1	0	0	2	1	2	3	2	3	656052	3.95202e-10	2.63793e-11	-0.0430333	3.37558	0.00173114	0.966812	0.983903	chr1:8323095-9031318	RERE (+140258)	SLC45A1 (+359381)
1	8348095	8350117	1	9626139	9628868	0	1	1	0	0	1	1	0	2	2	2	2	1278397	1.9661e-08	1.66234e-09	-0.0414573	3.24019	0.00123242	0.971995	0.983903	chr1:8323095-9653868	SLC2A7 (+37863)	CA6 (+42595)
1	8372789	8376206	1	9100787	9102549	0	0	1	1	0	0	1	1	2	2	2	2	727170	1.13302e-06	1.24751e-07	-0.0396386	3.23341	0.00114606	0.972994	0.983903	chr1:8347789-9127549	RERE (+79796)	SLC45A1 (+419843)
1	8407835	8410463	1	8725342	8728129	2	2	0	1	1	2	0	2	3	5	3	5	317586	7.88995e-09	6.05783e-10	-0.0588685	3.61393	0.00449187	0.946565	0.983903	chr1:8382835-8753129	RERE (+249483)	SLC45A1 (+250156)
1	8407835	8410463	1	8861936	8863680	1	1	0	1	1	1	0	0	3	3	2	2	453659	1.93868e-06	2.21551e-07	-0.520376	3.30848	0.223865	0.636111	0.983903	chr1:8382835-8888680	RERE (+181707)	SLC45A1 (+317932)
1	8430123	8432608	1	10031843	10033632	0	1	1	0	0	1	1	0	2	2	2	2	1601372	1.29909e-08	1.0522e-09	-0.0414573	3.24019	0.00123242	0.971995	0.983903	chr1:8405123-10058632	GPR157 (-102708)	H6PD (-7966)
1	8471875	8474010	1	8813408	8818963	1	0	2	2	1	1	2	2	3	5	4	6	343243	5.69092e-12	3.10973e-13	0.195957	3.67046	0.0553585	0.813988	0.983903	chr1:8446875-8843963	RERE (+172046)	SLC45A1 (+327593)
1	8471875	8474010	1	8861936	8863680	1	0	0	1	1	0	0	2	2	2	2	3	389865	1.76895e-05	2.43192e-06	0.43846	3.30176	0.158521	0.690522	0.983903	chr1:8446875-8888680	RERE (+149687)	SLC45A1 (+349952)
1	8471875	8474010	1	8877980	8881795	0	2	1	0	0	1	1	0	2	3	2	2	406945	9.51334e-06	1.2585e-06	-0.529456	3.31118	0.230495	0.631157	0.983903	chr1:8446875-8906795	RERE (+140630)	SLC45A1 (+359009)
1	8471875	8474010	1	9003998	9006318	0	0	1	1	0	0	1	1	2	2	2	2	532215	1.61102e-05	2.20161e-06	-0.0396386	3.23341	0.00114606	0.972994	0.983903	chr1:8446875-9031318	RERE (+78368)	SLC45A1 (+421271)
1	8471875	8474010	1	9719612	9723546	1	0	0	1	1	0	0	1	2	2	2	2	1248636	2.22475e-08	1.90777e-09	-0.0391019	3.23443	0.00112128	0.973287	0.983903	chr1:8446875-9748546	SLC2A5 (-27995)	GPR157 (+31459)
1	8559923	8562592	1	8725342	8728129	2	2	1	8	2	3	1	12	4	13	4	18	165478	4.52698e-13	2.23155e-14	0.390653	4.4306	0.482877	0.487122	0.983903	chr1:8534923-8753129	RERE (+173439)	SLC45A1 (+326200)
1	8559923	8562592	1	8847747	8850001	1	3	1	2	1	3	2	3	4	7	4	9	287616	5.50649e-10	3.72335e-11	0.290838	3.9118	0.162169	0.687167	0.983903	chr1:8534923-8875001	RERE (+112503)	SLC45A1 (+387136)
1	8559923	8562592	1	8858369	8860876	1	1	2	1	1	1	1	0	4	5	3	3	298365	9.59109e-05	1.46058e-05	-0.695496	3.50815	0.542267	0.461495	0.983903	chr1:8534923-8885876	RERE (+107065)	SLC45A1 (+392574)
1	8559923	8562592	1	8861936	8863680	1	3	0	5	2	3	0	4	3	9	3	9	301550	0	0	-0.0349637	3.98444	0.00266656	0.958817	0.983903	chr1:8534923-8888680	RERE (+105663)	SLC45A1 (+393976)
1	8559923	8562592	1	9100787	9102549	1	0	1	0	1	0	1	0	2	2	2	2	540410	1.32766e-05	1.79262e-06	-0.0404382	3.24535	0.00118366	0.972555	0.983903	chr1:8534923-9127549	RERE (-13771)	ENO1 (+47454)
1	8725342	8728129	1	9109632	9112691	1	1	0	0	1	1	0	0	2	2	2	2	384426	0.000466195	9.53087e-05	-0.0409191	3.24122	0.00120664	0.97229	0.983903	chr1:8700342-9137691	ENO1 (-40327)	CA6 (-26870)
1	8725342	8728129	1	9179499	9183454	0	1	0	1	1	1	0	1	2	2	3	3	454741	2.01141e-06	2.30598e-07	0.450195	3.30248	0.165736	0.683929	0.983903	chr1:8700342-9208454	CA6 (+8511)	SLC2A7 (+71947)
1	8725342	8728129	1	9626139	9628868	0	2	1	0	0	2	1	0	2	3	2	3	900768	4.62094e-12	2.50577e-13	-0.0452927	3.37817	0.00189228	0.965303	0.983903	chr1:8700342-9653868	H6PD (-62739)	GPR157 (-47935)
1	8813408	8818963	1	10031843	10033632	0	0	1	3	0	0	1	3	2	4	2	4	1216552	0	0	-0.0425909	3.48452	0.00209301	0.96351	0.983903	chr1:8788408-10058632	SLC25A33 (-115962)	SPSB1 (+130640)
1	8813408	8818963	1	10426305	10431805	0	0	1	1	0	0	1	1	2	2	2	2	1612869	8.76423e-09	6.8062e-10	-0.0396386	3.23341	0.00114606	0.972994	0.983903	chr1:8788408-10456805	PIK3CD (-29138)	TMEM201 (+33685)
1	8813408	8818963	1	8847747	8850001	4	0	2	5	5	0	1	5	3	11	3	11	32688	0.00305193	0.000857321	-0.0439683	4.16313	0.0047945	0.944797	0.983903	chr1:8788408-8875001	RERE (-14240)	ENO1 (+46985)
1	8813408	8818963	1	8861936	8863680	1	1	2	8	1	1	2	8	4	12	4	12	46622	0.000164535	2.58498e-05	-0.0444856	4.20571	0.00523984	0.942294	0.983903	chr1:8788408-8888680	RERE (-21079)	ENO1 (+40146)
1	8813408	8818963	1	9233152	9236053	1	0	1	1	1	0	1	1	3	3	3	3	418417	3.76688e-07	3.91153e-08	-0.0424994	3.37659	0.0016943	0.967167	0.983903	chr1:8788408-9261053	SLC2A7 (+1614)	CA6 (+78844)
1	8813408	8818963	1	9587420	9589793	0	0	1	3	0	0	1	3	2	4	2	4	772421	0	0	-0.0425909	3.48452	0.00209301	0.96351	0.983903	chr1:8788408-9614793	GPR157 (-72431)	H6PD (-38243)
1	8858369	8860876	1	9003998	9006318	1	1	2	4	1	1	3	2	4	8	4	7	145535	0.00912435	0.00284752	-0.209783	3.86655	0.081367	0.775453	0.983903	chr1:8833369-9031318	ENO1 (-53654)	CA6 (-13543)
1	8858369	8860876	1	9195522	9198364	0	1	0	1	0	1	0	2	2	2	2	3	337320	0.000457316	9.26876e-05	0.437532	3.29667	0.157965	0.691037	0.983903	chr1:8833369-9223364	SLC2A7 (-2022)
1	8861936	8863680	1	10493491	10496209	0	1	0	2	0	1	0	2	2	3	2	3	1632042	7.89455e-14	3.55271e-15	-0.0422	3.3608	0.00167388	0.967365	0.983903	chr1:8836936-10521209	PIK3CD (+27328)	CLSTN1 (+145453)
1	8861936	8863680	1	8877980	8881795	4	8	5	5	9	13	9	10	4	22	4	41	17079	0	0	0.8386	5.23485	3.55455	0.0593823	0.365963	chr1:8836936-8906795	RERE (-54401)	ENO1 (+6824)
1	8861936	8863680	1	8987195	8989389	2	2	1	4	2	3	1	4	4	9	4	10	125484	0.000244408	3.92525e-05	0.0977411	4.03551	0.0209955	0.884791	0.983903	chr1:8836936-9014389	ENO1 (-46973)	CA6 (-20224)
1	8861936	8863680	1	9003998	9006318	2	4	2	5	2	4	2	7	4	13	4	15	142350	1.38279e-09	9.71616e-11	0.139502	4.36046	0.0577693	0.810057	0.983903	chr1:8836936-9031318	ENO1 (-55437)	CA6 (-11760)
1	8861936	8863680	1	9179499	9183454	0	2	1	2	1	3	1	2	3	5	4	7	318668	1.78224e-11	1.02052e-12	0.406802	3.71667	0.252461	0.615347	0.983903	chr1:8836936-9208454	SLC2A7 (+3650)	CA6 (+76808)
1	8861936	8863680	1	9195522	9198364	1	0	0	3	1	0	0	4	2	4	2	5	334135	1.19304e-08	9.5797e-10	0.240938	3.54154	0.0721895	0.788175	0.983903	chr1:8836936-9223364	SLC2A7 (-3805)
1	8861936	8863680	1	9233152	9236053	1	0	0	1	1	0	0	1	2	2	2	2	371794	0.000681356	0.000160016	-0.0391019	3.23443	0.00112128	0.973287	0.983903	chr1:8836936-9261053	SLC2A7 (-22650)	SLC2A5 (+20721)
1	8861936	8863680	1	9288281	9290161	0	1	1	3	0	1	1	3	3	5	3	5	426413	5.99605e-14	2.66454e-15	-0.0445997	3.60071	0.00268791	0.958652	0.983903	chr1:8836936-9315161	SLC2A5 (-6333)	GPR157 (+53121)
1	8861936	8863680	1	9490303	9492206	0	1	0	1	0	1	0	1	2	2	2	2	628446	2.66768e-06	3.14252e-07	-0.0401177	3.2293	0.00116859	0.97273	0.983903	chr1:8836936-9517206	H6PD (-62773)	GPR157 (-47901)
1	8861936	8863680	1	9587420	9589793	0	1	0	1	1	1	0	2	2	2	3	4	725798	6.837e-11	4.18787e-12	0.805612	3.36657	0.584947	0.44438	0.983903	chr1:8836936-9614793	GPR157 (-96695)	H6PD (-13979)
1	8877980	8881795	1	10209413	10211506	0	1	1	0	0	2	1	0	2	2	2	3	1330572	6.76804e-11	4.1428e-12	0.442706	3.31047	0.161133	0.688116	0.983903	chr1:8852980-10236506	TMEM201 (-44179)	SLC25A33 (+5261)
1	8877980	8881795	1	8987195	8989389	1	4	1	2	2	5	1	3	4	8	4	11	108404	0.000502022	0.000106147	0.385953	4.04204	0.324627	0.56884	0.983903	chr1:8852980-9014389	ENO1 (-54995)	CA6 (-12202)
1	8877980	8881795	1	9003998	9006318	1	1	2	6	1	2	2	6	4	10	4	11	125270	4.01318e-05	5.80297e-06	0.086251	4.10345	0.0176327	0.894361	0.983903	chr1:8852980-9031318	CA6 (-3738)
1	8877980	8881795	1	9109632	9112691	0	2	0	4	1	4	1	7	2	6	4	13	231274	5.98276e-06	7.62365e-07	1.00386	4.01692	2.08732	0.148527	0.518149	chr1:8852980-9137691	SLC2A7 (+31009)	CA6 (+49449)
1	8877980	8881795	1	9179499	9183454	0	0	2	1	0	0	2	3	2	3	2	5	301589	3.30221e-05	4.72321e-06	0.595139	3.49506	0.397378	0.528446	0.983903	chr1:8852980-9208454	SLC2A7 (-4372)
1	8877980	8881795	1	9195522	9198364	0	1	0	1	0	1	0	2	2	2	2	3	317055	0.00165492	0.000434511	0.437532	3.29667	0.157965	0.691037	0.983903	chr1:8852980-9223364	SLC2A7 (-11827)	SLC2A5 (+31544)
1	8877980	8881795	1	9233152	9236053	1	1	1	1	1	1	1	4	4	4	4	7	354715	1.61573e-12	8.43769e-14	0.672369	3.66364	0.637102	0.424762	0.983903	chr1:8852980-9261053	SLC2A7 (-30672)	SLC2A5 (+12699)
1	8877980	8881795	1	9266063	9268576	1	1	0	0	1	1	0	0	2	2	2	2	387432	0.000447701	8.97655e-05	-0.0409191	3.24122	0.00120664	0.97229	0.983903	chr1:8852980-9293576	SLC2A5 (-3562)
1	8877980	8881795	1	9587420	9589793	0	0	1	1	0	0	1	1	2	2	2	2	708719	1.05125e-06	1.15309e-07	-0.0396386	3.23341	0.00114606	0.972994	0.983903	chr1:8852980-9614793	GPR157 (-104717)	H6PD (-5957)
1	8987195	8989389	1	9003998	9006318	11	14	11	28	12	15	12	30	4	64	4	69	16866	0	0	0.0591801	6.1059	0.028171	0.866707	0.983903	chr1:8962195-9031318	SLC2A7 (+29588)	CA6 (+50870)
1	8987195	8989389	1	9068141	9071005	2	2	3	6	2	3	1	5	4	13	4	11	81281	3.26801e-05	4.67093e-06	-0.281549	4.22483	0.208221	0.648165	0.983903	chr1:8962195-9096005	SLC2A7 (-2755)
1	8987195	8989389	1	9100787	9102549	2	5	0	5	2	5	1	5	3	12	4	13	113376	1.45669e-06	1.62728e-07	0.0664784	4.25776	0.0119655	0.912896	0.983903	chr1:8962195-9127549	SLC2A7 (-18527)	SLC2A5 (+24844)
1	8987195	8989389	1	9109632	9112691	5	3	2	7	6	3	2	8	4	17	4	19	122869	8.83079e-14	3.9968e-15	0.108804	4.61073	0.0421586	0.837318	0.983903	chr1:8962195-9137691	SLC2A7 (-23598)	SLC2A5 (+19773)
1	8987195	8989389	1	9179499	9183454	1	1	4	0	2	2	5	2	3	6	4	11	193184	0.000245344	3.94135e-05	0.770094	3.97923	1.15436	0.282639	0.92236	chr1:8962195-9208454	SLC2A5 (-15609)	GPR157 (+43845)
1	8987195	8989389	1	9490303	9492206	0	3	0	2	0	3	0	3	2	5	2	6	502962	0	0	0.18792	3.65474	0.0512421	0.820916	0.983903	chr1:8962195-9517206	H6PD (-143)
1	8987195	8989389	1	9613884	9616510	0	0	1	1	0	0	1	1	2	2	2	2	626905	3.53233e-06	4.27877e-07	-0.0396386	3.23341	0.00114606	0.972994	0.983903	chr1:8962195-9641510	SLC25A33 (-237629)	SPSB1 (+8973)
1	9003998	9006318	1	10940686	10943007	0	0	1	1	0	0	1	1	2	2	2	2	1936688	6.21097e-09	4.66635e-10	-0.0396386	3.23341	0.00114606	0.972994	0.983903	chr1:8978998-10968007	RBP7 (-23713)	NMNAT1 (+30075)
1	9003998	9006318	1	9068141	9071005	2	2	6	9	2	2	7	6	4	19	4	17	64415	1.32883e-10	8.41249e-12	-0.183985	4.61094	0.121241	0.727693	0.983903	chr1:8978998-9096005	SLC2A7 (-11157)	SLC2A5 (+32214)
1	9003998	9006318	1	9100787	9102549	3	8	12	18	4	13	13	22	4	41	4	52	96510	0	0	0.282725	5.65592	0.529676	0.466743	0.983903	chr1:8978998-9127549	SLC2A7 (-26929)	SLC2A5 (+16442)
1	9003998	9006318	1	9109632	9112691	6	5	5	11	7	11	7	13	4	27	4	38	106003	0	0	0.439438	5.24814	1.02281	0.311854	0.983903	chr1:8978998-9137691	SLC2A7 (-32000)	SLC2A5 (+11371)
1	9003998	9006318	1	9179499	9183454	0	0	4	2	0	1	6	5	2	6	3	12	176318	0.000156701	2.45477e-05	0.887189	4.00173	1.58287	0.208348	0.702709	chr1:8978998-9208454	SLC2A5 (-24010)	GPR157 (+35444)
1	9003998	9006318	1	9195522	9198364	2	4	3	6	2	5	5	8	4	15	4	20	191785	2.74783e-15	1.11022e-16	0.352206	4.57611	0.429959	0.512009	0.983903	chr1:8978998-9223364	SLC2A5 (-31465)	GPR157 (+27989)
1	9003998	9006318	1	9490303	9492206	0	0	1	2	0	0	1	3	2	3	2	4	486096	5.46527e-10	3.69451e-11	0.31385	3.42603	0.102126	0.749293	0.983903	chr1:8978998-9517206	SPSB1 (-44778)	H6PD (+8258)
1	9003998	9006318	1	9865377	9868691	1	0	0	1	1	0	0	1	2	2	2	2	861876	2.78598e-07	2.84547e-08	-0.0391019	3.23443	0.00112128	0.973287	0.983903	chr1:8978998-9893691	SLC25A33 (-103137)	SPSB1 (+143465)
1	9003998	9006318	1	9941735	9944205	0	0	1	1	0	0	1	1	2	2	2	2	937812	1.10524e-07	1.07335e-08	-0.0396386	3.23341	0.00114606	0.972994	0.983903	chr1:8978998-9969205	SLC25A33 (-65380)	SPSB1 (+181222)
1	9068141	9071005	1	10493491	10496209	0	1	0	1	0	1	0	1	2	2	2	2	1425277	1.82335e-08	1.53004e-09	-0.0401177	3.2293	0.00116859	0.97273	0.983903	chr1:9043141-10521209	CLSTN1 (+42351)	PIK3CD (+130430)
1	9068141	9071005	1	9100787	9102549	4	1	4	7	4	1	4	5	4	16	4	14	32095	1.48333e-05	2.01669e-06	-0.221923	4.4414	0.153796	0.694934	0.983903	chr1:9043141-9127549	SLC2A5 (-15629)	GPR157 (+43825)
1	9068141	9071005	1	9490303	9492206	0	2	1	0	0	1	0	1	2	3	2	2	421681	7.18092e-06	9.30142e-07	-0.541012	3.30598	0.239051	0.624892	0.983903	chr1:9043141-9517206	SPSB1 (-12706)	H6PD (+40330)
1	9100787	9102549	1	10426305	10431805	0	2	1	1	0	2	1	1	3	4	3	4	1327387	0	0	-0.0460673	3.49759	0.00240929	0.960852	0.983903	chr1:9075787-10456805	CLSTN1 (+58230)	PIK3CD (+114551)
1	9100787	9102549	1	10493491	10496209	0	1	1	0	0	1	1	0	2	2	2	2	1393182	2.00155e-08	1.69602e-09	-0.0414573	3.24019	0.00123242	0.971995	0.983903	chr1:9075787-10521209	CLSTN1 (+26028)	PIK3CD (+146753)
1	9100787	9102549	1	9109632	9112691	8	2	8	18	9	2	9	25	4	36	4	45	9493	0	0	0.255143	5.48723	0.397698	0.528281	0.983903	chr1:9075787-9137691	SLC2A5 (-37023)	GPR157 (+22431)
1	9100787	9102549	1	9179499	9183454	2	2	0	2	2	6	0	4	3	6	3	12	79808	0.00426419	0.00123897	0.885174	3.99467	1.57632	0.209292	0.705695	chr1:9075787-9208454	H6PD (-97723)	GPR157 (-12951)
1	9100787	9102549	1	9195522	9198364	1	2	4	7	1	3	4	7	4	14	4	15	95275	3.48304e-08	3.12904e-09	0.0492207	4.38995	0.00735504	0.931656	0.983903	chr1:9075787-9223364	H6PD (-90268)	GPR157 (-20406)
1	9100787	9102549	1	9490303	9492206	1	2	1	6	1	2	2	6	4	10	4	11	389586	0	0	0.0900837	4.10168	0.0191706	0.889878	0.983903	chr1:9075787-9517206	SLC25A33 (-242985)	SPSB1 (+3617)
1	9100787	9102549	1	9873977	9876075	0	1	1	1	0	1	1	1	3	3	3	3	773358	5.42739e-11	3.28693e-12	-0.0435032	3.3715	0.00176417	0.966497	0.983903	chr1:9075787-9901075	SLC25A33 (-51051)	SPSB1 (+195551)
1	9109632	9112691	1	10031843	10033632	0	1	0	1	0	1	1	1	2	2	3	3	921576	8.42739e-10	5.79901e-11	0.448859	3.30184	0.164912	0.684674	0.983903	chr1:9084632-10058632	TMEM201 (-17290)	SLC25A33 (+32150)
1	9109632	9112691	1	9179499	9183454	1	2	1	6	1	2	1	9	4	10	4	13	70315	8.66874e-05	1.3117e-05	0.3011	4.16798	0.230104	0.631447	0.983903	chr1:9084632-9208454	H6PD (-93301)	GPR157 (-17373)
1	9109632	9112691	1	9195522	9198364	1	8	3	17	1	8	4	19	4	29	4	32	85781	0	0	0.0891368	5.11946	0.0408667	0.839796	0.983903	chr1:9084632-9223364	H6PD (-85846)	GPR157 (-24828)
1	9109632	9112691	1	9490303	9492206	2	5	1	1	2	5	2	2	4	9	4	11	380093	0	0	0.222069	4.09334	0.11273	0.737057	0.983903	chr1:9084632-9517206	SLC25A33 (-238563)	SPSB1 (+8039)
1	9109632	9112691	1	9626139	9628868	3	0	0	1	3	1	0	1	2	4	3	5	516342	5.03542e-14	2.22045e-15	0.245521	3.56745	0.0747098	0.784599	0.983903	chr1:9084632-9653868	SLC25A33 (-170232)	SPSB1 (+76370)
1	9109632	9112691	1	9941735	9944205	1	1	0	0	1	1	0	0	2	2	2	2	831808	3.2586e-07	3.35648e-08	-0.0409191	3.24122	0.00120664	0.97229	0.983903	chr1:9084632-9969205	SLC25A33 (-12563)	SPSB1 (+234039)
1	9179499	9183454	1	10031843	10033632	1	0	0	1	1	1	1	1	2	2	4	4	851261	1.03322e-11	5.78093e-13	0.811792	3.37399	0.592802	0.441338	0.983903	chr1:9154499-10058632	PIK3CD (-45179)	TMEM201 (+17644)
1	9179499	9183454	1	10209413	10211506	1	0	1	1	1	0	1	1	3	3	3	3	1028983	7.55144e-13	3.81917e-14	-0.0424994	3.37659	0.0016943	0.967167	0.983903	chr1:9154499-10236506	PIK3CD (+43758)	CLSTN1 (+129023)
1	9179499	9183454	1	10426305	10431805	0	0	1	1	0	0	1	2	2	2	2	3	1247578	6.09455e-11	3.71336e-12	0.437939	3.30074	0.158208	0.690812	0.983903	chr1:9154499-10456805	CLSTN1 (+18874)	PIK3CD (+153907)
1	9179499	9183454	1	9195522	9198364	7	11	7	11	10	13	10	19	4	36	4	52	15466	0	0	0.46085	5.61388	1.35301	0.244752	0.813044	chr1:9154499-9223364	GPR157 (-59762)	H6PD (-50912)
1	9179499	9183454	1	9233152	9236053	1	2	1	5	2	3	2	9	4	9	4	16	53126	6.26649e-05	9.30304e-06	0.739686	4.24731	1.4361	0.230771	0.772968	chr1:9154499-9261053	GPR157 (-78606)	H6PD (-32068)
1	9179499	9183454	1	9288281	9290161	4	3	1	1	4	2	1	1	4	9	4	8	107744	0.00305246	0.000857493	-0.209873	3.97876	0.0888355	0.765663	0.983903	chr1:9154499-9315161	GPR157 (-105660)	H6PD (-5014)
1	9179499	9183454	1	9490303	9492206	0	3	4	3	1	3	6	9	3	10	4	19	309778	0	0	0.824451	4.39669	1.98016	0.159374	0.553468	chr1:9154499-9517206	SLC25A33 (-203629)	SPSB1 (+42973)
1	9179499	9183454	1	9626139	9628868	0	1	1	1	0	1	1	2	3	3	3	4	446027	2.80425e-09	2.02742e-10	0.311929	3.43261	0.101033	0.750594	0.983903	chr1:9154499-9653868	SLC25A33 (-135298)	SPSB1 (+111304)
1	9179499	9183454	1	9865377	9868691	1	1	0	2	1	1	0	2	3	4	3	4	685557	1.5675e-14	6.66134e-16	-0.0437954	3.49205	0.00220023	0.962588	0.983903	chr1:9154499-9893691	SLC25A33 (-15387)	SPSB1 (+231215)
1	9195522	9198364	1	10426305	10431805	0	1	1	2	0	1	1	2	3	4	3	4	1232112	0	0	-0.0443216	3.49104	0.00224766	0.962187	0.983903	chr1:9170522-10456805	CLSTN1 (+10862)	PIK3CD (+161919)
1	9195522	9198364	1	10506713	10508627	0	0	1	1	0	0	1	1	2	2	2	2	1310727	1.49409e-08	1.22876e-09	-0.0396386	3.23341	0.00114606	0.972994	0.983903	chr1:9170522-10533627	CLSTN1 (-27549)	CTNNBIP1 (+58188)
1	9195522	9198364	1	9233152	9236053	2	5	5	7	3	6	5	9	4	19	4	23	37659	4.65069e-12	2.52243e-13	0.213965	4.76381	0.182078	0.669593	0.983903	chr1:9170522-9261053	GPR157 (-86618)	H6PD (-24056)
1	9195522	9198364	1	9288281	9290161	0	3	1	6	0	3	1	6	3	10	3	10	92278	0.00069927	0.000165165	-0.0466239	4.05542	0.00498776	0.943697	0.983903	chr1:9170522-9315161	SPSB1 (-50038)	H6PD (+2998)
1	9195522	9198364	1	9490303	9492206	2	5	1	6	2	5	1	6	4	14	4	14	294311	0	0	-0.0489714	4.35683	0.007099	0.932853	0.983903	chr1:9170522-9517206	SLC25A33 (-195618)	SPSB1 (+50984)
1	9195522	9198364	1	9587420	9589793	2	0	0	2	3	0	0	2	2	4	2	5	391663	4.21613e-11	2.51865e-12	0.252318	3.55868	0.0785025	0.779337	0.983903	chr1:9170522-9614793	SLC25A33 (-146824)	SPSB1 (+99778)
1	9195522	9198364	1	9613884	9616510	0	1	0	1	0	1	0	1	2	2	2	2	418254	0.00019604	3.10945e-05	-0.0401177	3.2293	0.00116859	0.97273	0.983903	chr1:9170522-9641510	SLC25A33 (-133466)	SPSB1 (+113136)
1	9195522	9198364	1	9626139	9628868	0	2	0	1	0	2	0	1	2	3	2	3	430560	2.47521e-07	2.51143e-08	-0.0439705	3.36744	0.00179733	0.966184	0.983903	chr1:9170522-9653868	SLC25A33 (-127287)	SPSB1 (+119315)
1	9195522	9198364	1	9865377	9868691	0	1	0	2	0	1	0	2	2	3	2	3	670091	4.12289e-10	2.75657e-11	-0.0422	3.3608	0.00167388	0.967365	0.983903	chr1:9170522-9893691	SLC25A33 (-7375)	SPSB1 (+239227)
1	9233152	9236053	1	10031843	10033632	1	2	2	1	1	2	3	2	4	6	4	8	798135	0	0	0.336586	3.82837	0.195622	0.658278	0.983903	chr1:9208152-10058632	PIK3CD (-18353)	TMEM201 (+44470)
1	9233152	9236053	1	10426305	10431805	0	1	0	4	0	1	0	5	2	5	2	6	1194452	0	0	0.191577	3.64206	0.0530879	0.817775	0.983903	chr1:9208152-10456805	CLSTN1 (-7953)	CTNNBIP1 (+77784)
1	9233152	9236053	1	10493491	10496209	0	1	0	2	0	1	1	3	2	3	3	5	1260247	0	0	0.607437	3.48556	0.412287	0.520811	0.983903	chr1:9208152-10521209	CLSTN1 (-40155)	CTNNBIP1 (+45582)
1	9233152	9236053	1	10691743	10693482	2	0	0	2	2	0	0	2	2	4	2	4	1458010	0	0	-0.0428037	3.49708	0.00211187	0.963346	0.983903	chr1:9208152-10718482	RBP7 (-33899)	NMNAT1 (+19889)
1	9233152	9236053	1	9288281	9290161	2	5	1	6	2	5	2	9	4	14	4	18	54618	7.56331e-08	7.19665e-09	0.29159	4.47682	0.276833	0.598784	0.983903	chr1:9208152-9315161	SPSB1 (-31223)	H6PD (+21813)
1	9233152	9236053	1	9490303	9492206	1	3	1	6	1	4	3	9	4	11	4	17	256652	2.31926e-12	1.22791e-13	0.55267	4.34681	0.886525	0.346421	0.983903	chr1:9208152-9517206	SLC25A33 (-176803)	SPSB1 (+69799)
1	9233152	9236053	1	9715747	9718864	0	0	1	2	0	0	1	2	2	3	2	3	482703	3.45003e-08	3.09583e-09	-0.04173	3.36485	0.00164171	0.96768	0.983903	chr1:9208152-9743864	SLC25A33 (-63474)	SPSB1 (+183128)
1	9233152	9236053	1	9865377	9868691	0	0	1	2	0	2	1	3	2	3	3	6	632431	0	0	0.844352	3.54633	0.85112	0.356236	0.983903	chr1:9208152-9893691	TMEM201 (-38000)	SLC25A33 (+11440)
1	9233152	9236053	1	9873977	9876075	0	2	0	2	0	1	0	3	2	4	2	4	640423	6.47109e-14	2.88658e-15	-0.0513293	3.48412	0.00293068	0.956827	0.983903	chr1:9208152-9901075	TMEM201 (-34308)	SLC25A33 (+15132)
1	9233152	9236053	1	9949046	9951578	0	0	2	1	0	0	3	2	2	3	2	5	715709	5.36494e-15	2.22045e-16	0.606141	3.50013	0.4107	0.521614	0.983903	chr1:9208152-9976578	PIK3CD (-59380)	TMEM201 (+3443)
1	9266063	9268576	1	10493491	10496209	1	1	1	1	1	1	1	2	4	4	4	5	1227530	0	0	0.237572	3.5585	0.0703797	0.790785	0.983903	chr1:9241063-10521209	CLSTN1 (-56610)	CTNNBIP1 (+29127)
1	9266063	9268576	1	9288281	9290161	2	5	3	11	3	5	3	12	4	21	4	23	21901	3.82905e-11	2.27773e-12	0.081562	4.78899	0.0273687	0.868602	0.983903	chr1:9241063-9315161	SPSB1 (-14768)	H6PD (+38268)
1	9266063	9268576	1	9454314	9457758	0	1	0	7	0	1	2	12	2	8	3	15	188716	3.93384e-07	4.09434e-08	0.808338	4.15144	1.59889	0.206061	0.695582	chr1:9241063-9482758	SLC25A33 (-177571)	SPSB1 (+69031)
1	9266063	9268576	1	9490303	9492206	4	7	2	12	4	8	2	18	4	25	4	32	223935	0	0	0.277683	5.06192	0.377683	0.538846	0.983903	chr1:9241063-9517206	SLC25A33 (-160347)	SPSB1 (+86255)
1	9266063	9268576	1	9587420	9589793	0	1	0	1	0	2	1	2	2	2	3	5	321287	1.71792e-05	2.35721e-06	1.09362	3.43003	1.16266	0.280914	0.918282	chr1:9241063-9614793	SLC25A33 (-111554)	SPSB1 (+135048)
1	9266063	9268576	1	9626139	9628868	1	0	0	2	1	0	0	2	2	3	2	3	360184	8.8812e-06	1.16951e-06	-0.0411992	3.36587	0.00160605	0.968033	0.983903	chr1:9241063-9653868	SLC25A33 (-92016)	SPSB1 (+154586)
1	9288281	9290161	1	10031843	10033632	1	0	0	2	1	0	0	2	2	3	2	3	743516	9.37955e-11	5.83866e-12	-0.0411992	3.36587	0.00160605	0.968033	0.983903	chr1:9263281-10058632	PIK3CD (+9212)	CLSTN1 (+163569)
1	9288281	9290161	1	10152035	10154194	0	1	1	0	0	1	1	0	2	2	2	2	863893	1.95841e-07	1.95908e-08	-0.0414573	3.24019	0.00123242	0.971995	0.983903	chr1:9263281-10179194	PIK3CD (+69493)	CLSTN1 (+103288)
1	9288281	9290161	1	10209413	10211506	1	2	1	0	1	1	1	0	3	4	3	3	921238	2.07287e-14	8.88178e-16	-0.408676	3.44796	0.172589	0.677821	0.983903	chr1:9263281-10236506	CLSTN1 (+74632)	PIK3CD (+98149)
1	9288281	9290161	1	10426305	10431805	2	0	1	3	2	0	1	4	3	6	3	7	1139834	0	0	0.155852	3.76591	0.0399475	0.841583	0.983903	chr1:9263281-10456805	CLSTN1 (-35517)	CTNNBIP1 (+50220)
1	9288281	9290161	1	10493491	10496209	1	1	0	1	1	1	0	1	3	3	3	3	1205629	4.80391e-13	2.37588e-14	-0.0429711	3.37252	0.0017271	0.966851	0.983903	chr1:9263281-10521209	CLSTN1 (-67719)	CTNNBIP1 (+18018)
1	9288281	9290161	1	9454314	9457758	8	4	1	8	6	8	5	11	4	21	4	30	166815	0	0	0.447923	4.97692	0.904072	0.341692	0.983903	chr1:9263281-9482758	SLC25A33 (-166462)	SPSB1 (+80140)
1	9288281	9290161	1	9490303	9492206	4	8	16	22	4	7	15	21	4	50	4	47	202033	0	0	-0.137813	5.71457	0.129493	0.718958	0.983903	chr1:9263281-9517206	SLC25A33 (-149238)	SPSB1 (+97364)
1	9288281	9290161	1	9587420	9589793	0	2	0	4	0	2	1	5	2	6	3	8	299385	1.26197e-10	7.97029e-12	0.340767	3.79702	0.200205	0.654556	0.983903	chr1:9263281-9614793	SLC25A33 (-100445)	SPSB1 (+146157)
1	9288281	9290161	1	9613884	9616510	1	0	1	0	1	0	1	0	2	2	2	2	325976	0.00627705	0.00189516	-0.0404382	3.24535	0.00118366	0.972555	0.983903	chr1:9263281-9641510	SLC25A33 (-87086)	SPSB1 (+159516)
1	9288281	9290161	1	9626139	9628868	1	0	2	1	1	1	2	1	3	4	4	5	338282	1.35042e-08	1.09853e-09	0.244477	3.56543	0.0741393	0.785403	0.983903	chr1:9263281-9653868	SLC25A33 (-80907)	SPSB1 (+165695)
1	9288281	9290161	1	9701448	9704752	0	1	0	2	0	1	0	2	2	3	2	3	413879	3.36431e-07	3.47145e-08	-0.0422	3.3608	0.00167388	0.967365	0.983903	chr1:9263281-9729752	SLC25A33 (-42965)	SPSB1 (+203637)
1	9288281	9290161	1	9715747	9718864	0	1	0	1	0	1	0	1	2	2	2	2	428084	0.000171326	2.69824e-05	-0.0401177	3.2293	0.00116859	0.97273	0.983903	chr1:9263281-9743864	SLC25A33 (-35909)	SPSB1 (+210693)
1	9288281	9290161	1	9724074	9725988	0	0	1	1	0	0	1	1	2	2	2	2	435810	0.000142489	2.22008e-05	-0.0396386	3.23341	0.00114606	0.972994	0.983903	chr1:9263281-9750988	SLC25A33 (-32347)	SPSB1 (+214255)
1	9288281	9290161	1	9865377	9868691	1	2	0	3	1	2	0	3	3	6	3	6	577813	0	0	-0.0457499	3.70929	0.00323932	0.954613	0.983903	chr1:9263281-9893691	TMEM201 (-10436)	SLC25A33 (+39004)
1	9288281	9290161	1	9941735	9944205	1	0	1	1	1	0	1	1	3	3	3	3	653749	5.15944e-10	3.4807e-11	-0.0424994	3.37659	0.0016943	0.967167	0.983903	chr1:9263281-9969205	PIK3CD (-35502)	TMEM201 (+27321)
1	9288281	9290161	1	9949046	9951578	0	1	0	2	0	1	0	2	2	3	2	3	661091	2.89682e-10	1.90858e-11	-0.0422	3.3608	0.00167388	0.967365	0.983903	chr1:9263281-9976578	PIK3CD (-31815)	TMEM201 (+31008)
1	9490303	9492206	1	10031843	10033632	2	1	0	2	2	1	0	2	3	5	3	5	541483	0	0	-0.0448064	3.61312	0.00271095	0.958475	0.983903	chr1:9465303-10058632	CLSTN1 (+62558)	PIK3CD (+110223)
1	9490303	9492206	1	10426305	10431805	2	4	0	5	2	5	1	6	3	11	4	14	937800	0	0	0.285749	4.25459	0.22055	0.638621	0.983903	chr1:9465303-10456805	RBP7 (-36162)	NMNAT1 (+17626)
1	9490303	9492206	1	10493491	10496209	0	1	1	3	0	1	1	3	3	5	3	5	1003595	0	0	-0.0445997	3.60071	0.00268791	0.958652	0.983903	chr1:9465303-10521209	RBP7 (-3960)
1	9490303	9492206	1	11363466	11365219	0	1	0	1	0	1	0	1	2	2	2	2	1873088	5.87132e-09	4.39528e-10	-0.0401177	3.2293	0.00116859	0.97273	0.983903	chr1:9465303-11390219	CENPS (-2682)
1	9490303	9492206	1	9587420	9589793	1	2	0	3	2	2	1	5	3	6	4	10	97352	0.00676872	0.00205744	0.644548	3.90108	0.779512	0.377291	0.983903	chr1:9465303-9614793	SLC25A33 (+566)
1	9490303	9492206	1	9865377	9868691	1	1	4	3	1	2	4	5	4	9	4	12	375779	0	0	0.336171	4.12277	0.267027	0.605333	0.983903	chr1:9465303-9893691	PIK3CD (+27752)	CLSTN1 (+145029)
1	9490303	9492206	1	9873977	9876075	2	2	0	1	2	2	0	1	3	5	3	5	383771	1.89735e-12	9.9698e-14	-0.046525	3.61957	0.00290495	0.957017	0.983903	chr1:9465303-9901075	PIK3CD (+31444)	CLSTN1 (+141337)
1	9490303	9492206	1	9949046	9951578	0	3	0	2	0	3	0	2	2	5	2	5	459057	2.74783e-15	1.11022e-16	-0.0467523	3.60317	0.00293112	0.956824	0.983903	chr1:9465303-9976578	PIK3CD (+69196)	CLSTN1 (+103585)
1	9587420	9589793	1	10031843	10033632	4	2	3	3	4	2	4	4	4	12	4	14	444131	0	0	0.163274	4.32169	0.0745195	0.784867	0.983903	chr1:9562420-10058632	CLSTN1 (+14000)	PIK3CD (+158781)
1	9587420	9589793	1	10209413	10211506	0	0	1	1	0	0	1	1	2	2	2	2	621853	4.26348e-06	5.25827e-07	-0.0396386	3.23341	0.00114606	0.972994	0.983903	chr1:9562420-10236506	CLSTN1 (-74937)	CTNNBIP1 (+10800)
1	9587420	9589793	1	10426305	10431805	0	1	2	2	0	3	2	3	3	5	3	8	840448	0	0	0.57584	3.76564	0.533521	0.46513	0.983903	chr1:9562420-10456805	UBE4B (-23983)	RBP7 (+12397)
1	9587420	9589793	1	9613884	9616510	2	3	1	5	2	3	2	6	4	11	4	13	26590	0.00112607	0.000282699	0.182734	4.22268	0.0877131	0.767105	0.983903	chr1:9562420-9641510	PIK3CD (-49780)	TMEM201 (+13043)
1	9587420	9589793	1	9626139	9628868	1	7	1	9	2	11	5	15	4	18	4	33	38897	0	0	0.804156	4.94191	2.84284	0.091782	0.365963	chr1:9562420-9653868	PIK3CD (-43601)	TMEM201 (+19222)
1	9587420	9589793	1	9715747	9718864	1	4	2	7	1	4	2	7	4	14	4	14	128699	2.98804e-09	2.16603e-10	-0.0479942	4.3503	0.00682501	0.934159	0.983903	chr1:9562420-9743864	PIK3CD (+1397)	CLSTN1 (+171384)
1	9587420	9589793	1	9719612	9723546	0	1	2	5	0	2	2	8	3	8	3	12	132972	0.00012859	1.99203e-05	0.495068	4.0559	0.552608	0.457254	0.983903	chr1:9562420-9748546	PIK3CD (+3738)	CLSTN1 (+169043)
1	9587420	9589793	1	9724074	9725988	0	2	0	4	0	2	1	6	2	6	3	9	136424	0.00651381	0.00197306	0.4956	3.84164	0.44332	0.505524	0.983903	chr1:9562420-9750988	PIK3CD (+4959)	CLSTN1 (+167822)
1	9587420	9589793	1	9865377	9868691	1	0	0	5	3	1	0	11	2	6	3	15	278427	1.13076e-07	1.09926e-08	1.19187	4.08876	3.10262	0.0781665	0.365963	chr1:9562420-9893691	PIK3CD (+76311)	CLSTN1 (+96470)
1	9587420	9589793	1	9873977	9876075	1	2	1	5	0	3	1	3	4	9	3	7	286419	5.46648e-09	4.07389e-10	-0.38097	3.89823	0.278808	0.597483	0.983903	chr1:9562420-9901075	PIK3CD (+80003)	CLSTN1 (+92778)
1	9587420	9589793	1	9941735	9944205	1	1	1	1	1	2	1	2	4	4	4	6	354363	4.90409e-11	2.95397e-12	0.478456	3.615	0.304239	0.581237	0.983903	chr1:9562420-9969205	CLSTN1 (+58713)	PIK3CD (+114068)
1	9587420	9589793	1	9949046	9951578	0	1	0	5	1	1	2	5	2	6	4	9	361705	0	0	0.519351	3.84568	0.484455	0.486411	0.983903	chr1:9562420-9976578	CLSTN1 (+55027)	PIK3CD (+117754)
1	9613884	9616510	1	10031843	10033632	1	0	0	2	1	0	0	2	2	3	2	3	417540	3.16916e-07	3.25955e-08	-0.0411992	3.36587	0.00160605	0.968033	0.983903	chr1:9588884-10058632	CLSTN1 (+768)
1	9613884	9616510	1	9724074	9725988	3	3	0	3	3	3	0	3	3	9	3	9	109834	0.000914701	0.000224204	-0.047853	4.00076	0.00483135	0.944585	0.983903	chr1:9588884-9750988	PIK3CD (+18191)	CLSTN1 (+154590)
1	9613884	9616510	1	9865377	9868691	0	2	2	7	0	2	3	8	3	11	3	13	251837	3.44981e-09	2.51611e-10	0.184881	4.2056	0.0897112	0.764545	0.983903	chr1:9588884-9893691	CLSTN1 (+83238)	PIK3CD (+89543)
1	9613884	9616510	1	9873977	9876075	0	2	2	3	0	2	2	3	3	7	3	7	259829	0.00104458	0.000259995	-0.0472834	3.81237	0.00388232	0.950317	0.983903	chr1:9588884-9901075	CLSTN1 (+79546)	PIK3CD (+93235)
1	9626139	9628868	1	10031843	10033632	1	0	8	7	1	1	8	9	3	16	4	19	405234	0	0	0.183122	4.58081	0.117079	0.732225	0.983903	chr1:9601139-10058632	CLSTN1 (-5360)	CTNNBIP1 (+80377)
1	9626139	9628868	1	10209413	10211506	1	0	0	1	1	0	0	1	2	2	2	2	582956	8.92224e-06	1.17533e-06	-0.0391019	3.23443	0.00112128	0.973287	0.983903	chr1:9601139-10236506	CTNNBIP1 (-8560)	LZIC (+24506)
1	9626139	9628868	1	10336804	10339552	1	0	1	0	1	0	1	0	2	2	2	2	710674	1.39444e-06	1.55318e-07	-0.0404382	3.24535	0.00118366	0.972555	0.983903	chr1:9601139-10364552	RBP7 (-14370)	NMNAT1 (+39418)
1	9626139	9628868	1	10426305	10431805	3	0	1	6	3	0	1	6	3	10	3	10	801551	0	0	-0.0438817	4.06958	0.00443963	0.946876	0.983903	chr1:9601139-10456805	UBE4B (-4624)
1	9626139	9628868	1	10493491	10496209	0	1	2	4	0	1	2	4	3	7	3	7	867346	0	0	-0.0456396	3.80615	0.00363199	0.951944	0.983903	chr1:9601139-10521209	KIF1B (-149631)	UBE4B (+27578)
1	9626139	9628868	1	10691743	10693482	1	0	0	1	1	0	0	1	2	2	2	2	1065109	3.93492e-08	3.57556e-09	-0.0391019	3.23443	0.00112128	0.973287	0.983903	chr1:9601139-10718482	KIF1B (-50994)	UBE4B (+126215)
1	9626139	9628868	1	10940686	10943007	0	1	0	1	0	1	0	1	2	2	2	2	1314343	1.82311e-08	1.52978e-09	-0.0401177	3.2293	0.00116859	0.97273	0.983903	chr1:9601139-10968007	PGD (-114507)	KIF1B (+73768)
1	9626139	9628868	1	9701448	9704752	6	9	2	14	6	12	2	17	4	31	4	37	75596	0	0	0.19182	5.27267	0.202614	0.65262	0.983903	chr1:9601139-9729752	PIK3CD (+13701)	CLSTN1 (+159080)
1	9626139	9628868	1	9715747	9718864	5	11	12	27	5	12	12	28	4	55	4	57	89802	0	0	-0.000122418	5.86876	9.31171e-08	0.999757	0.999767	chr1:9601139-9743864	PIK3CD (+20757)	CLSTN1 (+152024)
1	9626139	9628868	1	9719612	9723546	5	9	6	17	5	10	6	17	4	37	4	38	94075	0	0	-0.0107582	5.39207	0.000679268	0.979207	0.983903	chr1:9601139-9748546	PIK3CD (+23098)	CLSTN1 (+149683)
1	9626139	9628868	1	9724074	9725988	3	12	4	12	5	14	4	13	4	31	4	36	97527	0	0	0.165324	5.26679	0.149153	0.699346	0.983903	chr1:9601139-9750988	PIK3CD (+24319)	CLSTN1 (+148462)
1	9626139	9628868	1	9783632	9785642	2	4	3	4	2	2	2	2	4	13	4	8	157133	3.17278e-05	4.52776e-06	-0.709763	4.12894	1.17199	0.278992	0.913844	chr1:9601139-9810642	PIK3CD (+54146)	CLSTN1 (+118635)
1	9626139	9628868	1	9865377	9868691	5	3	5	17	8	5	8	21	4	30	4	42	239530	0	0	0.444141	5.34072	1.11348	0.291326	0.94562	chr1:9601139-9893691	CLSTN1 (+77111)	PIK3CD (+95670)
1	9626139	9628868	1	9873977	9876075	5	4	4	7	4	3	4	6	4	20	4	17	247522	0	0	-0.277238	4.64674	0.279214	0.597217	0.983903	chr1:9601139-9901075	CLSTN1 (+73419)	PIK3CD (+99362)
1	9626139	9628868	1	9949046	9951578	1	3	1	3	1	3	1	3	4	8	4	8	322808	0	0	-0.048083	3.90701	0.00444772	0.946827	0.983903	chr1:9601139-9976578	CLSTN1 (+35667)	PIK3CD (+137114)
1	9701448	9704752	1	10031843	10033632	0	0	1	3	0	0	1	3	2	4	2	4	329637	3.6566e-07	3.78994e-08	-0.0425909	3.48452	0.00209301	0.96351	0.983903	chr1:9676448-10058632	CLSTN1 (-43014)	CTNNBIP1 (+42723)
1	9701448	9704752	1	10426305	10431805	0	1	1	2	0	1	2	2	3	4	3	5	725955	0	0	0.24953	3.55203	0.0769427	0.781484	0.983903	chr1:9676448-10456805	KIF1B (-144178)	UBE4B (+33031)
1	9701448	9704752	1	10691743	10693482	0	1	0	1	0	1	0	1	2	2	2	2	989512	4.29208e-08	3.93124e-09	-0.0401177	3.2293	0.00116859	0.97273	0.983903	chr1:9676448-10718482	KIF1B (-13340)	UBE4B (+163869)
1	9701448	9704752	1	9715747	9718864	0	1	5	7	0	1	5	7	3	13	3	13	14205	0.00134256	0.000344073	-0.0467141	4.28891	0.00611989	0.937645	0.983903	chr1:9676448-9743864	PIK3CD (+58411)	CLSTN1 (+114370)
1	9701448	9704752	1	9719612	9723546	0	6	3	8	0	5	3	8	3	17	3	16	18479	5.7971e-06	7.36483e-07	-0.135034	4.50106	0.0610335	0.80487	0.983903	chr1:9676448-9748546	PIK3CD (+60752)	CLSTN1 (+112029)
1	9701448	9704752	1	9724074	9725988	5	3	2	2	5	3	2	2	4	12	4	12	21931	0.00217845	0.000590062	-0.0499956	4.25911	0.00656943	0.935401	0.983903	chr1:9676448-9750988	PIK3CD (+61973)	CLSTN1 (+110808)
1	9701448	9704752	1	9865377	9868691	3	2	2	2	3	3	2	2	4	9	4	10	163934	6.92651e-05	1.03446e-05	0.0955796	4.05615	0.0201181	0.887208	0.983903	chr1:9676448-9893691	CLSTN1 (+39456)	PIK3CD (+133325)
1	9715747	9718864	1	10031843	10033632	1	0	3	5	1	0	3	5	3	9	3	9	315432	0	0	-0.0452619	3.99055	0.00434263	0.947459	0.983903	chr1:9690747-10058632	CLSTN1 (-50164)	CTNNBIP1 (+35573)
1	9715747	9718864	1	10426305	10431805	0	2	2	2	0	2	2	2	3	6	3	6	711749	0	0	-0.0475051	3.71857	0.00347435	0.952997	0.983903	chr1:9690747-10456805	KIF1B (-137029)	UBE4B (+40180)
1	9715747	9718864	1	9724074	9725988	6	6	4	9	6	6	4	9	4	25	4	25	7725	5.76314e-14	2.55351e-15	-0.0497329	4.95833	0.0111408	0.915939	0.983903	chr1:9690747-9750988	PIK3CD (+69123)	CLSTN1 (+103658)
1	9715747	9718864	1	9865377	9868691	0	2	1	5	0	2	1	5	3	8	3	8	149728	0.00303949	0.000853468	-0.0457912	3.88996	0.00405379	0.949233	0.983903	chr1:9690747-9893691	CLSTN1 (+32307)	PIK3CD (+140474)
1	9715747	9718864	1	9873977	9876075	2	4	1	3	2	4	1	2	4	10	4	9	157720	0.000117824	1.81642e-05	-0.187844	4.04484	0.0777877	0.780318	0.983903	chr1:9690747-9901075	CLSTN1 (+28615)	PIK3CD (+144166)
1	9719612	9723546	1	10031843	10033632	0	2	1	6	0	2	1	6	3	9	3	9	311158	0	0	-0.0454534	3.97217	0.00437896	0.94724	0.983903	chr1:9694612-10058632	CLSTN1 (-52096)	CTNNBIP1 (+33641)
1	9719612	9723546	1	10376899	10379029	0	0	2	1	0	0	2	1	2	3	2	3	656385	5.0992e-10	3.43867e-11	-0.0430333	3.37558	0.00173114	0.966812	0.983903	chr1:9694612-10404029	KIF1B (-161484)	UBE4B (+15725)
1	9719612	9723546	1	10426305	10431805	2	2	2	4	1	1	2	4	4	10	4	8	707476	0	0	-0.358162	3.99557	0.269299	0.603803	0.983903	chr1:9694612-10456805	KIF1B (-135096)	UBE4B (+42113)
1	9719612	9723546	1	9865377	9868691	2	4	1	15	2	4	1	15	4	22	4	22	145455	0	0	-0.0438591	4.76273	0.00795882	0.928913	0.983903	chr1:9694612-9893691	CLSTN1 (+30374)	PIK3CD (+142407)
1	9719612	9723546	1	9873977	9876075	0	0	3	5	0	0	3	5	2	8	2	8	153447	0.00354618	0.00101192	-0.0449353	3.89764	0.00391047	0.950138	0.983903	chr1:9694612-9901075	CLSTN1 (+26682)	PIK3CD (+146099)
1	9724074	9725988	1	10031843	10033632	0	3	0	1	0	3	0	1	2	4	2	4	307706	1.67564e-05	2.29573e-06	-0.0465235	3.49356	0.00245265	0.960501	0.983903	chr1:9699074-10058632	CLSTN1 (-54327)	CTNNBIP1 (+31410)
1	9724074	9725988	1	10426305	10431805	1	0	0	2	1	0	0	2	2	3	2	3	704024	1.23327e-10	7.77889e-12	-0.0411992	3.36587	0.00160605	0.968033	0.983903	chr1:9699074-10456805	KIF1B (-132865)	UBE4B (+44344)
1	9724074	9725988	1	10493491	10496209	0	1	0	2	0	1	0	2	2	3	2	3	769819	5.95044e-11	3.62144e-12	-0.0422	3.3608	0.00167388	0.967365	0.983903	chr1:9699074-10521209	KIF1B (-100663)	UBE4B (+76546)
1	9724074	9725988	1	9865377	9868691	0	3	1	7	0	4	2	7	3	11	3	13	142003	9.54832e-07	1.04185e-07	0.19014	4.20448	0.0947381	0.758238	0.983903	chr1:9699074-9893691	CLSTN1 (+28143)	PIK3CD (+144638)
1	9783632	9785642	1	10031843	10033632	1	5	1	3	1	4	0	1	4	10	3	6	248100	0.000434468	8.58124e-05	-0.734292	3.91176	1.01546	0.313598	0.983903	chr1:9758632-10058632	CLSTN1 (-84106)	CTNNBIP1 (+1631)
1	9783632	9785642	1	10336804	10339552	0	0	1	1	0	0	1	1	2	2	2	2	553541	1.42628e-05	1.93439e-06	-0.0396386	3.23341	0.00114606	0.972994	0.983903	chr1:9758632-10364552	KIF1B (-149213)	UBE4B (+27996)
1	9783632	9785642	1	10426305	10431805	0	2	1	3	0	2	1	3	3	6	3	6	644418	0	0	-0.0462662	3.70831	0.0033075	0.954138	0.983903	chr1:9758632-10456805	KIF1B (-103086)	UBE4B (+74123)
1	9783632	9785642	1	10493491	10496209	0	0	1	1	0	0	1	1	2	2	2	2	710213	1.78348e-06	2.02234e-07	-0.0396386	3.23341	0.00114606	0.972994	0.983903	chr1:9758632-10521209	KIF1B (-70884)	UBE4B (+106325)
1	9783632	9785642	1	9865377	9868691	6	8	7	9	3	5	2	8	4	30	4	18	82397	0	0	-0.80202	4.91346	2.74538	0.0975358	0.365963	chr1:9758632-9893691	CLSTN1 (-1636)
1	9783632	9785642	1	9873977	9876075	3	6	3	3	2	3	1	2	4	15	4	8	90389	9.20387e-05	1.39791e-05	-0.926668	4.20922	2.10674	0.146652	0.512066	chr1:9758632-9901075	CLSTN1 (-5328)	CTNNBIP1 (+80409)
1	9865377	9868691	1	10031843	10033632	2	12	4	16	3	12	6	20	4	34	4	41	165703	0	0	0.213065	5.37534	0.265508	0.606361	0.983903	chr1:9840377-10058632	RBP7 (-47711)	NMNAT1 (+6077)
1	9865377	9868691	1	10209413	10211506	0	2	1	2	0	2	1	2	3	5	3	5	343425	4.20292e-10	2.81313e-11	-0.0463043	3.60714	0.00287943	0.957206	0.983903	chr1:9840377-10236506	KIF1B (-172363)	UBE4B (+4846)
1	9865377	9868691	1	10336804	10339552	0	1	0	1	0	1	0	2	2	2	2	3	471144	2.13588e-06	2.4632e-07	0.437532	3.29667	0.157965	0.691037	0.983903	chr1:9840377-10364552	KIF1B (-108340)	UBE4B (+68869)
1	9865377	9868691	1	10376899	10379029	0	1	0	2	0	1	1	3	2	3	3	5	510930	4.55869e-12	2.47136e-13	0.607437	3.48556	0.412287	0.520811	0.983903	chr1:9840377-10404029	KIF1B (-88602)	UBE4B (+88607)
1	9865377	9868691	1	10426305	10431805	3	5	0	9	3	6	3	13	3	17	4	25	562021	0	0	0.490755	4.73827	0.945383	0.330897	0.983903	chr1:9840377-10456805	KIF1B (-62214)	UBE4B (+114995)
1	9865377	9868691	1	10493491	10496209	0	1	0	1	0	1	0	1	2	2	2	2	627816	5.07558e-06	6.36412e-07	-0.0401177	3.2293	0.00116859	0.97273	0.983903	chr1:9840377-10521209	KIF1B (-30012)	UBE4B (+147197)
1	9865377	9868691	1	9873977	9876075	11	11	11	43	9	13	10	35	4	76	4	67	7992	0	0	-0.212676	6.16316	0.376477	0.539495	0.983903	chr1:9840377-9901075	CLSTN1 (-46200)	CTNNBIP1 (+39537)
1	9865377	9868691	1	9941735	9944205	2	1	1	6	1	3	3	8	4	10	4	15	75936	2.28231e-05	3.18978e-06	0.510329	4.24879	0.695461	0.404313	0.983903	chr1:9840377-9969205	CLSTN1 (-80265)	CTNNBIP1 (+5472)
1	9865377	9868691	1	9949046	9951578	1	1	2	8	1	1	2	8	4	12	4	12	83278	1.23186e-05	1.65513e-06	-0.0444856	4.20571	0.00523984	0.942294	0.983903	chr1:9840377-9976578	CLSTN1 (-83952)	CTNNBIP1 (+1785)
1	9873977	9876075	1	10031843	10033632	12	6	13	25	10	5	13	21	4	56	4	49	157711	0	0	-0.230686	5.82595	0.378451	0.538434	0.983903	chr1:9848977-10058632	RBP7 (-43411)	NMNAT1 (+10377)
1	9873977	9876075	1	10209413	10211506	0	2	4	3	0	1	3	2	3	9	3	6	335433	0	0	-0.594484	3.86942	0.638677	0.42419	0.983903	chr1:9848977-10236506	KIF1B (-168063)	UBE4B (+9146)
1	9873977	9876075	1	10336804	10339552	2	1	1	1	2	1	1	1	4	5	4	5	463152	8.00565e-15	3.33067e-16	-0.0460716	3.62357	0.00285287	0.957403	0.983903	chr1:9848977-10364552	KIF1B (-104040)	UBE4B (+73169)
1	9873977	9876075	1	10376899	10379029	1	0	0	3	2	1	0	3	2	4	3	6	502938	0	0	0.494181	3.60377	0.32284	0.569906	0.983903	chr1:9848977-10404029	KIF1B (-84302)	UBE4B (+92907)
1	9873977	9876075	1	10426305	10431805	4	4	2	14	2	3	1	14	4	24	4	20	554029	0	0	-0.31779	4.77423	0.414427	0.519731	0.983903	chr1:9848977-10456805	KIF1B (-57914)	UBE4B (+119295)
1	9873977	9876075	1	10493491	10496209	2	3	1	2	2	3	1	2	4	8	4	8	619824	0	0	-0.0487762	3.91801	0.00457054	0.946099	0.983903	chr1:9848977-10521209	KIF1B (-25712)	UBE4B (+151497)
1	9873977	9876075	1	9941735	9944205	2	5	3	7	2	7	2	8	4	17	4	19	67944	5.12074e-11	3.09264e-12	0.0978914	4.59672	0.0343106	0.853048	0.983903	chr1:9848977-9969205	CLSTN1 (-84565)	CTNNBIP1 (+1172)
1	9873977	9876075	1	9949046	9951578	4	4	1	6	4	3	0	4	4	15	3	11	75286	1.62214e-06	1.82551e-07	-0.471968	4.30274	0.618609	0.431565	0.983903	chr1:9848977-9976578	CTNNBIP1 (-2515)
1	9941735	9944205	1	10031843	10033632	10	7	9	14	10	13	12	22	4	40	4	57	89767	0	0	0.433899	5.73284	1.2689	0.259974	0.858046	chr1:9916735-10058632	RBP7 (-9532)	NMNAT1 (+44256)
1	9941735	9944205	1	10426305	10431805	1	2	1	5	1	3	1	6	4	9	4	11	486085	0	0	0.224265	4.06277	0.114841	0.734699	0.983903	chr1:9916735-10456805	KIF1B (-24035)	UBE4B (+153174)
1	9941735	9944205	1	10493491	10496209	2	0	0	1	2	1	0	1	2	3	3	4	551880	9.26974e-11	5.76628e-12	0.319987	3.44165	0.105684	0.745113	0.983903	chr1:9916735-10521209	PGD (-180108)	KIF1B (+8167)
1	9941735	9944205	1	11262049	11263600	0	1	0	1	0	1	0	1	2	2	2	2	1319854	1.81193e-08	1.51956e-09	-0.0401177	3.2293	0.00116859	0.97273	0.983903	chr1:9916735-11288600	PEX14 (+127781)	CASZ1 (+193980)
1	9941735	9944205	1	9949046	9951578	10	9	10	31	13	16	15	44	4	60	4	88	7342	0	0	0.494884	6.22073	2.04574	0.152633	0.531733	chr1:9916735-9976578	LZIC (-3328)	NMNAT1 (+3229)
1	9949046	9951578	1	10031843	10033632	12	18	11	49	12	18	11	49	4	90	4	90	82425	0	0	-0.0448808	6.45209	0.0186118	0.891485	0.983903	chr1:9924046-10058632	RBP7 (-5877)	NMNAT1 (+47911)
1	9949046	9951578	1	10376899	10379029	1	1	1	0	1	1	1	0	3	3	3	3	427652	1.51519e-07	1.49511e-08	-0.0442903	3.38328	0.00181999	0.965972	0.983903	chr1:9924046-10404029	KIF1B (-46767)	UBE4B (+130442)
1	9949046	9951578	1	10426305	10431805	0	2	5	10	0	3	5	11	3	17	3	19	478743	0	0	0.105526	4.58088	0.0397195	0.84203	0.983903	chr1:9924046-10456805	KIF1B (-20379)	UBE4B (+156830)
1	9949046	9951578	1	10493491	10496209	0	1	1	1	0	1	1	1	3	3	3	3	544538	5.13209e-09	3.81179e-10	-0.0435032	3.3715	0.00176417	0.966497	0.983903	chr1:9924046-10521209	PGD (-176452)	KIF1B (+11823)
1	9949046	9951578	1	11718964	11720968	1	0	0	1	1	0	0	1	2	2	2	2	1769654	7.16017e-09	5.44652e-10	-0.0391019	3.23443	0.00112128	0.973287	0.983903	chr1:9924046-11745968	TARDBP (-177393)	CASZ1 (-38359)
1	10031843	10033632	1	10376899	10379029	0	1	0	2	0	1	1	2	2	3	3	4	345226	1.48601e-06	1.66229e-07	0.324559	3.42709	0.108368	0.74201	0.983903	chr1:10006843-10404029	KIF1B (-5369)	UBE4B (+171840)
1	10031843	10033632	1	10426305	10431805	5	6	2	8	5	6	3	10	4	21	4	24	396317	0	0	0.133329	4.83446	0.0744034	0.78503	0.983903	chr1:10006843-10456805	PGD (-167256)	KIF1B (+21019)
1	10031843	10033632	1	10493491	10496209	0	2	4	5	0	2	4	5	3	11	3	11	462112	0	0	-0.048047	4.1512	0.00568718	0.939886	0.983903	chr1:10006843-10521209	PGD (-135054)	KIF1B (+53221)
1	10031843	10033632	1	10691743	10693482	0	1	1	1	0	1	1	1	3	3	3	3	659875	4.01374e-10	2.68094e-11	-0.0435032	3.3715	0.00176417	0.966497	0.983903	chr1:10006843-10718482	PGD (-36417)	KIF1B (+151858)
1	10031843	10033632	1	11644838	11651937	1	0	1	1	1	0	1	1	3	3	3	3	1615650	1.02287e-13	4.66294e-15	-0.0424994	3.37659	0.0016943	0.967167	0.983903	chr1:10006843-11676937	TARDBP (-170510)	CASZ1 (-45242)
1	10152035	10154194	1	10426305	10431805	0	1	1	5	0	2	0	5	3	7	2	7	275940	0.000470154	9.64977e-05	-0.0488137	3.79402	0.00412076	0.948816	0.983903	chr1:10127035-10456805	PGD (-107160)	KIF1B (+81115)
1	10209413	10211506	1	10426305	10431805	4	2	3	9	4	3	3	9	4	18	4	19	218595	0	0	0.030198	4.62716	0.00330681	0.954143	0.983903	chr1:10184413-10456805	PGD (-78471)	KIF1B (+109804)
1	10209413	10211506	1	10865351	10869035	1	1	0	0	1	1	0	0	2	2	2	2	656733	2.51405e-06	2.94554e-07	-0.0409191	3.24122	0.00120664	0.97229	0.983903	chr1:10184413-10894035	PEX14 (+64337)	CASZ1 (+257424)
1	10209413	10211506	1	11262049	11263600	1	1	0	0	1	1	0	0	2	2	2	2	1052365	4.11098e-08	3.7492e-09	-0.0409191	3.24122	0.00120664	0.97229	0.983903	chr1:10184413-11288600	CASZ1 (+60141)	PEX14 (+261620)
1	10209413	10211506	1	11478013	11479945	0	0	1	1	0	0	1	1	2	2	2	2	1268519	2.69266e-08	2.35553e-09	-0.0396386	3.23341	0.00114606	0.972994	0.983903	chr1:10184413-11504945	TARDBP (-167721)	CASZ1 (-48031)
1	10209413	10211506	1	11644838	11651937	1	0	0	1	1	0	1	1	2	2	3	3	1437928	6.35274e-11	3.87845e-12	0.44983	3.30695	0.165507	0.684136	0.983903	chr1:10184413-11676937	CASZ1 (-134027)	TARDBP (-81725)
1	10209413	10211506	1	12117321	12119971	0	1	0	1	0	1	0	2	2	2	2	3	1908186	2.30072e-11	1.33293e-12	0.437532	3.29667	0.157965	0.691037	0.983903	chr1:10184413-12144971	EXOSC10 (-64811)	ANGPTL7 (-24649)
1	10336804	10339552	1	11837436	11840142	0	1	2	0	0	1	2	0	2	3	2	3	1500611	1.95437e-13	9.21485e-15	-0.0448256	3.38226	0.00185827	0.965616	0.983903	chr1:10311804-11865142	SRM (-28449)	EXOSC10 (+11408)
1	10376899	10379029	1	10426305	10431805	3	7	7	9	3	7	10	13	4	26	4	33	51091	0	0	0.279105	5.13623	0.390237	0.532175	0.983903	chr1:10351899-10456805	CENPS (-26091)	PGD (+5272)
1	10376899	10379029	1	10493491	10496209	1	3	1	5	1	4	1	6	4	10	4	12	116886	3.68695e-05	5.30827e-06	0.19907	4.14145	0.0974881	0.754865	0.983903	chr1:10351899-10521209	CORT (-13165)	CENPS (+6111)
1	10376899	10379029	1	11718964	11720968	0	1	1	0	0	1	1	0	2	2	2	2	1342002	1.92597e-08	1.62506e-09	-0.0414573	3.24019	0.00123242	0.971995	0.983903	chr1:10351899-11745968	MASP2 (-1711)
1	10426305	10431805	1	10493491	10496209	5	22	11	32	5	22	12	36	4	70	4	75	65795	0	0	0.0394219	6.18446	0.0130664	0.908993	0.983903	chr1:10401305-10521209	DFFA (+11269)	CORT (+11538)
1	10426305	10431805	1	10506713	10508627	5	2	2	9	5	2	2	7	4	18	4	16	78615	5.03678e-12	2.74003e-13	-0.200214	4.5489	0.137408	0.710871	0.983903	chr1:10401305-10533627	DFFA (+5060)	CORT (+17747)
1	10426305	10431805	1	10865351	10869035	3	4	0	0	3	5	0	0	2	7	2	8	438138	0	0	0.129937	3.8851	0.0310231	0.860189	0.983903	chr1:10401305-10894035	CASZ1 (+148978)	PEX14 (+172783)
1	10426305	10431805	1	10909074	10911697	0	1	1	0	0	1	1	0	2	2	2	2	481330	3.49304e-05	5.01236e-06	-0.0414573	3.24019	0.00123242	0.971995	0.983903	chr1:10401305-10936697	CASZ1 (+127647)	PEX14 (+194114)
1	10426305	10431805	1	11644838	11651937	1	2	0	4	1	2	0	4	3	7	3	7	1219332	0	0	-0.0455632	3.80325	0.0036212	0.952015	0.983903	chr1:10401305-11676937	MASP2 (+8102)	TARDBP (+26721)
1	10426305	10431805	1	11663196	11665477	1	0	0	1	1	0	0	2	2	2	2	3	1235281	8.17548e-11	5.05107e-12	0.43846	3.30176	0.158521	0.690522	0.983903	chr1:10401305-11690477	MASP2 (+1332)	TARDBP (+33491)
1	10426305	10431805	1	11710406	11712056	1	1	0	1	1	1	0	1	3	3	3	3	1282176	1.29927e-13	5.9952e-15	-0.0429711	3.37252	0.0017271	0.966851	0.983903	chr1:10401305-11737056	SRM (-9157)	EXOSC10 (+30700)
1	10493491	10496209	1	10506713	10508627	9	15	11	16	10	13	8	13	4	51	4	44	12820	0	0	-0.257538	5.7184	0.446798	0.503859	0.983903	chr1:10468491-10533627	PEX14 (+26172)	CASZ1 (+295589)
1	10493491	10496209	1	10691743	10693482	1	4	3	7	1	4	3	7	4	15	4	15	197762	6.22836e-12	3.41616e-13	-0.0485609	4.41864	0.00735484	0.931657	0.983903	chr1:10468491-10718482	PEX14 (+118600)	CASZ1 (+203161)
1	10493491	10496209	1	10865351	10869035	1	7	8	16	2	11	8	18	4	32	4	39	372343	0	0	0.23072	5.31817	0.300691	0.58345	0.983903	chr1:10468491-10894035	CASZ1 (+115385)	PEX14 (+206376)
1	10493491	10496209	1	10909074	10911697	1	2	1	3	1	2	1	3	4	7	4	7	415535	0	0	-0.0467698	3.81335	0.00380349	0.950824	0.983903	chr1:10468491-10936697	CASZ1 (+94054)	PEX14 (+227707)
1	10493491	10496209	1	10940686	10943007	7	7	6	12	7	7	6	12	4	32	4	32	446996	0	0	-0.0497473	5.23401	0.0131374	0.908748	0.983903	chr1:10468491-10968007	CASZ1 (+78399)	PEX14 (+243362)
1	10493491	10496209	1	10960164	10962398	0	6	1	5	0	6	1	5	3	12	3	12	466431	0	0	-0.0502723	4.21464	0.00664132	0.935049	0.983903	chr1:10468491-10987398	CASZ1 (+68703)	PEX14 (+253058)
1	10493491	10496209	1	11036297	11039539	1	2	1	1	1	3	1	1	4	5	4	6	543068	0	0	0.193717	3.6729	0.0542018	0.815907	0.983903	chr1:10468491-11064539	CASZ1 (+30133)	PEX14 (+291628)
1	10493491	10496209	1	11262049	11263600	1	0	1	0	1	0	1	0	2	2	2	2	767974	7.0374e-07	7.55437e-08	-0.0404382	3.24535	0.00118366	0.972555	0.983903	chr1:10468491-11288600	TARDBP (-133854)	CASZ1 (-81898)
1	10493491	10496209	1	11319280	11321287	0	0	1	1	0	0	1	1	2	2	2	2	825433	3.92544e-07	4.08509e-08	-0.0396386	3.23341	0.00114606	0.972994	0.983903	chr1:10468491-11346287	CASZ1 (-110741)	TARDBP (-105011)
1	10493491	10496209	1	11641296	11643797	1	0	0	3	1	0	0	3	2	4	2	4	1147696	0	0	-0.0420659	3.48552	0.00204736	0.96391	0.983903	chr1:10468491-11668797	SRM (-8620)	EXOSC10 (+31237)
1	10493491	10496209	1	11644838	11651937	0	0	3	6	0	0	3	6	2	9	2	9	1153537	0	0	-0.044612	3.97975	0.00422467	0.948176	0.983903	chr1:10468491-11676937	SRM (-12690)	EXOSC10 (+27167)
1	10493491	10496209	1	11663196	11665477	1	0	0	1	1	0	0	1	2	2	2	2	1169486	3.35519e-08	3.00305e-09	-0.0391019	3.23443	0.00112128	0.973287	0.983903	chr1:10468491-11690477	SRM (-19460)	EXOSC10 (+20397)
1	10493491	10496209	1	11718964	11720968	0	0	1	3	0	0	1	3	2	4	2	4	1225116	0	0	-0.0425909	3.48452	0.00209301	0.96351	0.983903	chr1:10468491-11745968	ANGPTL7 (-82111)	EXOSC10 (-7349)
1	10493491	10496209	1	11784093	11786499	0	1	1	1	0	1	1	1	3	3	3	3	1290446	3.30159e-13	1.59872e-14	-0.0435032	3.3715	0.00176417	0.966497	0.983903	chr1:10468491-11811499	ANGPTL7 (-49346)	EXOSC10 (-40114)
1	10493491	10496209	1	11837436	11840142	1	1	1	1	1	1	1	1	4	4	4	4	1343939	0	0	-0.0450795	3.50263	0.00231714	0.961607	0.983903	chr1:10468491-11865142	EXOSC10 (-66936)	ANGPTL7 (-22524)
1	10493491	10496209	1	11893045	11895171	0	1	0	1	0	1	0	1	2	2	2	2	1399258	1.62811e-08	1.35033e-09	-0.0401177	3.2293	0.00116859	0.97273	0.983903	chr1:10468491-11920171	ANGPTL7 (+4990)	MTOR (+68176)
1	10493491	10496209	1	12117321	12119971	0	1	0	1	0	1	0	2	2	2	2	3	1623796	4.31635e-11	2.58193e-12	0.437532	3.29667	0.157965	0.691037	0.983903	chr1:10468491-12144971	DISP3 (-172507)	UBIAD1 (+33525)
1	10493491	10496209	1	12207861	12210127	0	1	1	0	0	1	1	0	2	2	2	2	1714144	1.21828e-08	9.80805e-10	-0.0414573	3.24019	0.00123242	0.971995	0.983903	chr1:10468491-12235127	DISP3 (-127429)	UBIAD1 (+78603)
1	10506713	10508627	1	10691743	10693482	0	0	3	5	0	1	4	5	2	8	3	10	184942	4.23566e-05	6.14447e-06	0.264661	3.98714	0.146735	0.701675	0.983903	chr1:10481713-10718482	PEX14 (+125211)	CASZ1 (+196550)
1	10506713	10508627	1	10865351	10869035	0	0	1	8	0	1	2	10	2	9	3	13	359523	0	0	0.45988	4.11809	0.513459	0.473645	0.983903	chr1:10481713-10894035	CASZ1 (+108774)	PEX14 (+212987)
1	10506713	10508627	1	10909074	10911697	1	2	0	1	1	2	0	0	3	4	2	3	402715	1.22312e-08	9.8508e-10	-0.400806	3.44023	0.166755	0.683012	0.983903	chr1:10481713-10936697	CASZ1 (+87443)	PEX14 (+234318)
1	10506713	10508627	1	10940686	10943007	1	3	1	8	1	2	1	10	4	13	4	14	434176	0	0	0.0466656	4.30225	0.00633388	0.936567	0.983903	chr1:10481713-10968007	CASZ1 (+71788)	PEX14 (+249973)
1	10506713	10508627	1	10960164	10962398	2	0	0	4	2	0	0	3	2	6	2	5	453611	0	0	-0.277771	3.65825	0.111929	0.737959	0.983903	chr1:10481713-10987398	CASZ1 (+62092)	PEX14 (+259669)
1	10506713	10508627	1	11641296	11643797	0	0	1	1	0	0	1	1	2	2	2	2	1134876	2.32896e-08	2.00591e-09	-0.0396386	3.23341	0.00114606	0.972994	0.983903	chr1:10481713-11668797	SRM (-15231)	EXOSC10 (+24626)
1	10691743	10693482	1	10865351	10869035	2	5	1	5	3	9	3	5	4	13	4	20	174580	2.07287e-14	8.88178e-16	0.566639	4.52295	1.05326	0.304757	0.974009	chr1:10666743-10894035	CASZ1 (+16259)	PEX14 (+305502)
1	10691743	10693482	1	11262049	11263600	0	1	1	0	0	1	1	0	2	2	2	2	570212	7.98651e-06	1.0432e-06	-0.0414573	3.24019	0.00123242	0.971995	0.983903	chr1:10666743-11288600	CASZ1 (-181024)	TARDBP (-34728)
1	10691743	10693482	1	11644838	11651937	1	0	0	1	1	0	0	1	2	2	2	2	955775	8.06193e-08	7.6998e-09	-0.0391019	3.23443	0.00112128	0.973287	0.983903	chr1:10666743-11676937	EXOSC10 (-71959)	ANGPTL7 (-17501)
1	10691743	10693482	1	11718964	11720968	0	0	1	1	0	1	1	1	2	2	3	3	1027353	2.30956e-10	1.50514e-11	0.444654	3.30375	0.162321	0.687029	0.983903	chr1:10666743-11745968	ANGPTL7 (+17015)	MTOR (+56151)
1	10691743	10693482	1	12117321	12119971	0	1	0	1	0	1	0	1	2	2	2	2	1426033	1.51142e-08	1.24435e-09	-0.0401177	3.2293	0.00116859	0.97273	0.983903	chr1:10666743-12144971	DISP3 (-73381)	UBIAD1 (+132651)
1	10865351	10869035	1	11319280	11321287	0	0	1	2	0	0	1	2	2	3	2	3	453090	7.11878e-08	6.7515e-09	-0.04173	3.36485	0.00164171	0.96768	0.983903	chr1:10840351-11346287	SRM (-33295)	EXOSC10 (+6562)
1	10865351	10869035	1	12657094	12660056	0	1	0	1	1	1	0	1	2	2	3	3	1791382	1.80374e-11	1.03373e-12	0.450195	3.30248	0.165736	0.683929	0.983903	chr1:10840351-12685056	AGTRAP (+26549)	MTHFR (+42709)
1	10909074	10911697	1	11710406	11712056	0	0	1	1	0	0	1	1	2	2	2	2	800845	2.92587e-07	2.99636e-08	-0.0396386	3.23341	0.00114606	0.972994	0.983903	chr1:10884074-11737056	DISP3 (-168673)	UBIAD1 (+37359)
1	10909074	10911697	1	11893045	11895171	0	1	0	1	0	1	0	1	2	2	2	2	983722	4.60725e-08	4.24367e-09	-0.0401177	3.2293	0.00116859	0.97273	0.983903	chr1:10884074-11920171	DISP3 (-77115)	UBIAD1 (+128917)
1	10909074	10911697	1	12078670	12081025	0	0	1	2	0	0	1	2	2	3	2	3	1169462	3.23571e-13	1.56541e-14	-0.04173	3.36485	0.00164171	0.96768	0.983903	chr1:10884074-12106025	DISP3 (+15812)	FBXO2 (+159632)
1	10940686	10943007	1	10960164	10962398	3	3	2	4	3	4	2	4	4	12	4	13	19434	0.000944215	0.000232278	0.0622842	4.27358	0.0105474	0.918201	0.983903	chr1:10915686-10987398	CASZ1 (-154894)	TARDBP (-60858)
1	10940686	10943007	1	11262049	11263600	0	0	1	1	0	0	1	1	2	2	2	2	320978	0.00779322	0.00239825	-0.0396386	3.23341	0.00114606	0.972994	0.983903	chr1:10915686-11288600	EXOSC10 (-2262)
1	10940686	10943007	1	11319280	11321287	0	0	1	1	0	0	1	1	2	2	2	2	378437	0.000549513	0.000120543	-0.0396386	3.23341	0.00114606	0.972994	0.983903	chr1:10915686-11346287	ANGPTL7 (-58354)	EXOSC10 (-31106)
1	10940686	10943007	1	11641296	11643797	0	1	2	1	0	1	2	1	3	4	3	4	700700	8.00565e-15	3.33067e-16	-0.0456087	3.50162	0.0023661	0.961204	0.983903	chr1:10915686-11668797	DISP3 (-186996)	UBIAD1 (+19036)
1	10940686	10943007	1	11644838	11651937	3	1	0	4	4	1	0	4	3	8	3	9	706541	0	0	0.121173	3.95369	0.0294261	0.863799	0.983903	chr1:10915686-11676937	DISP3 (-182926)	UBIAD1 (+23106)
1	10960164	10962398	1	11319280	11321287	0	1	0	1	0	1	0	1	2	2	2	2	359002	0.00101986	0.000253126	-0.0401177	3.2293	0.00116859	0.97273	0.983903	chr1:10935164-11346287	ANGPTL7 (-48615)	EXOSC10 (-40845)
1	10960164	10962398	1	11478013	11479945	1	0	1	1	1	0	1	1	3	3	3	3	517698	1.03819e-08	8.21187e-10	-0.0424994	3.37659	0.0016943	0.967167	0.983903	chr1:10935164-11504945	ANGPTL7 (+30714)	MTOR (+42452)
1	10960164	10962398	1	11641296	11643797	0	1	0	1	0	1	0	1	2	2	2	2	681265	1.53138e-06	1.71666e-07	-0.0401177	3.2293	0.00116859	0.97273	0.983903	chr1:10935164-11668797	DISP3 (-177257)	UBIAD1 (+28775)
1	10960164	10962398	1	11784093	11786499	0	0	1	1	0	0	1	1	2	2	2	2	824015	2.7835e-07	2.84272e-08	-0.0396386	3.23341	0.00114606	0.972994	0.983903	chr1:10935164-11811499	DISP3 (-105906)	UBIAD1 (+100126)
1	10960164	10962398	1	11864813	11867220	1	0	0	1	1	0	0	1	2	2	2	2	904735	1.10484e-07	1.07291e-08	-0.0391019	3.23443	0.00112128	0.973287	0.983903	chr1:10935164-11892220	DISP3 (-65546)	UBIAD1 (+140486)
1	10960164	10962398	1	12618708	12621079	0	1	0	1	0	1	0	1	2	2	2	2	1658612	7.19724e-09	5.4775e-10	-0.0401177	3.2293	0.00116859	0.97273	0.983903	chr1:10935164-12646079	MTHFR (+14791)	AGTRAP (+54467)
1	10960164	10962398	1	12657094	12660056	0	1	0	1	0	1	0	1	2	2	2	2	1697294	6.97614e-09	5.29395e-10	-0.0401177	3.2293	0.00116859	0.97273	0.983903	chr1:10935164-12685056	MTHFR (-4697)	CLCN6 (+3899)
1	11036297	11039539	1	11059264	11063313	1	3	0	4	3	5	4	9	3	8	4	21	23370	0.000296381	4.84591e-05	1.294	4.38879	4.62815	0.0314514	0.30259	chr1:11011297-11088313	MASP2 (-2582)
1	11036297	11039539	1	11240637	11243043	2	0	1	2	2	1	1	5	3	5	4	9	203922	0.0071037	0.0021688	0.725547	3.81478	0.886183	0.346514	0.983903	chr1:11011297-11268043	ANGPTL7 (-49671)	EXOSC10 (-39789)
1	11036297	11039539	1	11262049	11263600	0	3	1	4	0	3	1	4	3	8	3	8	224906	0.000436269	8.63501e-05	-0.0473977	3.89607	0.00432805	0.947547	0.983903	chr1:11011297-11288600	EXOSC10 (-50068)	ANGPTL7 (-39392)
1	11036297	11039539	1	11319280	11321287	1	0	2	5	1	0	3	5	3	8	3	9	282365	1.16855e-07	1.13815e-08	0.120585	3.94504	0.0291567	0.864418	0.983903	chr1:11011297-11346287	EXOSC10 (-78911)	ANGPTL7 (-10549)
1	11036297	11039539	1	11336536	11338743	2	2	1	2	2	2	1	2	4	7	4	7	299721	1.6198e-10	1.03665e-11	-0.0474741	3.82448	0.00391216	0.950127	0.983903	chr1:11011297-11363743	ANGPTL7 (-1821)
1	11036297	11039539	1	11363466	11365219	0	2	0	1	0	2	0	1	2	3	2	3	326424	0.000131247	2.03546e-05	-0.0439705	3.36744	0.00179733	0.966184	0.983903	chr1:11011297-11390219	ANGPTL7 (+11417)	MTOR (+61749)
1	11036297	11039539	1	11478013	11479945	3	1	1	2	3	1	1	2	4	7	4	7	441061	0	0	-0.0465179	3.82939	0.00376486	0.951074	0.983903	chr1:11011297-11504945	MTOR (+4386)	ANGPTL7 (+68780)
1	11036297	11039539	1	11641296	11643797	6	6	3	12	7	9	8	16	4	27	4	40	604628	0	0	0.516172	5.27346	1.4328	0.231307	0.774537	chr1:11011297-11668797	DISP3 (-139191)	UBIAD1 (+66841)
1	11036297	11039539	1	11644838	11651937	7	11	6	16	8	14	7	23	4	40	4	52	610469	0	0	0.306626	5.64228	0.618644	0.431552	0.983903	chr1:11011297-11676937	DISP3 (-135121)	UBIAD1 (+70911)
1	11036297	11039539	1	11663196	11665477	2	6	3	6	4	8	7	10	4	17	4	29	626418	0	0	0.708042	4.86175	2.06883	0.150337	0.524156	chr1:11011297-11690477	DISP3 (-128351)	UBIAD1 (+77681)
1	11036297	11039539	1	11710406	11712056	1	3	2	3	1	3	2	3	4	9	4	9	673313	0	0	-0.0488679	3.99881	0.00502874	0.943466	0.983903	chr1:11011297-11737056	DISP3 (-105061)	UBIAD1 (+100971)
1	11036297	11039539	1	11718964	11720968	1	5	1	6	1	5	2	8	4	13	4	16	682048	0	0	0.23473	4.38104	0.167003	0.682789	0.983903	chr1:11011297-11745968	DISP3 (-100605)	UBIAD1 (+105427)
1	11036297	11039539	1	11784093	11786499	1	1	0	3	1	1	1	3	3	5	4	6	747378	0	0	0.20143	3.65826	0.0582478	0.809287	0.983903	chr1:11011297-11811499	DISP3 (-67840)	UBIAD1 (+138192)
1	11036297	11039539	1	11837436	11840142	0	5	0	4	0	5	0	5	2	9	2	10	800871	0	0	0.0897642	4.01955	0.0178453	0.89373	0.983903	chr1:11011297-11865142	DISP3 (-41018)	UBIAD1 (+165014)
1	11036297	11039539	1	11893045	11895171	3	2	2	11	4	3	2	15	4	18	4	24	856190	0	0	0.348848	4.73242	0.48105	0.487947	0.983903	chr1:11011297-11920171	DISP3 (-13504)	UBIAD1 (+192528)
1	11036297	11039539	1	11907008	11909431	1	0	0	1	1	2	1	1	2	2	4	5	870301	6.24069e-14	2.77556e-15	1.10094	3.43804	1.17663	0.278043	0.911581	chr1:11011297-11934431	DISP3 (-6374)	UBIAD1 (+199658)
1	11036297	11039539	1	11964723	11968017	0	0	1	1	0	2	1	1	2	2	3	4	928452	3.66936e-12	1.97398e-13	0.806678	3.37081	0.586341	0.443838	0.983903	chr1:11011297-11993017	DISP3 (+22919)	FBXO2 (+152525)
1	11036297	11039539	1	12000428	12003441	0	1	0	1	0	1	0	2	2	2	2	3	964016	5.879e-10	3.98679e-11	0.437532	3.29667	0.157965	0.691037	0.983903	chr1:11011297-12028441	DISP3 (+40631)	FBXO2 (+134813)
1	11036297	11039539	1	12078670	12081025	1	1	0	1	1	1	0	1	3	3	3	3	1041929	8.82192e-13	4.4964e-14	-0.0429711	3.37252	0.0017271	0.966851	0.983903	chr1:11011297-12106025	DISP3 (+79423)	FBXO2 (+96021)
1	11036297	11039539	1	12274704	12277418	0	0	1	2	0	0	1	2	2	3	2	3	1238143	4.88924e-13	2.42029e-14	-0.04173	3.36485	0.00164171	0.96768	0.983903	chr1:11011297-12302418	FBXO2 (-2176)	FBXO44 (+1977)
1	11036297	11039539	1	12618708	12621079	1	0	0	1	1	0	0	1	2	2	2	2	1581975	1.1723e-08	9.39408e-10	-0.0391019	3.23443	0.00112128	0.973287	0.983903	chr1:11011297-12646079	NPPA (+19095)	CLCN6 (+22477)
1	11036297	11039539	1	12657094	12660056	1	0	2	0	1	0	2	0	2	3	2	3	1620657	9.76436e-14	4.44089e-15	-0.0438188	3.38738	0.00178632	0.966288	0.983903	chr1:11011297-12685056	NPPA (-394)
1	11059264	11063313	1	11663196	11665477	0	1	2	0	2	1	2	3	2	3	4	8	603048	0	0	1.22608	3.67384	1.99354	0.157971	0.549025	chr1:11034264-11690477	DISP3 (-116867)	UBIAD1 (+89165)
1	11059264	11063313	1	11837436	11840142	1	0	0	2	0	1	1	0	2	3	2	2	777500	8.73563e-09	6.78135e-10	-0.513235	3.30412	0.218716	0.64002	0.983903	chr1:11034264-11865142	DISP3 (-29535)	UBIAD1 (+176497)
1	11059264	11063313	1	12123602	12126994	0	1	0	1	0	1	0	1	2	2	2	2	1064009	5.21987e-08	4.85723e-09	-0.0401177	3.2293	0.00116859	0.97273	0.983903	chr1:11034264-12151994	FBXO2 (+61553)	DISP3 (+113891)
1	11240637	11243043	1	11641296	11643797	1	1	1	5	1	1	1	5	4	8	4	8	400706	0	0	-0.0448569	3.89477	0.00389827	0.950216	0.983903	chr1:11215637-11668797	DISP3 (-37021)	UBIAD1 (+169011)
1	11240637	11243043	1	11644838	11651937	3	2	3	6	4	3	3	6	4	14	4	16	406547	0	0	0.144484	4.43512	0.0648281	0.799022	0.983903	chr1:11215637-11676937	DISP3 (-32951)	UBIAD1 (+173081)
1	11240637	11243043	1	11663196	11665477	0	0	1	5	0	1	1	5	2	6	3	7	422496	0	0	0.163821	3.74642	0.0438628	0.834109	0.983903	chr1:11215637-11690477	DISP3 (-26181)	UBIAD1 (+179851)
1	11240637	11243043	1	11718964	11720968	0	1	0	4	0	1	0	4	2	5	2	5	478126	5.36494e-15	2.22045e-16	-0.0433617	3.59036	0.00255326	0.9597	0.983903	chr1:11215637-11745968	DISP3 (+1565)	FBXO2 (+173879)
1	11240637	11243043	1	12207861	12210127	1	0	0	3	1	0	0	3	2	4	2	4	967154	0	0	-0.0420659	3.48552	0.00204736	0.96391	0.983903	chr1:11215637-12235127	AGTRAP (-10773)	DRAXIN (+33653)
1	11262049	11263600	1	11641296	11643797	0	1	2	0	0	1	2	0	2	3	2	3	379722	2.11059e-06	2.43165e-07	-0.0448256	3.38226	0.00185827	0.965616	0.983903	chr1:11237049-11668797	DISP3 (-26315)	UBIAD1 (+179717)
1	11262049	11263600	1	11644838	11651937	1	2	0	1	1	2	0	1	3	4	3	4	385563	2.47338e-09	1.77924e-10	-0.0455398	3.49859	0.00236005	0.961254	0.983903	chr1:11237049-11676937	DISP3 (-22245)	UBIAD1 (+183787)
1	11262049	11263600	1	11663196	11665477	1	1	0	1	1	1	0	1	3	3	3	3	401512	7.12936e-07	7.65894e-08	-0.0429711	3.37252	0.0017271	0.966851	0.983903	chr1:11237049-11690477	DISP3 (-15475)	UBIAD1 (+190557)
1	11262049	11263600	1	11710406	11712056	0	1	0	1	0	1	0	1	2	2	2	2	448406	7.00239e-05	1.04648e-05	-0.0401177	3.2293	0.00116859	0.97273	0.983903	chr1:11237049-11737056	DISP3 (+7815)	FBXO2 (+167629)
1	11262049	11263600	1	11718964	11720968	1	0	0	1	1	0	0	1	2	2	2	2	457141	8.31191e-05	1.25463e-05	-0.0391019	3.23443	0.00112128	0.973287	0.983903	chr1:11237049-11745968	DISP3 (+12271)	FBXO2 (+163173)
1	11262049	11263600	1	11837436	11840142	0	2	0	1	0	2	0	1	2	3	2	3	575964	4.17193e-09	3.06604e-10	-0.0439705	3.36744	0.00179733	0.966184	0.983903	chr1:11237049-11865142	DISP3 (+71858)	FBXO2 (+103586)
1	11262049	11263600	1	12228856	12230826	0	0	1	1	0	0	1	1	2	2	2	2	967016	7.14728e-08	6.78052e-09	-0.0396386	3.23341	0.00114606	0.972994	0.983903	chr1:11237049-12255826	AGTRAP (+10283)	MTHFR (+58975)
1	11319280	11321287	1	11336536	11338743	3	2	0	7	3	3	0	7	3	12	3	13	17356	0.00442603	0.00129069	0.0663748	4.249	0.0119266	0.913037	0.983903	chr1:11294280-11363743	DISP3 (-150226)	UBIAD1 (+55806)
1	11319280	11321287	1	11641296	11643797	0	0	2	6	0	0	3	6	2	8	2	9	322263	0	0	0.121373	3.93419	0.0295213	0.863581	0.983903	chr1:11294280-11668797	DISP3 (+2301)	FBXO2 (+173143)
1	11319280	11321287	1	11644838	11651937	1	3	1	6	1	3	1	7	4	11	4	12	328104	0	0	0.0681149	4.17377	0.0118747	0.913226	0.983903	chr1:11294280-11676937	DISP3 (+6371)	FBXO2 (+169073)
1	11319280	11321287	1	11663196	11665477	1	1	1	3	1	1	1	3	4	6	4	6	344053	3.73344e-13	1.82077e-14	-0.045306	3.71322	0.00318075	0.955025	0.983903	chr1:11294280-11690477	DISP3 (+13141)	FBXO2 (+162303)
1	11319280	11321287	1	11710406	11712056	0	2	0	2	0	2	0	2	2	4	2	4	390947	1.02838e-09	7.13445e-11	-0.0447804	3.48703	0.00228978	0.961834	0.983903	chr1:11294280-11737056	DISP3 (+36430)	FBXO2 (+139014)
1	11319280	11321287	1	11718964	11720968	1	1	2	4	1	1	2	4	4	8	4	8	399682	0	0	-0.0460362	3.90473	0.00409444	0.94898	0.983903	chr1:11294280-11745968	DISP3 (+40886)	FBXO2 (+134558)
1	11319280	11321287	1	11748290	11753035	0	2	0	1	0	3	0	1	2	3	2	4	430379	3.69876e-09	2.70536e-10	0.318105	3.43153	0.104601	0.746377	0.983903	chr1:11294280-11778035	DISP3 (+56920)	FBXO2 (+118524)
1	11319280	11321287	1	11864813	11867220	0	1	2	0	0	1	2	0	2	3	2	3	545733	5.80239e-09	4.33984e-10	-0.0448256	3.38226	0.00185827	0.965616	0.983903	chr1:11294280-11892220	FBXO2 (+61432)	DISP3 (+114012)
1	11319280	11321287	1	11893045	11895171	0	1	0	1	0	1	0	1	2	2	2	2	573824	7.55899e-06	9.83266e-07	-0.0401177	3.2293	0.00116859	0.97273	0.983903	chr1:11294280-11920171	FBXO2 (+47456)	DISP3 (+127988)
1	11319280	11321287	1	12271098	12273102	1	1	0	0	1	1	0	0	2	2	2	2	951816	7.09579e-08	6.7287e-09	-0.0409191	3.24122	0.00120664	0.97229	0.983903	chr1:11294280-12298102	MTHFR (+9222)	AGTRAP (+60036)
1	11319280	11321287	1	12618708	12621079	0	0	1	1	0	0	1	1	2	2	2	2	1299610	1.86117e-08	1.56496e-09	-0.0396386	3.23341	0.00114606	0.972994	0.983903	chr1:11294280-12646079	MFN2 (-10132)	PLOD1 (+35427)
1	11336536	11338743	1	11641296	11643797	0	1	1	1	0	1	1	1	3	3	3	3	304907	0.00113027	0.000283879	-0.0435032	3.3715	0.00176417	0.966497	0.983903	chr1:11311536-11668797	DISP3 (+10929)	FBXO2 (+164515)
1	11336536	11338743	1	11644838	11651937	2	0	0	2	2	0	0	2	2	4	2	4	310748	8.94206e-06	1.17807e-06	-0.0428037	3.49708	0.00211187	0.963346	0.983903	chr1:11311536-11676937	DISP3 (+14999)	FBXO2 (+160445)
1	11336536	11338743	1	11718964	11720968	1	1	1	0	1	1	1	0	3	3	3	3	382326	2.2127e-06	2.56139e-07	-0.0442903	3.38328	0.00181999	0.965972	0.983903	chr1:11311536-11745968	DISP3 (+49514)	FBXO2 (+125930)
1	11336536	11338743	1	11893045	11895171	1	1	0	2	1	1	0	2	3	4	3	4	556468	4.88924e-13	2.42029e-14	-0.0437954	3.49205	0.00220023	0.962588	0.983903	chr1:11311536-11920171	FBXO2 (+38828)	DISP3 (+136616)
1	11363466	11365219	1	11893045	11895171	1	1	0	0	1	1	0	0	2	2	2	2	529765	1.5501e-05	2.11369e-06	-0.0409191	3.24122	0.00120664	0.97229	0.983903	chr1:11338466-11920171	FBXO2 (+25363)	DISP3 (+150081)
1	11478013	11479945	1	11644838	11651937	3	3	2	6	3	3	1	6	4	14	4	13	169408	5.53763e-09	4.13004e-10	-0.155096	4.32999	0.0691896	0.79252	0.983903	chr1:11453013-11676937	DISP3 (+85737)	FBXO2 (+89707)
1	11478013	11479945	1	12618708	12621079	0	1	0	1	0	1	0	1	2	2	2	2	1140914	3.1966e-08	2.8471e-09	-0.0401177	3.2293	0.00116859	0.97273	0.983903	chr1:11453013-12646079	TNFRSF8 (-13831)	MIIP (+30080)
1	11641296	11643797	1	11644838	11651937	6	13	10	29	6	14	11	31	4	58	4	62	5841	0	0	0.0448324	5.94868	0.0153645	0.901352	0.983903	chr1:11616296-11676937	FBXO2 (+8065)	DISP3 (+167379)
1	11641296	11643797	1	11718964	11720968	2	3	0	6	2	3	0	7	3	11	3	12	77419	0.000135749	2.1094e-05	0.0685976	4.17471	0.0120362	0.91264	0.983903	chr1:11616296-11745968	MAD2L2 (+10518)	FBXO6 (+17008)
1	11641296	11643797	1	12117321	12119971	0	0	1	1	0	0	1	1	2	2	2	2	476099	5.64028e-05	8.3214e-06	-0.0396386	3.23341	0.00114606	0.972994	0.983903	chr1:11616296-12144971	NPPB (-21703)	KIAA2013 (+45789)
1	11644838	11651937	1	11663196	11665477	10	6	12	28	11	11	14	32	4	56	4	68	15949	0	0	0.230614	6.01105	0.411576	0.521171	0.983903	chr1:11619838-11690477	FBXO2 (-476)	FBXO44 (+277)
1	11644838	11651937	1	11710406	11712056	4	3	2	5	4	3	2	5	4	14	4	14	62843	4.60234e-07	4.83098e-08	-0.04831	4.37524	0.006912	0.933741	0.983903	chr1:11619838-11737056	MAD2L2 (+13203)	FBXO6 (+14323)
1	11644838	11651937	1	11718964	11720968	7	11	6	23	8	14	7	30	4	47	4	59	71578	0	0	0.263525	5.79495	0.494997	0.481707	0.983903	chr1:11619838-11745968	MAD2L2 (+8747)	FBXO6 (+18779)
1	11644838	11651937	1	11893045	11895171	2	3	3	5	2	3	3	6	4	13	4	14	245720	2.25303e-11	1.30429e-12	0.048895	4.33351	0.00693446	0.933634	0.983903	chr1:11619838-11920171	AGTRAP (+33850)	MTHFR (+35408)
1	11644838	11651937	1	12000428	12003441	0	0	1	1	0	0	1	1	2	2	2	2	353547	0.0018543	0.000493327	-0.0396386	3.23341	0.00114606	0.972994	0.983903	chr1:11619838-12028441	CLCN6 (+17929)	NPPA (+23643)
1	11644838	11651937	1	12030332	12032802	1	1	2	1	1	1	2	1	4	5	4	5	383179	2.79951e-12	1.49214e-13	-0.0465986	3.62257	0.00291293	0.956958	0.983903	chr1:11619838-12057802	NPPA (+8963)	CLCN6 (+32609)
1	11644838	11651937	1	12117321	12119971	0	1	1	2	1	1	1	2	3	4	4	5	470258	4.41942e-13	2.17604e-14	0.250845	3.55266	0.0776782	0.780469	0.983903	chr1:11619838-12144971	NPPB (-23474)	KIAA2013 (+44018)
1	11644838	11651937	1	12207861	12210127	0	0	1	2	1	0	1	2	2	3	3	4	560606	8.81325e-11	5.4674e-12	0.326316	3.43176	0.109401	0.740827	0.983903	chr1:11619838-12235127	KIAA2013 (-1060)
1	11644838	11651937	1	12657094	12660056	1	2	0	0	1	2	0	0	2	3	2	3	1010187	9.00971e-13	4.59632e-14	-0.0447593	3.37919	0.00185378	0.965657	0.983903	chr1:11619838-12685056	TNFRSF1B (-14556)	TNFRSF8 (+89070)
1	11663196	11665477	1	11710406	11712056	1	5	4	7	1	5	4	8	4	17	4	18	46894	6.0044e-10	4.07608e-11	0.0251446	4.56969	0.00223521	0.962292	0.983903	chr1:11638196-11737056	DRAXIN (-4103)	MAD2L2 (+4024)
1	11663196	11665477	1	11718964	11720968	4	6	10	11	4	7	10	11	4	31	4	32	55629	0	0	-0.00624287	5.22063	0.000203045	0.988631	0.989528	chr1:11638196-11745968	MAD2L2 (-432)	DRAXIN (+353)
1	11663196	11665477	1	11748290	11753035	3	1	4	6	4	2	4	7	4	14	4	17	86326	5.95257e-10	4.03937e-11	0.224323	4.46719	0.160074	0.689089	0.983903	chr1:11638196-11778035	AGTRAP (-28039)	DRAXIN (+16387)
1	11663196	11665477	1	11893045	11895171	2	3	5	4	2	3	5	6	4	14	4	16	229771	2.59904e-13	1.24345e-14	0.124957	4.44147	0.0488686	0.825044	0.983903	chr1:11638196-11920171	MTHFR (+26229)	AGTRAP (+43029)
1	11663196	11665477	1	11907008	11909431	1	3	1	2	1	5	2	2	4	7	4	10	243883	0.000127588	1.97572e-05	0.441196	3.95883	0.387843	0.533435	0.983903	chr1:11638196-11934431	MTHFR (+19099)	AGTRAP (+50159)
1	11663196	11665477	1	12000428	12003441	0	1	0	1	0	1	0	1	2	2	2	2	337598	0.00397994	0.00114872	-0.0401177	3.2293	0.00116859	0.97273	0.983903	chr1:11638196-12028441	NPPA (+14464)	CLCN6 (+27108)
1	11663196	11665477	1	12078670	12081025	0	1	0	1	0	1	0	1	2	2	2	2	415511	0.000242376	3.89028e-05	-0.0401177	3.2293	0.00116859	0.97273	0.983903	chr1:11638196-12106025	NPPB (-13180)	KIAA2013 (+54312)
1	11663196	11665477	1	12618708	12621079	0	0	1	1	0	0	1	1	2	2	2	2	955557	7.77746e-08	7.41157e-09	-0.0396386	3.23341	0.00114606	0.972994	0.983903	chr1:11638196-12646079	TNFRSF1B (-24865)	TNFRSF8 (+78761)
1	11710406	11712056	1	11718964	11720968	3	5	5	15	3	5	5	15	4	28	4	28	8735	0	0	-0.0466184	5.0475	0.0105825	0.918065	0.983903	chr1:11685406-11745968	AGTRAP (-20468)	DRAXIN (+23958)
1	11710406	11712056	1	12078670	12081025	1	0	1	0	1	0	1	0	2	2	2	2	368616	0.00065585	0.000152634	-0.0404382	3.24535	0.00118366	0.972555	0.983903	chr1:11685406-12106025	NPPB (-36785)	KIAA2013 (+30707)
1	11718964	11720968	1	11893045	11895171	1	4	2	3	1	5	2	3	4	10	4	11	174142	5.00154e-06	6.26146e-07	0.0812701	4.12115	0.0157337	0.90018	0.983903	chr1:11693964-11920171	MTHFR (-1655)	CLCN6 (+857)
1	11718964	11720968	1	12030332	12032802	0	1	0	1	0	1	0	3	2	2	2	4	311601	0.00053931	0.000117452	0.793181	3.3608	0.569339	0.450522	0.983903	chr1:11693964-12057802	NPPB (-16952)	KIAA2013 (+50540)
1	11718964	11720968	1	12078670	12081025	0	1	0	1	0	1	0	2	2	2	2	3	359881	0.000134472	2.08829e-05	0.437532	3.29667	0.157965	0.691037	0.983903	chr1:11693964-12106025	NPPB (-41064)	KIAA2013 (+26428)
1	11784093	11786499	1	11837436	11840142	1	4	0	14	1	4	0	14	3	19	3	19	53493	1.91382e-10	1.23546e-11	-0.0436693	4.60528	0.00711249	0.93279	0.983903	chr1:11759093-11865142	CLCN6 (+5907)	NPPA (+35665)
1	11784093	11786499	1	11893045	11895171	1	3	3	5	1	3	3	5	4	12	4	12	108812	2.46396e-06	2.88118e-07	-0.048597	4.22668	0.00621704	0.937153	0.983903	chr1:11759093-11920171	NPPA (+8151)	CLCN6 (+33421)
1	11784093	11786499	1	12117321	12119971	0	2	0	3	0	2	0	3	2	5	2	5	333350	1.32934e-09	9.32472e-11	-0.0450502	3.59676	0.00273813	0.958268	0.983903	chr1:11759093-12144971	MFN2 (-28280)	PLOD1 (+17279)
1	11784093	11786499	1	12243568	12246209	1	0	1	1	1	0	1	1	3	3	3	3	459592	5.58834e-08	5.22513e-09	-0.0424994	3.37659	0.0016943	0.967167	0.983903	chr1:11759093-12271209	MIIP (-4315)
1	11784093	11786499	1	12657094	12660056	1	1	0	1	1	1	0	1	3	3	3	3	873279	8.07638e-12	4.47531e-13	-0.0429711	3.37252	0.0017271	0.966851	0.983903	chr1:11759093-12685056	VPS13D (-7992)	TNFRSF1B (+55072)
1	11837436	11840142	1	11864813	11867220	4	3	2	12	4	3	2	16	4	21	4	25	27227	2.67931e-12	1.42553e-13	0.183853	4.82757	0.14349	0.704836	0.983903	chr1:11812436-11892220	NPPA (-4545)
1	11837436	11840142	1	11893045	11895171	5	11	8	17	5	11	8	17	4	41	4	41	55319	0	0	-0.0508901	5.50644	0.0160322	0.899242	0.983903	chr1:11812436-11920171	NPPB (-7373)	KIAA2013 (+60119)
1	11837436	11840142	1	11907008	11909431	2	6	2	7	4	8	2	10	4	17	4	24	69430	2.55469e-13	1.22125e-14	0.4319	4.72749	0.722359	0.395371	0.983903	chr1:11812436-11934431	NPPB (-14503)	KIAA2013 (+52989)
1	11837436	11840142	1	12030332	12032802	3	4	0	5	2	4	0	5	3	12	3	11	192778	7.31977e-07	7.87493e-08	-0.173948	4.18582	0.0769587	0.781462	0.983903	chr1:11812436-12057802	PLOD1 (+366)
1	11837436	11840142	1	12123602	12126994	1	0	1	3	1	1	1	3	3	5	4	6	286509	0.000121388	1.87485e-05	0.197374	3.66011	0.0560983	0.812772	0.983903	chr1:11812436-12151994	MIIP (-37251)	MFN2 (+1903)
1	11837436	11840142	1	12207861	12210127	0	1	0	3	0	1	0	3	2	4	2	4	370205	1.63245e-08	1.35457e-09	-0.0430522	3.48052	0.00213389	0.963156	0.983903	chr1:11812436-12235127	TNFRSF8 (-39595)	MIIP (+4316)
1	11837436	11840142	1	12228856	12230826	0	1	0	2	0	2	0	2	2	3	2	4	391052	8.49431e-08	8.13617e-09	0.319998	3.42495	0.105696	0.745098	0.983903	chr1:11812436-12255826	TNFRSF8 (-29246)	MIIP (+14665)
1	11837436	11840142	1	12243568	12246209	0	1	1	0	0	1	1	0	2	2	2	2	406099	0.000361999	6.4474e-05	-0.0414573	3.24019	0.00123242	0.971995	0.983903	chr1:11812436-12271209	TNFRSF8 (-21554)	MIIP (+22357)
1	11864813	11867220	1	11893045	11895171	3	1	2	10	5	2	3	11	4	16	4	21	28091	4.68902e-09	3.4654e-10	0.348515	4.61717	0.437679	0.508245	0.983903	chr1:11839813-11920171	NPPB (-21061)	KIAA2013 (+46431)
1	11864813	11867220	1	12618708	12621079	0	0	1	1	0	1	1	2	2	2	3	4	753877	5.76203e-11	3.50231e-12	0.800086	3.36783	0.577994	0.4471	0.983903	chr1:11839813-12646079	VPS13D (+12879)	DHRS3 (+374785)
1	11893045	11895171	1	11907008	11909431	3	10	3	12	3	16	5	20	4	28	4	44	14111	0	0	0.570575	5.33214	1.82544	0.176667	0.607365	chr1:11868045-11934431	NPPB (-42307)	KIAA2013 (+25185)
1	11893045	11895171	1	12030332	12032802	1	6	0	3	1	6	0	3	3	10	3	10	137459	4.45222e-05	6.4775e-06	-0.0508063	4.07416	0.0058849	0.938852	0.983903	chr1:11868045-12057802	MFN2 (-17388)	PLOD1 (+28171)
1	11893045	11895171	1	12078670	12081025	0	3	3	2	0	3	3	3	3	8	3	9	185739	0.000258634	4.16797e-05	0.104553	3.95759	0.022236	0.881461	0.983903	chr1:11868045-12106025	MIIP (-32431)	MFN2 (+6723)
1	11893045	11895171	1	12123602	12126994	1	2	0	2	1	3	0	4	3	5	3	8	231190	0.00813658	0.00251351	0.569935	3.75991	0.523259	0.469455	0.983903	chr1:11868045-12151994	MIIP (-9446)	MFN2 (+29708)
1	11893045	11895171	1	12243568	12246209	0	1	1	0	0	1	1	0	2	2	2	2	350780	0.00133011	0.000340501	-0.0414573	3.24019	0.00123242	0.971995	0.983903	chr1:11868045-12271209	TNFRSF1B (-97376)	TNFRSF8 (+6250)
1	11893045	11895171	1	12271098	12273102	1	1	0	0	1	1	0	1	2	2	3	3	377992	3.27793e-05	4.68616e-06	0.436486	3.30848	0.15733	0.691626	0.983903	chr1:11868045-12298102	TNFRSF1B (-83929)	TNFRSF8 (+19697)
1	11893045	11895171	1	12657094	12660056	0	1	0	2	0	1	0	2	2	3	2	3	764467	4.00388e-11	2.38631e-12	-0.0422	3.3608	0.00167388	0.967365	0.983903	chr1:11868045-12685056	VPS13D (+46484)	DHRS3 (+341180)
1	11907008	11909431	1	12207861	12210127	0	0	2	1	1	0	2	1	2	3	3	4	300774	0.000610103	0.000139113	0.324878	3.44242	0.108553	0.741798	0.983903	chr1:11882008-12235127	TNFRSF8 (-4809)
1	12000428	12003441	1	12618708	12621079	1	0	3	1	1	0	3	2	3	5	3	6	617959	0	0	0.188109	3.67799	0.0513294	0.820766	0.983903	chr1:11975428-12646079	VPS13D (+80687)	DHRS3 (+306977)
1	12000428	12003441	1	12657094	12660056	0	0	1	1	0	0	1	1	2	2	2	2	656640	2.83147e-06	3.35627e-07	-0.0396386	3.23341	0.00114606	0.972994	0.983903	chr1:11975428-12685056	VPS13D (+100175)	DHRS3 (+287489)
1	12030332	12032802	1	12207861	12210127	0	2	3	4	0	1	4	4	3	9	3	9	177427	0.000346158	6.00296e-05	-0.0434526	3.99382	0.00402048	0.949442	0.983903	chr1:12005332-12235127	TNFRSF1B (-46773)	TNFRSF8 (+56853)
1	12030332	12032802	1	12618708	12621079	1	2	0	1	0	2	0	1	3	4	2	3	588326	1.90665e-11	1.09557e-12	-0.413521	3.43448	0.176214	0.674647	0.983903	chr1:12005332-12646079	VPS13D (+95639)	DHRS3 (+292025)
1	12078670	12081025	1	12117321	12119971	1	8	1	7	2	9	2	7	4	17	4	20	38798	1.33142e-09	9.3404e-11	0.186827	4.62125	0.126602	0.721981	0.983903	chr1:12053670-12144971	TNFRSF1B (-67682)	TNFRSF8 (+35944)
1	12078670	12081025	1	12123602	12126994	5	3	5	4	5	3	6	5	4	17	4	19	45450	5.18532e-09	3.85341e-10	0.103758	4.63677	0.0384324	0.844577	0.983903	chr1:12053670-12151994	TNFRSF1B (-64171)	TNFRSF8 (+39455)
1	12078670	12081025	1	12207861	12210127	0	2	1	10	1	3	2	11	3	13	4	17	129146	1.42028e-09	9.98962e-11	0.336811	4.39121	0.350396	0.553889	0.983903	chr1:12053670-12235127	TNFRSF1B (-22604)	TNFRSF8 (+81022)
1	12078670	12081025	1	12228856	12230826	5	1	0	2	5	1	0	2	3	8	3	8	149993	0.00269485	0.000747017	-0.0463695	3.92873	0.00415139	0.948627	0.983903	chr1:12053670-12255826	TNFRSF1B (-12255)	TNFRSF8 (+91371)
1	12078670	12081025	1	12618708	12621079	0	1	1	1	0	2	1	3	3	3	3	6	540046	1.05488e-14	4.44089e-16	0.835864	3.54991	0.835532	0.360678	0.983903	chr1:12053670-12646079	VPS13D (+119808)	DHRS3 (+267856)
1	12117321	12119971	1	12123602	12126994	21	29	15	34	24	39	21	60	4	99	4	144	6652	0	0	0.448421	6.90563	2.06533	0.150683	0.525322	chr1:12092321-12151994	TNFRSF1B (-44845)	TNFRSF8 (+58781)
1	12117321	12119971	1	12207861	12210127	15	19	17	24	17	24	19	36	4	75	4	96	90348	0	0	0.276461	6.46025	0.687927	0.40687	0.983903	chr1:12092321-12235127	TNFRSF1B (-3279)
1	12117321	12119971	1	12228856	12230826	7	5	3	9	7	10	6	10	4	24	4	33	111195	0	0	0.408123	5.10603	0.810887	0.367858	0.983903	chr1:12092321-12255826	VPS13D (-55993)	TNFRSF1B (+7071)
1	12117321	12119971	1	12243568	12246209	4	4	2	15	4	4	2	16	4	25	4	26	126242	0	0	0.00688409	4.934	0.000215846	0.988278	0.989216	chr1:12092321-12271209	VPS13D (-48302)	TNFRSF1B (+14762)
1	12117321	12119971	1	12271098	12273102	0	0	3	7	0	4	3	10	2	10	3	17	153454	2.79415e-09	2.01972e-10	0.679353	4.30623	1.29085	0.255892	0.845474	chr1:12092321-12298102	VPS13D (-34855)	TNFRSF1B (+28209)
1	12117321	12119971	1	12274704	12277418	1	5	1	6	2	2	1	4	4	13	4	9	157415	1.09394e-05	1.45911e-06	-0.539631	4.14789	0.710036	0.399432	0.983903	chr1:12092321-12302418	VPS13D (-32697)	TNFRSF1B (+30367)
1	12117321	12119971	1	12618708	12621079	3	6	4	10	4	6	4	11	4	23	4	25	501247	0	0	0.0689806	4.89571	0.0208252	0.885256	0.983903	chr1:12092321-12646079	VPS13D (+139133)	DHRS3 (+248531)
1	12117321	12119971	1	12657094	12660056	2	1	1	7	3	1	1	8	4	11	4	13	539929	0	0	0.187382	4.21176	0.0920483	0.761589	0.983903	chr1:12092321-12685056	VPS13D (+158622)	DHRS3 (+229042)
1	12123602	12126994	1	12207861	12210127	15	34	19	52	19	42	26	71	4	120	4	158	83696	0	0	0.334217	7.05629	1.20701	0.271925	0.894198	chr1:12098602-12235127	TNFRSF1B (-138)
1	12123602	12126994	1	12228856	12230826	4	8	5	9	8	12	5	14	4	26	4	39	104543	0	0	0.520579	5.24595	1.4292	0.231895	0.776317	chr1:12098602-12255826	VPS13D (-52853)	TNFRSF1B (+10211)
1	12123602	12126994	1	12243568	12246209	3	8	5	7	3	9	7	10	4	23	4	29	119590	0	0	0.268373	4.99755	0.331859	0.564566	0.983903	chr1:12098602-12271209	VPS13D (-45161)	TNFRSF1B (+17903)
1	12123602	12126994	1	12271098	12273102	3	5	3	5	3	7	3	6	4	16	4	19	146802	5.99605e-14	2.66454e-15	0.185083	4.58515	0.119627	0.729439	0.983903	chr1:12098602-12298102	VPS13D (-31715)	TNFRSF1B (+31349)
1	12123602	12126994	1	12274704	12277418	1	3	1	4	1	3	0	6	4	9	3	10	150763	0.000404339	7.69553e-05	0.0808505	4.0234	0.0146223	0.903752	0.983903	chr1:12098602-12302418	VPS13D (-29557)	TNFRSF1B (+33507)
1	12123602	12126994	1	12618708	12621079	5	8	6	10	5	11	9	11	4	29	4	36	494595	0	0	0.260989	5.25424	0.363569	0.546531	0.983903	chr1:12098602-12646079	VPS13D (+142274)	DHRS3 (+245390)
1	12123602	12126994	1	12657094	12660056	3	1	1	5	4	1	1	6	4	10	4	12	533277	0	0	0.20609	4.1534	0.104174	0.746877	0.983903	chr1:12098602-12685056	VPS13D (+161762)	DHRS3 (+225902)
1	12207861	12210127	1	12228856	12230826	2	8	5	11	2	11	6	14	4	26	4	33	20847	0	0	0.27914	5.11539	0.390446	0.532065	0.983903	chr1:12182861-12255826	VPS13D (-10723)	TNFRSF1B (+52341)
1	12207861	12210127	1	12243568	12246209	1	2	3	8	1	2	3	8	4	14	4	14	35894	4.89695e-05	7.16643e-06	-0.0461538	4.34833	0.00632377	0.936617	0.983903	chr1:12182861-12271209	VPS13D (-3032)
1	12207861	12210127	1	12618708	12621079	1	1	2	6	1	1	2	6	4	10	4	10	410899	0	0	-0.0453009	4.06389	0.00471887	0.945233	0.983903	chr1:12182861-12646079	VPS13D (+184403)	DHRS3 (+203261)
1	12207861	12210127	1	12657094	12660056	1	2	0	1	1	2	0	1	3	4	3	4	449581	8.67997e-11	5.38081e-12	-0.0455398	3.49859	0.00236005	0.961254	0.983903	chr1:12182861-12685056	DHRS3 (+183772)	VPS13D (+203892)
1	12207861	12210127	1	13421708	13423500	1	0	1	0	1	0	1	0	2	2	2	2	1213610	3.42556e-08	3.0715e-09	-0.0404382	3.24535	0.00118366	0.972555	0.983903	chr1:12182861-13448500	PRAMEF11 (+15729)	PRAMEF1 (+24284)
1	12228856	12230826	1	12243568	12246209	4	2	1	7	5	2	1	7	4	14	4	15	15047	0.000313198	5.19768e-05	0.055932	4.39524	0.00943083	0.922637	0.983903	chr1:12203856-12271209	VPS13D (+7466)	DHRS3 (+380198)
1	12228856	12230826	1	12618708	12621079	1	1	0	3	1	1	0	4	3	5	3	6	390052	3.57125e-14	1.55431e-15	0.19065	3.65332	0.0526136	0.818576	0.983903	chr1:12203856-12646079	DHRS3 (+192763)	VPS13D (+194901)
1	12228856	12230826	1	12657094	12660056	0	0	2	1	0	1	2	1	2	3	3	4	428734	7.26467e-09	5.53491e-10	0.318938	3.43962	0.105079	0.745818	0.983903	chr1:12203856-12685056	DHRS3 (+173275)	VPS13D (+214389)
1	12243568	12246209	1	12618708	12621079	0	1	1	2	0	1	1	2	3	4	3	4	375005	3.36897e-09	2.45389e-10	-0.0443216	3.49104	0.00224766	0.962187	0.983903	chr1:12218568-12646079	DHRS3 (+185407)	VPS13D (+202257)
1	12243568	12246209	1	12657094	12660056	0	2	0	4	0	2	0	4	2	6	2	6	413686	0	0	-0.0450426	3.69809	0.00314684	0.955265	0.983903	chr1:12218568-12685056	DHRS3 (+165919)	VPS13D (+221745)
1	12271098	12273102	1	12618708	12621079	3	7	4	12	5	7	5	16	4	26	4	33	347793	0	0	0.285861	5.11397	0.408995	0.52248	0.983903	chr1:12246098-12646079	DHRS3 (+171642)	VPS13D (+216022)
1	12271098	12273102	1	12657094	12660056	1	2	1	4	1	2	1	5	4	8	4	9	386475	0	0	0.108178	3.94255	0.0237157	0.87761	0.983903	chr1:12246098-12685056	DHRS3 (+152154)	VPS13D (+235510)
1	12274704	12277418	1	12618708	12621079	4	4	6	17	3	3	5	7	4	31	4	18	343832	0	0	-0.776868	4.91654	2.60593	0.106465	0.376662	chr1:12249704-12646079	DHRS3 (+169839)	VPS13D (+217825)
1	12274704	12277418	1	12657094	12660056	1	3	1	6	1	3	1	4	4	11	4	9	382514	0	0	-0.3112	4.06605	0.221744	0.637714	0.983903	chr1:12249704-12685056	DHRS3 (+150351)	VPS13D (+237313)
1	12618708	12621079	1	12657094	12660056	4	3	3	20	4	3	3	20	4	30	4	30	38681	0	0	-0.0421659	5.10158	0.00907959	0.924087	0.983903	chr1:12593708-12685056	DHRS3 (-21651)	AADACL4 (-5165)
1	12657094	12660056	1	13808999	13815350	1	0	0	1	1	0	0	1	2	2	2	2	1153599	2.84705e-08	2.50535e-09	-0.0391019	3.23443	0.00112128	0.973287	0.983903	chr1:12632094-13840350	PRAMEF5 (-17990)	PRAMEF18 (-10116)
1	12657094	12660056	1	13958347	13961788	0	2	0	2	0	2	0	2	2	4	2	4	1301492	0	0	-0.0447804	3.48703	0.00228978	0.961834	0.983903	chr1:12632094-13986788	PRAMEF15 (-6140)	PRAMEF33 (+5902)
1	13227677	13229491	1	13725166	13726945	0	1	1	0	0	1	1	0	2	2	2	2	497471	2.50638e-05	3.52414e-06	-0.0414573	3.24019	0.00123242	0.971995	0.983903	chr1:13202677-13751945	LRRC38 (+36737)	PRAMEF20 (+66861)
1	13227677	13229491	1	15045455	15048125	0	0	1	1	0	0	1	1	2	2	2	2	1818206	5.39907e-09	4.02009e-10	-0.0396386	3.23341	0.00114606	0.972994	0.983903	chr1:13202677-15073125	KAZN (-460803)	PRDM2 (+433046)
1	13356153	13358255	1	13828005	13830060	0	0	1	1	0	0	1	1	2	2	2	2	471828	7.65487e-05	1.14974e-05	-0.0396386	3.23341	0.00114606	0.972994	0.983903	chr1:13331153-13855060	PRDM2 (-111748)	PDPN (+9642)
1	13356153	13358255	1	13958347	13961788	1	3	1	2	1	5	3	4	4	7	4	13	602863	0	0	0.796347	4.08067	1.39616	0.237367	0.792395	chr1:13331153-13986788	PRDM2 (-45884)	PDPN (+75506)
1	13516313	13518840	1	13808999	13815350	4	1	1	3	4	1	1	2	4	9	4	8	294598	1.94603e-12	1.02363e-13	-0.20067	3.96922	0.0815444	0.775215	0.983903	chr1:13491313-13840350	PRDM2 (-39023)	PDPN (+82367)
1	13663251	13667330	1	13725166	13726945	1	6	3	7	0	5	1	6	4	17	3	12	60765	2.64078e-07	2.68938e-08	-0.545145	4.38432	0.892628	0.344766	0.983903	chr1:13638251-13751945	PRDM2 (-9757)	PDPN (+111633)
1	13663251	13667330	1	13808999	13815350	2	11	6	12	1	8	6	7	4	31	4	22	146884	0	0	-0.52053	5.0093	1.25752	0.262121	0.86468	chr1:13638251-13840350	KAZN (-859403)	PRDM2 (+34446)
1	13663251	13667330	1	13828005	13830060	1	1	3	5	1	0	3	4	4	10	3	8	163742	0.000535594	0.000116309	-0.345535	3.99389	0.251425	0.616073	0.983903	chr1:13638251-13855060	KAZN (-852048)	PRDM2 (+41801)
1	13663251	13667330	1	13958347	13961788	4	4	1	7	5	3	0	6	4	16	3	14	294777	0	0	-0.227691	4.42867	0.161727	0.687572	0.983903	chr1:13638251-13986788	KAZN (-786184)	PRDM2 (+107665)
1	13663251	13667330	1	15045455	15048125	1	0	0	2	1	0	0	1	2	3	2	2	1381499	4.74844e-11	2.85616e-12	-0.518761	3.30176	0.222689	0.636999	0.983903	chr1:13638251-15073125	KAZN (-243016)	PRDM2 (+650833)
1	13725166	13726945	1	13808999	13815350	3	2	5	6	3	2	5	6	4	16	4	16	86119	3.08075e-10	2.03503e-11	-0.0484489	4.5022	0.00768124	0.930161	0.983903	chr1:13700166-13840350	KAZN (-828446)	PRDM2 (+65403)
1	13808999	13815350	1	13828005	13830060	2	3	3	11	3	2	1	9	4	19	4	15	16858	1.92023e-05	2.65446e-06	-0.3709	4.52766	0.468777	0.49355	0.983903	chr1:13783999-13855060	KAZN (-779174)	PRDM2 (+114675)
1	13808999	13815350	1	15126743	15129639	1	0	0	1	1	0	0	1	2	2	2	2	1316016	1.88546e-08	1.58744e-09	-0.0391019	3.23443	0.00112128	0.973287	0.983903	chr1:13783999-15154639	KAZN (-129385)	PRDM2 (+764464)
1	14730219	14733114	1	15097697	15101917	0	1	0	2	0	1	0	2	2	3	2	3	368140	2.42737e-06	2.8346e-07	-0.0422	3.3608	0.00167388	0.967365	0.983903	chr1:14705219-15126917	TMEM51 (-236464)	KAZN (+317364)
1	14778529	14780063	1	15045455	15048125	2	2	2	4	2	3	2	4	4	10	4	11	267494	2.40947e-08	2.08336e-09	0.0838016	4.11996	0.0166844	0.897224	0.983903	chr1:14753529-15073125	TMEM51 (-239205)	KAZN (+314623)
1	14778529	14780063	1	15097697	15101917	0	1	0	2	0	1	0	2	2	3	2	3	320511	0.000107946	1.65566e-05	-0.0422	3.3608	0.00167388	0.967365	0.983903	chr1:14753529-15126917	TMEM51 (-212309)	KAZN (+341519)
1	15026707	15030152	1	15045455	15048125	3	4	2	6	3	4	2	6	4	15	4	15	18360	4.65561e-05	6.79102e-06	-0.0486613	4.42962	0.0073847	0.931519	0.983903	chr1:15001707-15073125	TMEM51 (-115116)	KAZN (+438712)
1	15036150	15039646	1	15045455	15048125	1	3	6	9	0	2	3	9	4	19	3	14	8892	1.07815e-06	1.18416e-07	-0.494496	4.50385	0.81012	0.368085	0.983903	chr1:15011150-15073125	TMEM51 (-110394)	KAZN (+443434)
1	15097697	15101917	1	15429466	15433207	1	0	0	1	1	0	0	2	2	2	2	3	331529	0.000447015	8.95511e-05	0.43846	3.30176	0.158521	0.690522	0.983903	chr1:15072697-15458207	EFHD2 (-144443)	TMEM51 (+112920)
1	15126743	15129639	1	15303914	15306965	4	5	7	6	4	5	7	7	4	22	4	23	177248	0	0	0.00570354	4.85815	0.000142482	0.990476	0.991217	chr1:15101743-15331965	EFHD2 (-193041)	TMEM51 (+64322)
1	15126743	15129639	1	15429466	15433207	1	3	1	5	1	3	2	5	4	10	4	11	303145	0	0	0.0884484	4.10757	0.0185082	0.891786	0.983903	chr1:15101743-15458207	EFHD2 (-129920)	TMEM51 (+127443)
1	15126743	15129639	1	15500871	15503302	0	3	0	2	0	2	0	2	2	5	2	4	373895	1.12774e-10	7.08544e-12	-0.33613	3.5466	0.140192	0.708091	0.983903	chr1:15101743-15528302	EFHD2 (-94872)	TMEM51 (+162491)
1	15303914	15306965	1	15429466	15433207	2	5	3	13	2	5	3	13	4	23	4	23	125897	0	0	-0.0465688	4.82746	0.00923702	0.923434	0.983903	chr1:15278914-15458207	EFHD2 (-41334)	TMEM51 (+216029)
1	15303914	15306965	1	15802402	15804997	1	0	0	1	1	0	0	1	2	2	2	2	498260	2.23819e-05	3.12401e-06	-0.0391019	3.23443	0.00112128	0.973287	0.983903	chr1:15278914-15829997	DNAJC16 (+27643)	AGMAT (+30654)
1	15321653	15327200	1	15429466	15433207	4	7	6	10	9	8	8	22	4	27	4	47	106910	0	0	0.718655	5.38811	2.91209	0.0879177	0.365963	chr1:15296653-15458207	EFHD2 (-32465)	TMEM51 (+224898)
1	15429466	15433207	1	16055442	16058715	1	1	0	0	1	1	0	0	2	2	2	2	625742	3.47624e-06	4.20377e-07	-0.0409191	3.24122	0.00120664	0.97229	0.983903	chr1:15404466-16083715	FBLIM1 (-20408)	TMEM82 (+1669)
1	15429466	15433207	1	16077489	16080096	0	1	0	1	0	1	0	1	2	2	2	2	647456	3.00038e-06	3.57752e-07	-0.0401177	3.2293	0.00116859	0.97273	0.983903	chr1:15404466-16105096	FBLIM1 (-9718)	TMEM82 (+12359)
1	15429466	15433207	1	17418608	17421073	1	0	0	2	1	0	0	2	2	3	2	3	1988504	3.07667e-14	1.33227e-15	-0.0411992	3.36587	0.00160605	0.968033	0.983903	chr1:15404466-17446073	FBXO42 (-72816)	SPATA21 (+12154)
1	15524185	15527473	1	17437441	17441587	0	1	0	1	0	2	0	2	2	2	2	4	1913685	3.57125e-14	1.55431e-15	0.79973	3.36377	0.577565	0.447268	0.983903	chr1:15499185-17466587	NECAP2 (+42150)	NBPF1 (+130601)
1	15740516	15742839	1	16055442	16058715	2	1	0	1	2	1	0	1	3	4	3	4	315401	2.83004e-06	3.35448e-07	-0.0445495	3.50364	0.00226862	0.962011	0.983903	chr1:15715516-16083715	SPEN (+51752)	ZBTB17 (+76516)
1	15740516	15742839	1	16081195	16084077	1	1	0	1	1	1	0	1	3	3	3	3	340958	2.52432e-05	3.55059e-06	-0.0429711	3.37252	0.0017271	0.966851	0.983903	chr1:15715516-16109077	ZBTB17 (+63835)	SPEN (+64433)
1	15740516	15742839	1	16204330	16206323	1	0	0	1	1	0	0	1	2	2	2	2	463649	4.93978e-05	7.23339e-06	-0.0391019	3.23443	0.00112128	0.973287	0.983903	chr1:15715516-16231323	ZBTB17 (+2712)	SPEN (+125556)
1	15740516	15742839	1	16243410	16245552	0	0	1	1	0	0	1	1	2	2	2	2	502803	2.88643e-05	4.09475e-06	-0.0396386	3.23341	0.00114606	0.972994	0.983903	chr1:15715516-16270552	ZBTB17 (-16902)	HSPB7 (+25756)
1	15740516	15742839	1	16439685	16442042	1	1	0	0	1	1	0	0	2	2	2	2	699186	1.22303e-06	1.35221e-07	-0.0409191	3.24122	0.00120664	0.97229	0.983903	chr1:15715516-16467042	FAM131C (-17653)	EPHA2 (+64808)
1	15790750	15793184	1	15802402	15804997	5	3	3	8	6	4	4	8	4	19	4	22	11732	3.3494e-10	2.21994e-11	0.167977	4.74618	0.110103	0.740027	0.983903	chr1:15765750-15829997	UQCRHL (+11474)	FBLIM1 (+33375)
1	15790750	15793184	1	16007545	16010724	3	3	1	3	3	4	1	5	4	10	4	13	217167	2.00151e-08	1.69595e-09	0.302517	4.19731	0.232253	0.629858	0.983903	chr1:15765750-16035724	SPEN (+52873)	ZBTB17 (+75395)
1	15790750	15793184	1	16032210	16034432	0	0	4	2	0	0	4	2	2	6	2	6	241354	0.0088025	0.00273835	-0.0466189	3.72647	0.00335376	0.953819	0.983903	chr1:15765750-16059432	ZBTB17 (+63541)	SPEN (+64727)
1	15790750	15793184	1	16055442	16058715	1	3	0	9	2	3	0	9	3	13	3	14	265111	2.58847e-12	1.37557e-13	0.0640702	4.30053	0.011719	0.913794	0.983903	chr1:15765750-16083715	ZBTB17 (+51399)	SPEN (+76869)
1	15790750	15793184	1	16072509	16074799	0	1	2	4	0	1	1	3	3	7	3	5	281687	0.000174427	2.7501e-05	-0.491438	3.70732	0.369968	0.543022	0.983903	chr1:15765750-16099799	ZBTB17 (+43357)	SPEN (+84911)
1	15790750	15793184	1	16077489	16080096	1	2	1	2	1	2	2	2	4	6	4	7	286825	9.44043e-07	1.02958e-07	0.163837	3.77219	0.0438748	0.834087	0.983903	chr1:15765750-16105096	ZBTB17 (+40709)	SPEN (+87559)
1	15790750	15793184	1	16081195	16084077	0	1	1	2	0	1	1	2	3	4	3	4	290669	0.000604895	0.000137576	-0.0443216	3.49104	0.00224766	0.962187	0.983903	chr1:15765750-16109077	ZBTB17 (+38718)	SPEN (+89550)
1	15790750	15793184	1	16152172	16155701	1	0	1	0	1	0	1	0	2	2	2	2	361969	0.000750466	0.000179491	-0.0404382	3.24535	0.00118366	0.972555	0.983903	chr1:15765750-16180701	ZBTB17 (+2906)	SPEN (+125362)
1	15790750	15793184	1	16243410	16245552	0	1	1	1	0	1	1	1	3	3	3	3	452514	7.11878e-08	6.75153e-09	-0.0435032	3.3715	0.00176417	0.966497	0.983903	chr1:15765750-16270552	CLCNKA (-3901)	HSPB7 (+639)
1	15790750	15793184	1	16439685	16442042	0	1	1	0	0	1	1	0	2	2	2	2	648896	2.11672e-06	2.43913e-07	-0.0414573	3.24019	0.00123242	0.971995	0.983903	chr1:15765750-16467042	FAM131C (-42770)	EPHA2 (+39691)
1	15802402	15804997	1	15814782	15817739	5	5	1	6	8	8	2	8	4	17	4	26	12561	1.58985e-10	1.01625e-11	0.557826	4.7981	1.2374	0.265973	0.876336	chr1:15777402-15842739	UQCRHL (-723)
1	15802402	15804997	1	16007545	16010724	1	4	1	5	3	4	2	8	4	11	4	17	205435	1.52345e-11	8.65974e-13	0.556958	4.35548	0.900013	0.342778	0.983903	chr1:15777402-16035724	SPEN (+58699)	ZBTB17 (+69569)
1	15802402	15804997	1	16046890	16051780	0	5	1	2	1	1	2	1	3	8	4	5	245635	0.00333882	0.000946858	-0.661726	3.77413	0.707299	0.400342	0.983903	chr1:15777402-16076780	ZBTB17 (+49041)	SPEN (+79227)
1	15802402	15804997	1	16055442	16058715	1	2	0	7	1	2	0	8	3	10	3	11	253379	1.01109e-07	9.77396e-09	0.0813965	4.08749	0.0157709	0.900063	0.983903	chr1:15777402-16083715	ZBTB17 (+45573)	SPEN (+82695)
1	15802402	15804997	1	16152172	16155701	0	1	1	1	0	1	1	1	3	3	3	3	350237	8.31919e-06	1.09046e-06	-0.0435032	3.3715	0.00176417	0.966497	0.983903	chr1:15777402-16180701	ZBTB17 (-2920)
1	15802402	15804997	1	16204330	16206323	1	3	0	0	1	3	0	0	2	4	2	4	401627	3.68517e-10	2.45257e-11	-0.0472994	3.50516	0.00252701	0.959908	0.983903	chr1:15777402-16231323	ZBTB17 (-28231)	HSPB7 (+14427)
1	15802402	15804997	1	16243410	16245552	1	2	2	2	2	2	2	2	4	7	4	8	440781	0	0	0.138187	3.87337	0.0348382	0.851935	0.983903	chr1:15777402-16270552	CLCNKB (-19800)	CLCNKA (+1925)
1	15802402	15804997	1	16439685	16442042	0	0	2	1	0	0	3	1	2	3	2	4	637164	3.85241e-12	2.07612e-13	0.323544	3.44178	0.107769	0.742698	0.983903	chr1:15777402-16467042	FAM131C (-48596)	EPHA2 (+33865)
1	15802402	15804997	1	16611390	16615379	0	3	0	1	0	3	0	1	2	4	2	4	809685	0	0	-0.0465235	3.49356	0.00245265	0.960501	0.983903	chr1:15777402-16640379	EPHA2 (-52804)	ARHGEF19 (+3718)
1	15802402	15804997	1	16959366	16964621	0	1	1	0	0	1	1	0	2	2	2	2	1158294	2.27096e-08	1.95117e-09	-0.0414573	3.24019	0.00123242	0.971995	0.983903	chr1:15777402-16989621	FBXO42 (-31058)	SPATA21 (+53912)
1	15814782	15817739	1	16007545	16010724	3	4	4	8	4	9	8	13	4	19	4	34	192874	0	0	0.771621	5.00974	2.69397	0.100728	0.365963	chr1:15789782-16035724	ZBTB17 (+63379)	SPEN (+64889)
1	15814782	15817739	1	16032210	16034432	1	4	0	1	1	4	0	4	3	6	3	9	217060	0.00116012	0.000292278	0.479991	3.86015	0.417332	0.518271	0.983903	chr1:15789782-16059432	ZBTB17 (+51525)	SPEN (+76743)
1	15814782	15817739	1	16055442	16058715	0	1	0	3	1	2	0	7	2	4	3	10	240818	0.00161094	0.000421589	1.16209	3.79422	2.16756	0.14095	0.493178	chr1:15789782-16083715	ZBTB17 (+39383)	SPEN (+88885)
1	15814782	15817739	1	16081195	16084077	1	1	1	2	1	2	2	2	4	5	4	7	266375	0.00845971	0.00262238	0.406377	3.72098	0.251956	0.615701	0.983903	chr1:15789782-16109077	ZBTB17 (+26702)	SPEN (+101566)
1	15814782	15817739	1	16204330	16206323	2	1	0	0	2	1	0	1	2	3	3	4	389066	3.6285e-08	3.27323e-09	0.311424	3.44531	0.100741	0.750942	0.983903	chr1:15789782-16231323	ZBTB17 (-34421)	HSPB7 (+8237)
1	15814782	15817739	1	16243410	16245552	1	0	1	1	1	0	1	1	3	3	3	3	428220	2.48459e-07	2.5215e-08	-0.0424994	3.37659	0.0016943	0.967167	0.983903	chr1:15789782-16270552	CLCNKB (-13610)	CLCNKA (+8115)
1	15814782	15817739	1	16439685	16442042	0	2	1	1	0	2	1	1	3	4	3	4	624603	6.47109e-14	2.88658e-15	-0.0460673	3.49759	0.00240929	0.960852	0.983903	chr1:15789782-16467042	FAM131C (-54786)	EPHA2 (+27675)
1	15814782	15817739	1	16620240	16626373	1	1	0	1	1	1	0	0	3	3	2	2	807046	2.40023e-09	1.72469e-10	-0.520376	3.30848	0.223865	0.636111	0.983903	chr1:15789782-16651373	ARHGEF19 (-7969)	RSG1 (+16584)
1	15814782	15817739	1	17437441	17441587	0	1	0	1	0	1	0	1	2	2	2	2	1623253	1.17677e-08	9.4339e-10	-0.0401177	3.2293	0.00116859	0.97273	0.983903	chr1:15789782-17466587	CROCC (-293765)	NBPF1 (-14698)
1	15974477	15976490	1	16007545	16010724	1	2	4	1	1	4	6	4	4	8	4	15	33651	0.000889824	0.000217383	0.806342	4.21093	1.59199	0.207042	0.698685	chr1:15949477-16035724	ZBTB17 (-16469)	HSPB7 (+26189)
1	16007545	16010724	1	16032210	16034432	1	7	5	12	1	8	6	14	4	25	4	29	24186	0	0	0.156452	5.00871	0.116033	0.733377	0.983903	chr1:15982545-16059432	HSPB7 (-2199)	CLCNKA (-1063)
1	16007545	16010724	1	16046890	16051780	2	0	2	11	3	1	2	12	3	15	4	18	40200	6.78756e-08	6.42023e-09	0.214381	4.48909	0.152967	0.695716	0.983903	chr1:15982545-16076780	CLCNKB (-14114)	CLCNKA (+7611)
1	16007545	16010724	1	16055442	16058715	3	3	3	11	4	5	4	14	4	20	4	27	47944	0	0	0.374479	4.86048	0.599252	0.438864	0.983903	chr1:15982545-16083715	CLCNKB (-10647)	CLCNKA (+11078)
1	16007545	16010724	1	16072509	16074799	2	3	4	3	2	3	5	4	4	12	4	14	64519	5.06083e-06	6.34236e-07	0.162006	4.31608	0.0734164	0.786426	0.983903	chr1:15982545-16099799	CLCNKB (-2605)
1	16007545	16010724	1	16077489	16080096	1	2	0	8	1	2	0	12	3	11	3	15	69658	7.24354e-06	9.3914e-07	0.366973	4.25832	0.373922	0.540874	0.983903	chr1:15982545-16105096	CLCNKB (+44)
1	16007545	16010724	1	16081195	16084077	1	5	3	7	2	6	4	10	4	16	4	22	73501	4.29228e-13	2.10942e-14	0.393027	4.64754	0.567463	0.451269	0.983903	chr1:15982545-16109077	CLCNKB (+2034)	FAM131C (+27815)
1	16007545	16010724	1	16204330	16206323	2	2	1	2	3	2	2	3	4	7	4	10	196192	0.000125123	1.93532e-05	0.441608	3.96359	0.38841	0.533136	0.983903	chr1:15982545-16231323	FAM131C (-33308)	EPHA2 (+49153)
1	16007545	16010724	1	16234962	16238412	0	1	1	5	0	1	2	5	3	7	3	8	227552	0.00113352	0.000284804	0.140795	3.84549	0.0360896	0.849331	0.983903	chr1:15982545-16263412	FAM131C (-49353)	EPHA2 (+33108)
1	16007545	16010724	1	16243410	16245552	2	3	2	2	2	4	3	2	4	9	4	11	235346	2.23392e-06	2.58814e-07	0.230085	4.09384	0.120663	0.728317	0.983903	chr1:15982545-16270552	FAM131C (-52923)	EPHA2 (+29538)
1	16007545	16010724	1	16439685	16442042	0	2	0	1	0	2	0	1	2	3	2	3	431729	1.56231e-07	1.54407e-08	-0.0439705	3.36744	0.00179733	0.966184	0.983903	chr1:15982545-16467042	ARHGEF19 (-12185)	RSG1 (+12368)
1	16007545	16010724	1	16620240	16626373	4	1	2	1	2	1	1	1	4	8	4	5	614172	0	0	-0.691281	3.78898	0.767718	0.380924	0.983903	chr1:15982545-16651373	RSG1 (-79797)	FBXO42 (+35495)
1	16007545	16010724	1	16950596	16953770	1	0	1	0	1	0	1	0	2	2	2	2	943048	8.05578e-08	7.69354e-09	-0.0404382	3.24535	0.00118366	0.972555	0.983903	chr1:15982545-16978770	NECAP2 (+39922)	NBPF1 (+132829)
1	16032210	16034432	1	16055442	16058715	2	9	2	5	2	9	2	5	4	18	4	18	23757	5.68021e-08	5.3167e-09	-0.0535062	4.60863	0.01019	0.919594	0.983903	chr1:16007210-16083715	CLCNKB (+1686)	FAM131C (+28163)
1	16032210	16034432	1	16439685	16442042	0	1	1	1	0	1	1	1	3	3	3	3	407542	4.77538e-07	5.02399e-08	-0.0435032	3.3715	0.00176417	0.966497	0.983903	chr1:16007210-16467042	RSG1 (+36)
1	16046890	16051780	1	16055442	16058715	0	4	1	6	1	9	0	12	3	11	3	22	7743	1.12319e-05	1.50073e-06	0.895486	4.48743	2.55437	0.109989	0.388385	chr1:16021890-16083715	CLCNKB (+9026)	FAM131C (+20823)
1	16046890	16051780	1	16439685	16442042	0	1	0	2	0	1	0	1	2	3	2	2	391528	2.30846e-05	3.22893e-06	-0.51985	3.29667	0.223484	0.636398	0.983903	chr1:16021890-16467042	RSG1 (-7304)	FBXO42 (+107988)
1	16055442	16058715	1	16204330	16206323	1	3	0	5	1	4	0	5	3	9	3	10	148248	5.41098e-05	7.96357e-06	0.0981789	4.02099	0.0211773	0.884297	0.983903	chr1:16030442-16231323	FAM131C (-57257)	EPHA2 (+25204)
1	16055442	16058715	1	16439685	16442042	0	1	0	1	0	1	0	1	2	2	2	2	383785	0.000454933	9.20028e-05	-0.0401177	3.2293	0.00116859	0.97273	0.983903	chr1:16030442-16467042	RSG1 (-11580)	FBXO42 (+103712)
1	16072509	16074799	1	16077489	16080096	3	11	13	9	2	8	12	6	4	36	4	28	5138	0	0	-0.405795	5.2577	0.87021	0.350897	0.983903	chr1:16047509-16105096	FAM131C (-2677)
1	16072509	16074799	1	16081195	16084077	8	8	5	12	6	9	4	10	4	33	4	29	8982	0	0	-0.237153	5.19714	0.292071	0.588896	0.983903	chr1:16047509-16109077	FAM131C (-4667)
1	16072509	16074799	1	16439685	16442042	1	0	3	1	1	0	3	0	3	5	2	4	367209	2.41221e-10	1.57542e-11	-0.328508	3.57308	0.134452	0.71386	0.983903	chr1:16047509-16467042	RSG1 (-20114)	FBXO42 (+95178)
1	16072509	16074799	1	16611390	16615379	0	2	0	1	0	2	0	1	2	3	2	3	539730	5.36988e-09	3.99679e-10	-0.0439705	3.36744	0.00179733	0.966184	0.983903	chr1:16047509-16640379	RSG1 (-106782)	FBXO42 (+8510)
1	16072509	16074799	1	16620240	16626373	0	2	1	3	0	1	1	4	3	6	3	6	549652	0	0	-0.0525804	3.70548	0.00420189	0.948316	0.983903	chr1:16047509-16651373	RSG1 (-112279)	FBXO42 (+3013)
1	16077489	16080096	1	16204330	16206323	0	3	2	6	0	4	2	7	3	11	3	13	126534	6.31476e-07	6.73997e-08	0.179071	4.20939	0.0843621	0.771471	0.983903	chr1:16052489-16231323	FAM131C (-68280)	EPHA2 (+14181)
1	16077489	16080096	1	16234962	16238412	0	2	2	6	1	3	2	6	3	10	4	12	157894	7.22478e-06	9.36331e-07	0.21142	4.13984	0.109472	0.740746	0.983903	chr1:16052489-16263412	EPHA2 (-1864)
1	16077489	16080096	1	16362459	16364380	2	1	1	3	2	0	1	2	4	7	3	5	284627	4.38343e-05	6.37141e-06	-0.486701	3.72166	0.363342	0.546656	0.983903	chr1:16052489-16389380	ARHGEF19 (-8326)	RSG1 (+16227)
1	16077489	16080096	1	16439685	16442042	0	1	1	4	0	1	1	4	3	6	3	6	362071	2.07287e-14	8.88178e-16	-0.0446001	3.702	0.00308929	0.955675	0.983903	chr1:16052489-16467042	RSG1 (-22604)	FBXO42 (+92688)
1	16077489	16080096	1	16611390	16615379	0	1	2	2	0	1	2	4	3	5	3	7	534592	0	0	0.388972	3.71223	0.232196	0.6299	0.983903	chr1:16052489-16640379	RSG1 (-109272)	FBXO42 (+6020)
1	16077489	16080096	1	16620240	16626373	2	1	1	1	0	1	1	2	4	5	3	4	544514	5.36494e-15	2.22045e-16	-0.353615	3.55867	0.15373	0.694996	0.983903	chr1:16052489-16651373	FBXO42 (+523)
1	16081195	16084077	1	16243410	16245552	0	2	3	8	0	2	3	9	3	13	3	14	161845	3.64806e-09	2.66681e-10	0.0520074	4.30745	0.0078142	0.92956	0.983903	chr1:16056195-16270552	EPHA2 (-7287)	ARHGEF19 (+49235)
1	16081195	16084077	1	16439685	16442042	0	1	2	4	0	1	2	4	3	7	3	7	358227	0	0	-0.0456396	3.80615	0.00363199	0.951944	0.983903	chr1:16056195-16467042	RSG1 (-24457)	FBXO42 (+90835)
1	16081195	16084077	1	16620240	16626373	1	2	0	1	1	2	0	3	3	4	3	6	540670	0	0	0.471774	3.60813	0.296476	0.5861	0.983903	chr1:16056195-16651373	FBXO42 (-1330)
1	16081195	16084077	1	16642628	16645697	0	0	1	1	0	0	1	1	2	2	2	2	561526	1.0451e-05	1.38988e-06	-0.0396386	3.23341	0.00114606	0.972994	0.983903	chr1:16056195-16670697	FBXO42 (-10992)	SPATA21 (+73978)
1	16081195	16084077	1	17235553	17238112	0	1	0	1	0	1	0	1	2	2	2	2	1154196	2.80755e-08	2.46656e-09	-0.0401177	3.2293	0.00116859	0.97273	0.983903	chr1:16056195-17263112	CROCC (-262296)	NBPF1 (-46167)
1	16204330	16206323	1	16234962	16238412	1	2	1	8	2	4	3	12	4	12	4	21	31360	2.5049e-07	2.54317e-08	0.733689	4.49206	1.7425	0.186823	0.636343	chr1:16179330-16263412	ARHGEF19 (-8762)	RSG1 (+15791)
1	16204330	16206323	1	16243410	16245552	5	3	7	10	5	3	7	10	4	25	4	25	39154	0	0	-0.0482739	4.9592	0.0104999	0.918384	0.983903	chr1:16179330-16270552	ARHGEF19 (-12332)	RSG1 (+12221)
1	16204330	16206323	1	16439685	16442042	0	1	1	5	0	1	1	7	3	7	3	9	235537	0.000116188	1.78971e-05	0.285346	3.88387	0.156372	0.692519	0.983903	chr1:16179330-16467042	RSG1 (-86024)	FBXO42 (+29268)
1	16204330	16206323	1	17418608	17421073	2	0	0	1	2	0	0	1	2	3	2	3	1214514	2.17601e-13	1.03251e-14	-0.0419647	3.37761	0.0016578	0.967522	0.983903	chr1:16179330-17446073	NBPF1 (-199215)	CROCC (-109248)
1	16204330	16206323	1	17437441	17441587	0	1	2	0	1	1	2	0	2	3	3	4	1234187	0	0	0.322983	3.44905	0.107442	0.743075	0.983903	chr1:16179330-17466587	NBPF1 (-209472)	CROCC (-98991)
1	16234962	16238412	1	16243410	16245552	5	7	3	6	7	9	4	12	4	21	4	32	7794	1.05488e-14	4.44089e-16	0.529189	5.02033	1.28933	0.256172	0.846342	chr1:16209962-16270552	RSG1 (-3095)
1	16234962	16238412	1	16611390	16615379	0	1	0	2	1	1	0	3	2	3	3	5	376697	6.17123e-09	4.6344e-10	0.608744	3.48619	0.413874	0.52001	0.983903	chr1:16209962-16640379	FBXO42 (-72717)	SPATA21 (+12253)
1	16234962	16238412	1	16642628	16645697	0	1	0	1	0	1	1	1	2	2	3	3	407475	1.67693e-05	2.29762e-06	0.448859	3.30184	0.164912	0.684674	0.983903	chr1:16209962-16670697	SPATA21 (-2906)	NECAP2 (-406)
1	16234962	16238412	1	17418608	17421073	1	1	0	0	1	1	0	0	2	2	2	2	1183153	2.94457e-08	2.59971e-09	-0.0409191	3.24122	0.00120664	0.97229	0.983903	chr1:16209962-17446073	NBPF1 (-214531)	CROCC (-93932)
1	16243410	16245552	1	16620240	16626373	0	1	0	3	0	2	0	1	2	4	2	3	378825	6.24263e-08	5.87743e-09	-0.392005	3.42495	0.160346	0.688838	0.983903	chr1:16218410-16651373	FBXO42 (-82438)	SPATA21 (+2532)
1	16243410	16245552	1	16920982	16923268	0	0	1	1	0	0	1	1	2	2	2	2	677644	1.96127e-06	2.2436e-07	-0.0396386	3.23341	0.00114606	0.972994	0.983903	chr1:16218410-16948268	NBPF1 (+30148)	NECAP2 (+142603)
1	16351718	16354246	1	16920982	16923268	1	0	0	1	1	1	0	1	2	2	3	3	569143	1.67091e-07	1.65743e-08	0.445181	3.30477	0.162641	0.686736	0.983903	chr1:16326718-16948268	CROCC (-284457)	NBPF1 (-24006)
1	16362459	16364380	1	16683895	16688949	0	1	0	1	0	1	0	1	2	2	2	2	323002	0.0078479	0.00241654	-0.0401177	3.2293	0.00116859	0.97273	0.983903	chr1:16337459-16713949	NECAP2 (+84968)	NBPF1 (+87783)
1	16439685	16442042	1	16611390	16615379	3	3	1	14	3	3	3	17	4	21	4	26	172521	0	0	0.254219	4.83909	0.277373	0.598428	0.983903	chr1:16414685-16640379	NBPF1 (+85955)	NECAP2 (+86796)
1	16439685	16442042	1	16620240	16626373	1	2	3	11	1	6	1	9	4	17	4	17	182443	0	0	-0.0421701	4.51964	0.00612184	0.937635	0.983903	chr1:16414685-16651373	NBPF1 (+80458)	NECAP2 (+92293)
1	16439685	16442042	1	16642628	16645697	0	1	1	5	0	1	1	5	3	7	3	7	203299	0.00337285	0.000957458	-0.0444443	3.79607	0.00345566	0.953123	0.983903	chr1:16414685-16670697	NBPF1 (+70796)	NECAP2 (+101955)
1	16439685	16442042	1	16920982	16923268	0	1	0	3	0	1	0	2	2	4	2	3	481261	5.33333e-10	3.60223e-11	-0.398701	3.42201	0.165203	0.68441	0.983903	chr1:16414685-16948268	CROCC (-240473)	NBPF1 (-67990)
1	16439685	16442042	1	17125025	17126841	1	0	0	1	1	0	0	1	2	2	2	2	685069	1.62521e-06	1.82936e-07	-0.0391019	3.23443	0.00112128	0.973287	0.983903	chr1:16414685-17151841	NBPF1 (-169776)	CROCC (-138687)
1	16611390	16615379	1	16620240	16626373	9	10	7	26	13	12	8	27	4	52	4	60	9922	0	0	0.174156	5.87987	0.222916	0.636827	0.983903	chr1:16586390-16651373	CROCC (-303068)	NBPF1 (-5395)
1	16611390	16615379	1	16642628	16645697	1	2	2	5	1	4	2	5	4	10	4	12	30778	0.00635924	0.0019222	0.205091	4.14779	0.103256	0.747957	0.983903	chr1:16586390-16670697	CROCC (-293406)	NBPF1 (-15057)
1	16611390	16615379	1	16705989	16710906	5	4	1	3	5	1	1	2	4	13	4	9	95063	0.000151965	2.37677e-05	-0.550038	4.17919	0.736684	0.390725	0.983903	chr1:16586390-16735906	CROCC (-260802)	NBPF1 (-47661)
1	16611390	16615379	1	16950596	16953770	0	1	0	2	0	2	0	3	2	3	2	5	338798	1.27343e-07	1.24573e-08	0.602943	3.48343	0.406831	0.523582	0.983903	chr1:16586390-16978770	NBPF1 (-169093)	CROCC (-139370)
1	16611390	16615379	1	17334965	17337571	0	0	1	1	1	0	1	1	2	2	3	3	722883	8.12136e-09	6.2533e-10	0.450639	3.30657	0.166009	0.683684	0.983903	chr1:16586390-17362571	MFAP2 (+6354)	CROCC (+52531)
1	16611390	16615379	1	17437441	17441587	1	0	0	1	2	0	0	3	2	2	2	5	826129	1.16131e-13	5.32907e-15	1.08928	3.43277	1.15427	0.282656	0.922385	chr1:16586390-17466587	ATP13A2 (-14717)	SDHB (+27681)
1	16620240	16626373	1	16642628	16645697	3	3	8	15	2	5	3	6	4	29	4	16	20856	3.51857e-13	1.70974e-14	-0.866877	4.82707	3.03966	0.0812529	0.365963	chr1:16595240-16670697	CROCC (-288981)	NBPF1 (-19482)
1	16620240	16626373	1	16683895	16688949	2	3	0	18	3	6	0	6	3	23	3	15	63115	1.39046e-13	6.43929e-15	-0.58016	4.62119	1.23174	0.267069	0.879665	chr1:16595240-16713949	CROCC (-267355)	NBPF1 (-41108)
1	16620240	16626373	1	16705989	16710906	3	6	1	7	1	2	0	3	4	17	3	6	85141	3.06403e-05	4.36338e-06	-1.47232	4.18688	4.98548	0.0255609	0.258271	chr1:16595240-16735906	CROCC (-256377)	NBPF1 (-52086)
1	16620240	16626373	1	16887479	16891412	1	5	2	0	1	1	2	1	3	8	4	5	266139	0.00179726	0.000476405	-0.686081	3.78518	0.75712	0.384231	0.983903	chr1:16595240-16916412	CROCC (-166124)	NBPF1 (-142339)
1	16620240	16626373	1	16920982	16923268	1	3	2	2	1	2	2	1	4	8	4	6	298818	4.46807e-11	2.6783e-12	-0.42971	3.82696	0.31929	0.572035	0.983903	chr1:16595240-16948268	NBPF1 (-158267)	CROCC (-150196)
1	16620240	16626373	1	16950596	16953770	1	1	1	2	1	0	0	2	4	5	2	3	328876	2.34518e-07	2.37222e-08	-0.701314	3.49462	0.550448	0.458135	0.983903	chr1:16595240-16978770	NBPF1 (-173518)	CROCC (-134945)
1	16620240	16626373	1	16959366	16964621	1	2	1	1	0	2	1	1	4	5	3	4	338687	3.79287e-09	2.7772e-10	-0.342119	3.55933	0.144756	0.703598	0.983903	chr1:16595240-16989621	NBPF1 (-178944)	CROCC (-129519)
1	16620240	16626373	1	17045550	17047463	0	1	4	3	0	1	2	2	3	8	3	5	423200	0	0	-0.678194	3.77065	0.740563	0.389481	0.983903	chr1:16595240-17072463	NBPF1 (-220365)	CROCC (-88098)
1	16620240	16626373	1	17125025	17126841	1	1	0	2	1	1	0	0	3	4	2	2	502626	1.0962e-08	8.72171e-10	-0.876617	3.37252	0.69853	0.403278	0.983903	chr1:16595240-17151841	NBPF1 (-260054)	CROCC (-48409)
1	16620240	16626373	1	17235553	17238112	1	1	1	0	1	0	1	1	3	3	3	3	613526	6.20887e-10	4.22169e-11	-0.0510579	3.38028	0.0023358	0.961453	0.983903	chr1:16595240-17263112	CROCC (+7226)	MFAP2 (+51659)
1	16620240	16626373	1	17273007	17275763	0	1	1	0	0	1	1	0	2	2	2	2	651078	1.89087e-06	2.15539e-07	-0.0414573	3.24019	0.00123242	0.971995	0.983903	chr1:16595240-17300763	CROCC (+26052)	MFAP2 (+32833)
1	16620240	16626373	1	17437441	17441587	0	2	0	1	1	1	1	1	2	3	4	4	816207	8.36251e-14	3.77476e-15	0.328607	3.43646	0.110769	0.73927	0.983903	chr1:16595240-17466587	ATP13A2 (-19142)	SDHB (+23256)
1	16642628	16645697	1	16887479	16891412	2	3	1	2	2	3	0	2	4	8	3	7	245283	0.000771145	0.000185198	-0.233692	3.87026	0.0997679	0.752108	0.983903	chr1:16617628-16916412	CROCC (-154930)	NBPF1 (-153533)
1	16642628	16645697	1	17235553	17238112	0	2	0	1	0	2	0	1	2	3	2	3	592670	1.77879e-09	1.26236e-10	-0.0439705	3.36744	0.00179733	0.966184	0.983903	chr1:16617628-17263112	CROCC (+18420)	MFAP2 (+40465)
1	16642628	16645697	1	17437441	17441587	0	0	1	1	0	0	1	2	2	2	2	3	795351	5.34865e-09	3.98013e-10	0.437939	3.30074	0.158208	0.690812	0.983903	chr1:16617628-17466587	ATP13A2 (-30336)	SDHB (+12062)
1	16683895	16688949	1	16705989	16710906	3	3	1	4	2	3	1	8	4	11	4	14	22025	0.00371459	0.00106487	0.258951	4.25647	0.182239	0.669456	0.983903	chr1:16658895-16735906	CROCC (-224549)	NBPF1 (-83914)
1	16705989	16710906	1	16920982	16923268	3	3	0	3	2	1	0	3	3	9	3	6	213677	0.00177395	0.000469594	-0.601107	3.86509	0.652228	0.419317	0.983903	chr1:16680989-16948268	NBPF1 (-201142)	CROCC (-107321)
1	16920982	16923268	1	17235553	17238112	0	3	0	1	0	2	0	1	2	4	2	3	314707	3.96315e-05	5.72725e-06	-0.408599	3.43222	0.172537	0.677867	0.983903	chr1:16895982-17263112	SDHB (-25377)	PADI2 (+39888)
1	16950596	16953770	1	16959366	16964621	3	5	1	13	4	4	0	5	4	22	3	13	9810	1.09017e-06	1.19802e-07	-0.742463	4.56086	1.87862	0.170491	0.588339	chr1:16925596-16989621	MFAP2 (+23226)	CROCC (+35659)
1	16950596	16953770	1	17235553	17238112	0	2	0	4	0	2	0	4	2	6	2	6	284649	2.7349e-05	3.86604e-06	-0.0450426	3.69809	0.00314684	0.955265	0.983903	chr1:16925596-17263112	SDHB (-40184)	PADI2 (+25081)
1	16950596	16953770	1	17475659	17478619	0	1	0	2	0	1	0	2	2	3	2	3	524956	7.72094e-09	5.9145e-10	-0.0422	3.3608	0.00167388	0.967365	0.983903	chr1:16925596-17503619	PADI3 (-34490)	PADI1 (+9482)
1	16959366	16964621	1	17437441	17441587	0	2	1	1	0	2	1	1	3	4	3	4	477520	1.70931e-11	9.76774e-13	-0.0460673	3.49759	0.00240929	0.960852	0.983903	chr1:16934366-17466587	PADI1 (-4649)
1	17045550	17047463	1	17418608	17421073	1	1	0	0	1	1	0	0	2	2	2	2	373334	0.000688891	0.000162157	-0.0409191	3.24122	0.00120664	0.97229	0.983903	chr1:17020550-17446073	PADI3 (-15786)	PADI1 (+28186)
1	17125025	17126841	1	17235553	17238112	12	14	12	32	12	14	12	32	4	70	4	70	110899	0	0	-0.0479075	6.16668	0.0189399	0.890539	0.983903	chr1:17100025-17263112	PADI2 (-62134)	PADI1 (-23557)
1	17125025	17126841	1	17334965	17337571	5	3	1	6	5	4	0	6	4	15	3	15	210335	1.70797e-13	7.99361e-15	-0.0513812	4.43318	0.0082082	0.927811	0.983903	chr1:17100025-17362571	PADI3 (-17800)	PADI1 (+26172)
1	17125025	17126841	1	17405489	17408140	0	3	1	3	0	6	1	4	3	7	3	11	280881	8.66426e-08	8.30663e-09	0.563648	3.98623	0.657219	0.417544	0.983903	chr1:17100025-17433140	PADI4 (-41614)	PADI3 (+17485)
1	17125025	17126841	1	17418608	17421073	2	4	1	1	2	4	1	1	4	8	4	8	293907	1.7556e-11	1.00453e-12	-0.0504181	3.92417	0.00486835	0.944374	0.983903	chr1:17100025-17446073	PADI4 (-35148)	PADI3 (+23951)
1	17125025	17126841	1	17437441	17441587	2	1	1	0	2	1	1	1	3	4	4	5	313581	6.31244e-07	6.7374e-08	0.236571	3.57005	0.0698435	0.791565	0.983903	chr1:17100025-17466587	PADI4 (-24891)	PADI3 (+34208)
1	17125025	17126841	1	17500993	17503572	0	0	1	1	0	0	1	1	2	2	2	2	376349	0.000658456	0.000153379	-0.0396386	3.23341	0.00114606	0.972994	0.983903	chr1:17100025-17528572	PADI6 (-57897)	PADI4 (+6102)
1	17125025	17126841	1	17658871	17663164	0	0	1	1	0	0	1	1	2	2	2	2	535084	1.7609e-05	2.42005e-06	-0.0396386	3.23341	0.00114606	0.972994	0.983903	chr1:17100025-17688164	PADI6 (+21899)	RCC2 (+45629)
1	17273007	17275763	1	17605655	17608264	0	1	0	3	0	1	0	3	2	4	2	4	332574	1.64792e-07	1.63351e-08	-0.0430522	3.48052	0.00213389	0.963156	0.983903	chr1:17248007-17633264	RCC2 (-912)
1	17405489	17408140	1	17418608	17421073	4	10	2	21	4	12	4	24	4	37	4	44	13026	0	0	0.198748	5.4501	0.241995	0.622769	0.983903	chr1:17380489-17446073	RCC2 (+26443)	PADI6 (+41085)
1	17405489	17408140	1	17437441	17441587	3	0	4	7	8	5	6	9	3	14	4	28	32699	1.27894e-11	7.21201e-13	0.951384	4.77494	3.42997	0.0640233	0.365963	chr1:17380489-17466587	RCC2 (+16186)	PADI6 (+51342)
1	17405489	17408140	1	17475659	17478619	1	4	2	2	1	6	3	3	4	9	4	13	70324	0.000237672	3.81029e-05	0.454642	4.16412	0.502567	0.478375	0.983903	chr1:17380489-17503619	RCC2 (-2330)
1	17405489	17408140	1	17500993	17503572	1	2	2	2	2	2	2	4	4	7	4	10	95468	0.00558278	0.00166648	0.430866	3.95784	0.37058	0.542688	0.983903	chr1:17380489-17528572	ARHGEF10L (-85304)	RCC2 (-14807)
1	17405489	17408140	1	18911777	18914308	1	1	0	0	1	1	0	0	2	2	2	2	1506228	1.18485e-08	9.50475e-10	-0.0409191	3.24122	0.00120664	0.97229	0.983903	chr1:17380489-18939308	KLHDC7A (-321083)	IGSF21 (+52153)
1	17418608	17421073	1	17437441	17441587	7	13	4	15	10	19	9	26	4	39	4	64	19673	0	0	0.64593	5.78229	2.87472	0.0899807	0.365963	chr1:17393608-17466587	RCC2 (+9626)	PADI6 (+57902)
1	17418608	17421073	1	17475659	17478619	3	4	4	12	3	7	4	12	4	23	4	26	57298	0	0	0.127477	4.90816	0.0720379	0.788392	0.983903	chr1:17393608-17503619	ARHGEF10L (-91221)	RCC2 (-8890)
1	17418608	17421073	1	17493263	17495362	1	2	2	7	1	2	2	8	4	12	4	13	74472	1.09327e-05	1.45816e-06	0.0598157	4.24457	0.00974965	0.921344	0.983903	chr1:17393608-17520362	ARHGEF10L (-82850)	RCC2 (-17261)
1	17418608	17421073	1	17500993	17503572	1	2	1	4	1	3	1	6	4	8	4	11	82442	0.00191491	0.000511302	0.378549	4.02477	0.312716	0.576019	0.983903	chr1:17393608-17528572	ARHGEF10L (-78745)	RCC2 (-21366)
1	17418608	17421073	1	17605655	17608264	2	4	3	5	2	4	3	5	4	14	4	14	187119	1.97416e-11	1.13576e-12	-0.0496737	4.36971	0.0072976	0.931923	0.983903	chr1:17393608-17633264	RCC2 (-73712)	ARHGEF10L (-26399)
1	17418608	17421073	1	18233976	18236251	0	1	0	1	0	1	0	1	2	2	2	2	815273	4.11965e-07	4.29716e-08	-0.0401177	3.2293	0.00116859	0.97273	0.983903	chr1:17393608-18261251	IGSF21 (-280316)	ACTL8 (+72117)
1	17418608	17421073	1	18321072	18326348	2	0	0	1	2	0	0	1	2	3	2	3	903869	3.31639e-12	1.77747e-13	-0.0419647	3.37761	0.0016578	0.967522	0.983903	chr1:17393608-18351348	IGSF21 (-235268)	ACTL8 (+117165)
1	17418608	17421073	1	18579863	18583064	0	0	2	2	0	0	2	2	2	4	2	4	1161623	0	0	-0.0438604	3.49506	0.00220571	0.962541	0.983903	chr1:17393608-18608064	IGSF21 (-106910)	ACTL8 (+245523)
1	17418608	17421073	1	18872662	18876795	0	0	1	2	0	0	1	2	2	3	2	3	1454888	1.23113e-13	5.66214e-15	-0.04173	3.36485	0.00164171	0.96768	0.983903	chr1:17393608-18901795	KLHDC7A (-333280)	IGSF21 (+39956)
1	17418608	17421073	1	18882757	18885308	0	2	0	1	0	2	0	1	2	3	2	3	1464192	9.53816e-14	4.32987e-15	-0.0439705	3.36744	0.00179733	0.966184	0.983903	chr1:17393608-18910308	KLHDC7A (-329024)	IGSF21 (+44212)
1	17418608	17421073	1	18906213	18908609	1	1	0	0	1	1	0	0	2	2	2	2	1487570	1.21833e-08	9.80886e-10	-0.0409191	3.24122	0.00120664	0.97229	0.983903	chr1:17393608-18933609	KLHDC7A (-317373)	IGSF21 (+55863)
1	17437441	17441587	1	17475659	17478619	3	1	6	3	6	3	6	6	4	13	4	21	37625	6.12716e-08	5.76161e-09	0.619102	4.57901	1.27989	0.25792	0.851729	chr1:17412441-17503619	ARHGEF10L (-81805)	RCC2 (-18306)
1	17437441	17441587	1	17500993	17503572	1	3	4	2	1	4	4	4	4	10	4	13	62768	0.000386222	7.16677e-05	0.299928	4.20498	0.228473	0.632658	0.983903	chr1:17412441-17528572	ARHGEF10L (-69328)	RCC2 (-30783)
1	17437441	17441587	1	17605655	17608264	1	2	0	2	1	5	1	4	3	5	4	11	167445	0.000930527	0.000228531	1.01089	3.9039	1.85218	0.17353	0.597874	chr1:17412441-17633264	RCC2 (-83129)	ARHGEF10L (-16982)
1	17437441	17441587	1	18906213	18908609	2	0	0	3	2	0	0	3	2	5	2	5	1467897	0	0	-0.0431017	3.60668	0.00252523	0.959922	0.983903	chr1:17412441-18933609	KLHDC7A (-307957)	IGSF21 (+65279)
1	17475659	17478619	1	17500993	17503572	2	4	3	8	2	4	3	10	4	17	4	19	25143	4.60737e-08	4.24385e-09	0.0982197	4.59091	0.0345178	0.85261	0.983903	chr1:17450659-17528572	ARHGEF10L (-50219)	RCC2 (-49892)
1	17475659	17478619	1	18099533	18101925	0	1	0	1	0	1	0	1	2	2	2	2	623590	4.0582e-06	4.982e-07	-0.0401177	3.2293	0.00116859	0.97273	0.983903	chr1:17450659-18126925	IGSF21 (-318954)	ACTL8 (+33479)
1	17475659	17478619	1	18882757	18885308	0	1	0	1	0	1	0	1	2	2	2	2	1406893	1.20278e-08	9.66894e-10	-0.0401177	3.2293	0.00116859	0.97273	0.983903	chr1:17450659-18910308	KLHDC7A (-300498)	IGSF21 (+72738)
1	17475659	17478619	1	18906213	18908609	0	1	0	1	0	1	0	1	2	2	2	2	1430272	1.31638e-08	1.06799e-09	-0.0401177	3.2293	0.00116859	0.97273	0.983903	chr1:17450659-18933609	KLHDC7A (-288848)	IGSF21 (+84388)
1	17493263	17495362	1	17500993	17503572	1	10	3	15	2	13	4	16	4	29	4	35	7970	0	0	0.223745	5.18803	0.264815	0.606831	0.983903	chr1:17468263-17528572	RCC2 (-58694)	ARHGEF10L (-41417)
1	17493263	17495362	1	17605655	17608264	3	8	3	5	3	9	3	5	4	19	4	20	112647	0	0	0.0189532	4.69759	0.00137221	0.97045	0.983903	chr1:17468263-17633264	ACTL8 (-204549)	ARHGEF10L (+10929)
1	17493263	17495362	1	18233976	18236251	0	1	0	1	0	1	0	1	2	2	2	2	740801	1.0288e-06	1.12711e-07	-0.0401177	3.2293	0.00116859	0.97273	0.983903	chr1:17468263-18261251	IGSF21 (-242989)	ACTL8 (+109444)
1	17493263	17495362	1	18301792	18304421	2	0	0	1	2	0	0	1	2	3	2	3	808794	1.68757e-11	9.63674e-13	-0.0419647	3.37761	0.0016578	0.967522	0.983903	chr1:17468263-18329421	IGSF21 (-208904)	ACTL8 (+143529)
1	17493263	17495362	1	18820213	18821872	0	0	1	1	0	1	1	1	2	2	3	3	1326730	6.50167e-11	3.97304e-12	0.444654	3.30375	0.162321	0.687029	0.983903	chr1:17468263-18846872	KLHDC7A (-323414)	IGSF21 (+49822)
1	17500993	17503572	1	17571857	17573800	2	4	4	1	1	3	3	0	4	11	3	7	70546	0.00535954	0.00159363	-0.671728	4.02281	0.934127	0.333793	0.983903	chr1:17475993-17598800	ARHGEF10L (-2438)
1	17500993	17503572	1	17605655	17608264	11	11	8	17	11	11	8	17	4	47	4	47	104677	0	0	-0.0504676	5.69605	0.0170694	0.896052	0.983903	chr1:17475993-17633264	ACTL8 (-200684)	ARHGEF10L (+14794)
1	17500993	17503572	1	17922089	17926076	0	1	0	1	0	1	0	1	2	2	2	2	421800	0.000159681	2.50407e-05	-0.0401177	3.2293	0.00116859	0.97273	0.983903	chr1:17475993-17951076	ACTL8 (-41778)	ARHGEF10L (+173700)
1	17500993	17503572	1	18099533	18101925	0	3	2	2	0	3	2	2	3	7	3	7	598446	0	0	-0.0489391	3.8186	0.004143	0.948679	0.983903	chr1:17475993-18126925	IGSF21 (-306287)	ACTL8 (+46146)
1	17500993	17503572	1	18301792	18304421	0	1	0	2	0	1	0	2	2	3	2	3	800824	1.99298e-11	1.14719e-12	-0.0422	3.3608	0.00167388	0.967365	0.983903	chr1:17475993-18329421	IGSF21 (-205039)	ACTL8 (+147394)
1	17500993	17503572	1	18321072	18326348	0	1	1	1	0	1	1	0	3	3	2	2	821427	2.37024e-09	1.7023e-10	-0.520924	3.30746	0.224263	0.635811	0.983903	chr1:17475993-18351348	IGSF21 (-194075)	ACTL8 (+158358)
1	17500993	17503572	1	18579863	18583064	1	1	0	0	1	1	1	0	2	2	3	3	1079181	2.07241e-10	1.34348e-11	0.447902	3.31368	0.164321	0.685209	0.983903	chr1:17475993-18608064	IGSF21 (-65717)	ACTL8 (+286716)
1	17500993	17503572	1	19438850	19441011	0	1	0	1	0	1	0	1	2	2	2	2	1937648	7.54812e-09	5.77142e-10	-0.0401177	3.2293	0.00116859	0.97273	0.983903	chr1:17475993-19466011	KLHDC7A (-9980)	IGSF21 (+363256)
1	17605655	17608264	1	18882757	18885308	0	1	0	3	0	1	0	3	2	4	2	4	1277073	0	0	-0.0430522	3.48052	0.00213389	0.963156	0.983903	chr1:17580655-18910308	KLHDC7A (-235500)	IGSF21 (+137736)
1	17652225	17656182	1	18099533	18101925	1	0	0	1	2	1	0	4	2	2	3	7	446525	1.3178e-12	6.82787e-14	1.53053	3.55008	2.56441	0.109293	0.386044	chr1:17627225-18126925	IGSF21 (-230671)	ACTL8 (+121762)
1	17658871	17663164	1	18099533	18101925	2	2	1	2	2	2	1	2	4	7	4	7	439711	0	0	-0.0474741	3.82448	0.00391216	0.950127	0.983903	chr1:17633871-18126925	IGSF21 (-227348)	ACTL8 (+125085)
1	17658871	17663164	1	18579863	18583064	0	0	1	1	0	0	1	1	2	2	2	2	920446	1.4212e-07	1.3978e-08	-0.0396386	3.23341	0.00114606	0.972994	0.983903	chr1:17633871-18608064	KLHDC7A (-360014)	IGSF21 (+13222)
1	17658871	17663164	1	18882757	18885308	1	1	0	0	1	1	0	0	2	2	2	2	1223015	2.13396e-08	1.82108e-09	-0.0409191	3.24122	0.00120664	0.97229	0.983903	chr1:17633871-18910308	KLHDC7A (-208892)	IGSF21 (+164344)
1	18099533	18101925	1	18882757	18885308	0	1	0	1	0	1	0	1	2	2	2	2	783303	4.77148e-07	5.01943e-08	-0.0401177	3.2293	0.00116859	0.97273	0.983903	chr1:18074533-18910308	PAX7 (-138585)	KLHDC7A (+11439)
1	18820213	18821872	1	19652939	19655156	1	1	0	0	1	1	0	0	2	2	2	2	833005	1.88113e-07	1.87771e-08	-0.0409191	3.24122	0.00120664	0.97229	0.983903	chr1:18795213-19680156	UBR4 (-27409)	MRTO4 (-13854)
1	18820213	18821872	1	19703651	19706261	1	0	1	0	1	0	1	0	2	2	2	2	883913	1.33716e-07	1.31096e-08	-0.0404382	3.24535	0.00118366	0.972555	0.983903	chr1:18795213-19731261	EMC1 (-11685)	AKR7A3 (+26013)
1	18872662	18876795	1	18882757	18885308	11	15	13	40	12	17	15	43	4	79	4	87	9304	0	0	0.0935525	6.36749	0.077969	0.780069	0.983903	chr1:18847662-18910308	TAS1R2 (-19303)	ALDH4A1 (+23796)
1	18872662	18876795	1	18906213	18908609	5	11	2	5	5	11	2	5	4	23	4	23	32682	1.05488e-14	4.44089e-16	-0.0548306	4.87657	0.01276	0.910062	0.983903	chr1:18847662-18933609	TAS1R2 (-30954)	ALDH4A1 (+12145)
1	18872662	18876795	1	18911777	18914308	4	4	4	2	4	4	4	2	4	14	4	14	38314	1.66056e-05	2.27359e-06	-0.0519976	4.39954	0.00797918	0.928823	0.983903	chr1:18847662-18939308	TAS1R2 (-33803)	ALDH4A1 (+9296)
1	18872662	18876795	1	19240306	19242600	0	0	1	2	0	0	1	1	2	3	2	2	366724	9.6457e-05	1.46932e-05	-0.519308	3.30074	0.223084	0.6367	0.983903	chr1:18847662-19267600	IFFO2 (-100945)	UBR4 (+152645)
1	18872662	18876795	1	19340608	19347079	1	1	2	1	1	2	3	2	4	5	4	8	469115	0	0	0.578941	3.77894	0.538916	0.462882	0.983903	chr1:18847662-19372079	IFFO2 (-153185)	UBR4 (+100405)
1	18872662	18876795	1	19659091	19662859	2	0	1	0	2	0	1	0	2	3	2	3	786246	3.17891e-11	1.8725e-12	-0.0432809	3.3884	0.00174861	0.966645	0.983903	chr1:18847662-19687859	EMC1 (-16209)	AKR7A3 (+21489)
1	18872662	18876795	1	19760481	19764085	1	0	0	1	1	0	0	1	2	2	2	2	887554	1.38392e-07	1.35929e-08	-0.0391019	3.23443	0.00112128	0.973287	0.983903	chr1:18847662-19789085	PQLC2 (+6046)	CAPZB (+166290)
1	18882757	18885308	1	18906213	18908609	5	11	12	24	5	11	15	29	4	52	4	60	23378	0	0	0.148539	5.87594	0.162467	0.686896	0.983903	chr1:18857757-18933609	TAS1R2 (-36001)	ALDH4A1 (+7098)
1	18882757	18885308	1	18911777	18914308	8	10	3	20	9	13	6	23	4	41	4	51	29010	0	0	0.268706	5.6322	0.475488	0.490473	0.983903	chr1:18857757-18939308	TAS1R2 (-38851)	ALDH4A1 (+4248)
1	18882757	18885308	1	18971558	18973585	8	9	1	14	8	9	2	14	4	32	4	33	88539	0	0	-0.000913646	5.23295	4.97259e-06	0.998221	0.998338	chr1:18857757-18998585	ENSG00000255275 (-7050)	IFFO2 (+28515)
1	18882757	18885308	1	19095302	19097166	3	4	2	2	3	4	2	2	4	11	4	11	212201	1.43973e-07	1.41691e-08	-0.0507987	4.17548	0.00633508	0.936561	0.983903	chr1:18857757-19122166	IFFO2 (-33276)	UBR4 (+220314)
1	18882757	18885308	1	19111994	19114768	3	1	3	9	3	1	3	10	4	16	4	17	229348	0	0	0.0349638	4.50601	0.00409762	0.94896	0.983903	chr1:18857757-19139768	IFFO2 (-42077)	UBR4 (+211513)
1	18882757	18885308	1	19178522	19181156	0	1	1	3	1	1	0	2	3	5	3	4	295806	2.95769e-05	4.20209e-06	-0.326157	3.54764	0.132718	0.715631	0.983903	chr1:18857757-19206156	IFFO2 (-75271)	UBR4 (+178319)
1	18882757	18885308	1	19240306	19242600	1	0	4	5	1	0	3	5	3	10	3	9	357420	0	0	-0.194875	4.03477	0.0834155	0.772721	0.983903	chr1:18857757-19267600	IFFO2 (-105993)	UBR4 (+147597)
1	18882757	18885308	1	19340608	19347079	0	0	2	4	1	0	2	4	2	6	3	7	459811	0	0	0.168155	3.75925	0.0460581	0.83007	0.983903	chr1:18857757-19372079	IFFO2 (-158232)	UBR4 (+95358)
1	18882757	18885308	1	19390037	19392572	2	3	1	0	2	3	1	0	3	6	3	6	507272	0	0	-0.0494228	3.73725	0.00374168	0.951224	0.983903	chr1:18857757-19417572	IFFO2 (-180979)	UBR4 (+72611)
1	18882757	18885308	1	19652939	19655156	1	0	0	4	1	0	0	4	2	5	2	5	770015	0	0	-0.0423894	3.5953	0.00244967	0.960525	0.983903	chr1:18857757-19680156	EMC1 (-17405)	AKR7A3 (+20293)
1	18882757	18885308	1	19659091	19662859	0	1	1	8	0	1	1	8	3	10	3	10	776942	0	0	-0.0435497	4.04363	0.00437643	0.947255	0.983903	chr1:18857757-19687859	EMC1 (-21256)	AKR7A3 (+16442)
1	18882757	18885308	1	19703651	19706261	1	0	1	2	2	0	1	3	3	4	3	6	820923	0	0	0.486241	3.6113	0.313344	0.575635	0.983903	chr1:18857757-19731261	AKR7A3 (-5259)	AKR7A2 (+17637)
1	18882757	18885308	1	19714346	19716963	0	0	1	1	0	1	1	1	2	2	3	3	831622	1.82487e-09	1.29597e-10	0.444654	3.30375	0.162321	0.687029	0.983903	chr1:18857757-19741963	AKR7A3 (-10610)	AKR7A2 (+12286)
1	18882757	18885308	1	19760481	19764085	0	1	1	0	0	2	1	0	2	2	2	3	878250	8.86211e-10	6.111e-11	0.442706	3.31047	0.161133	0.688116	0.983903	chr1:18857757-19789085	PQLC2 (+11093)	CAPZB (+161243)
1	18882757	18885308	1	19915949	19919547	0	0	2	1	0	1	2	1	2	3	3	4	1033715	0	0	0.318938	3.43962	0.105079	0.745818	0.983903	chr1:18857757-19944547	CAPZB (+83512)	PQLC2 (+88824)
1	18906213	18908609	1	18911777	18914308	18	34	25	66	20	38	29	70	4	143	4	157	5631	0	0	0.0902349	7.16245	0.0905467	0.763483	0.983903	chr1:18881213-18939308	ALDH4A1 (-7480)	ENSG00000255275 (+10860)
1	18906213	18908609	1	18971558	18973585	10	5	3	14	7	5	2	11	4	32	4	25	65160	0	0	-0.400676	5.09395	0.785226	0.375548	0.983903	chr1:18881213-18998585	ENSG00000255275 (-18778)	IFFO2 (+16787)
1	18906213	18908609	1	19111994	19114768	2	0	0	6	2	0	0	6	2	8	2	8	205970	0.000283286	4.60158e-05	-0.0427535	3.88963	0.00355996	0.952422	0.983903	chr1:18881213-19139768	IFFO2 (-53805)	UBR4 (+199785)
1	18906213	18908609	1	19340608	19347079	0	1	2	2	0	1	2	2	3	5	3	5	436432	3.82195e-14	1.66533e-15	-0.045854	3.61111	0.00282794	0.95759	0.983903	chr1:18881213-19372079	IFFO2 (-169960)	UBR4 (+83630)
1	18906213	18908609	1	19438850	19441011	0	1	0	1	0	1	0	1	2	2	2	2	532519	1.89362e-05	2.61509e-06	-0.0401177	3.2293	0.00116859	0.97273	0.983903	chr1:18881213-19466011	IFFO2 (-216926)	UBR4 (+36664)
1	18906213	18908609	1	19486818	19488732	0	0	1	1	0	0	1	2	2	2	2	3	580364	1.30769e-07	1.28068e-08	0.437939	3.30074	0.158208	0.690812	0.983903	chr1:18881213-19513732	IFFO2 (-240787)	UBR4 (+12803)
1	18906213	18908609	1	19581390	19583931	0	1	0	1	0	1	0	1	2	2	2	2	675249	1.99544e-06	2.28597e-07	-0.0401177	3.2293	0.00116859	0.97273	0.983903	chr1:18881213-19608931	UBR4 (-34796)	MRTO4 (-6467)
1	18906213	18908609	1	19652939	19655156	0	0	1	2	0	0	1	3	2	3	2	4	746636	2.221e-13	1.05471e-14	0.31385	3.42603	0.102126	0.749293	0.983903	chr1:18881213-19680156	EMC1 (-29133)	AKR7A3 (+8565)
1	18906213	18908609	1	19659091	19662859	2	1	1	0	2	1	1	0	3	4	3	4	753564	2.74783e-15	1.11022e-16	-0.0458486	3.51427	0.00238878	0.961019	0.983903	chr1:18881213-19687859	EMC1 (-32984)	AKR7A3 (+4714)
1	18906213	18908609	1	19703651	19706261	1	2	1	1	1	2	1	1	4	5	4	5	797545	0	0	-0.0470504	3.61857	0.00296536	0.956573	0.983903	chr1:18881213-19731261	AKR7A3 (-16987)	AKR7A2 (+5909)
1	18906213	18908609	1	20638586	20641989	0	0	1	1	0	0	1	1	2	2	2	2	1732876	8.82747e-09	6.85914e-10	-0.0396386	3.23341	0.00114606	0.972994	0.983903	chr1:18881213-20666989	TMCO4 (+25816)	HTR6 (+108814)
1	18911777	18914308	1	18971558	18973585	6	6	4	16	6	6	4	18	4	32	4	34	59529	0	0	0.0317501	5.23767	0.00547057	0.94104	0.983903	chr1:18886777-18998585	ENSG00000255275 (-21560)	IFFO2 (+14005)
1	18911777	18914308	1	19095302	19097166	1	3	1	4	1	3	1	4	4	9	4	9	183191	0.000134656	2.09139e-05	-0.0476901	3.98895	0.00479968	0.944767	0.983903	chr1:18886777-19122166	IFFO2 (-47786)	UBR4 (+205804)
1	18911777	18914308	1	19111994	19114768	1	3	1	3	1	3	1	3	4	8	4	8	200338	0.000337171	5.76616e-05	-0.048083	3.90701	0.00444772	0.946827	0.983903	chr1:18886777-19139768	IFFO2 (-56587)	UBR4 (+197003)
1	18911777	18914308	1	19240306	19242600	1	2	2	1	1	2	1	1	4	6	4	5	328410	1.70089e-10	1.0915e-11	-0.293511	3.67544	0.123961	0.724777	0.983903	chr1:18886777-19267600	IFFO2 (-120503)	UBR4 (+133087)
1	18911777	18914308	1	19340608	19347079	2	0	0	1	2	0	0	1	2	3	2	3	430801	2.03792e-07	2.04368e-08	-0.0419647	3.37761	0.0016578	0.967522	0.983903	chr1:18886777-19372079	IFFO2 (-172742)	UBR4 (+80848)
1	18911777	18914308	1	19372728	19375522	1	1	0	0	1	1	0	1	2	2	3	3	461082	2.24815e-06	2.60608e-07	0.436486	3.30848	0.15733	0.691626	0.983903	chr1:18886777-19400522	IFFO2 (-186964)	UBR4 (+66626)
1	18911777	18914308	1	19438850	19441011	0	1	0	1	0	1	0	1	2	2	2	2	526888	2.1344e-05	2.97043e-06	-0.0401177	3.2293	0.00116859	0.97273	0.983903	chr1:18886777-19466011	IFFO2 (-219708)	UBR4 (+33882)
1	18911777	18914308	1	19486818	19488732	1	0	0	1	1	0	0	3	2	2	2	4	574732	2.45408e-09	1.765e-10	0.794026	3.36587	0.570361	0.450115	0.983903	chr1:18886777-19513732	IFFO2 (-243569)	UBR4 (+10021)
1	18911777	18914308	1	19652939	19655156	0	1	1	1	0	1	1	1	3	3	3	3	741005	4.15388e-11	2.47979e-12	-0.0435032	3.3715	0.00176417	0.966497	0.983903	chr1:18886777-19680156	EMC1 (-31915)	AKR7A3 (+5783)
1	18911777	18914308	1	19659091	19662859	1	0	1	3	1	0	1	4	3	5	3	6	747932	0	0	0.191039	3.65726	0.0528096	0.818244	0.983903	chr1:18886777-19687859	EMC1 (-35766)	AKR7A3 (+1932)
1	18911777	18914308	1	20660488	20662861	0	1	1	1	0	1	1	1	3	3	3	3	1748632	9.76436e-14	4.44089e-15	-0.0435032	3.3715	0.00176417	0.966497	0.983903	chr1:18886777-20687861	TMCO4 (+12598)	HTR6 (+122032)
1	18971558	18973585	1	19340608	19347079	0	0	1	2	0	0	1	2	2	3	2	3	371272	3.22992e-06	3.87978e-07	-0.04173	3.36485	0.00164171	0.96768	0.983903	chr1:18946558-19372079	IFFO2 (-202633)	UBR4 (+50957)
1	19095302	19097166	1	19652939	19655156	0	1	0	2	0	1	0	2	2	3	2	3	557813	2.22636e-09	1.59502e-10	-0.0422	3.3608	0.00167388	0.967365	0.983903	chr1:19070302-19680156	PQLC2 (+62901)	CAPZB (+109435)
1	19095302	19097166	1	19703651	19706261	1	0	1	0	1	0	1	0	2	2	2	2	608722	4.25351e-06	5.24456e-07	-0.0404382	3.24535	0.00118366	0.972555	0.983903	chr1:19070302-19731261	CAPZB (+83882)	PQLC2 (+88454)
1	19111994	19114768	1	19652939	19655156	0	2	0	1	0	2	0	1	2	3	2	3	540666	2.90686e-09	2.1047e-10	-0.0439705	3.36744	0.00179733	0.966184	0.983903	chr1:19086994-19680156	PQLC2 (+71247)	CAPZB (+101089)
1	19111994	19114768	1	19659091	19662859	1	0	1	0	1	0	1	0	2	2	2	2	547594	9.74357e-06	1.29054e-06	-0.0404382	3.24535	0.00118366	0.972555	0.983903	chr1:19086994-19687859	PQLC2 (+75099)	CAPZB (+97237)
1	19111994	19114768	1	19703651	19706261	0	1	2	0	0	1	2	0	2	3	2	3	591575	8.93607e-10	6.16344e-11	-0.0448256	3.38226	0.00185827	0.965616	0.983903	chr1:19086994-19731261	CAPZB (+75536)	PQLC2 (+96800)
1	19178522	19181156	1	19652939	19655156	1	2	2	3	1	2	2	2	4	8	4	7	474208	0	0	-0.221988	3.86791	0.0905256	0.76351	0.983903	chr1:19153522-19680156	CAPZB (+67825)	PQLC2 (+104511)
1	19178522	19181156	1	19659091	19662859	1	1	1	2	1	1	1	2	4	5	4	5	481136	2.74783e-15	1.11022e-16	-0.0453305	3.61211	0.00276918	0.958032	0.983903	chr1:19153522-19687859	CAPZB (+63973)	PQLC2 (+108363)
1	19178522	19181156	1	20099989	20102114	1	0	0	1	1	0	0	1	2	2	2	2	921212	1.24853e-07	1.22027e-08	-0.0391019	3.23443	0.00112128	0.973287	0.983903	chr1:19153522-20127114	NBL1 (-2914)
1	19240306	19242600	1	19340608	19347079	3	2	1	3	3	2	1	2	4	9	4	8	102390	0.00718936	0.0021972	-0.201682	3.96437	0.0823366	0.774156	0.983903	chr1:19215306-19372079	AKR7A3 (-4443)
1	19240306	19242600	1	19581390	19583931	2	3	1	3	2	3	1	2	4	9	4	8	341207	0	0	-0.202687	3.95954	0.0831279	0.773102	0.983903	chr1:19215306-19608931	CAPZB (+72545)	PQLC2 (+99791)
1	19240306	19242600	1	19652939	19655156	3	1	0	7	3	1	0	6	3	11	3	10	412594	0	0	-0.169648	4.10273	0.0686766	0.793273	0.983903	chr1:19215306-19680156	CAPZB (+36933)	PQLC2 (+135403)
1	19240306	19242600	1	19659091	19662859	2	1	1	4	2	1	1	4	4	8	4	8	419522	0	0	-0.0455258	3.90571	0.00400903	0.949514	0.983903	chr1:19215306-19687859	CAPZB (+33081)	PQLC2 (+139255)
1	19240306	19242600	1	20492895	20495644	0	1	0	1	0	1	0	1	2	2	2	2	1252816	2.18458e-08	1.86896e-09	-0.0401177	3.2293	0.00116859	0.97273	0.983903	chr1:19215306-20520644	RNF186 (-52697)	OTUD3 (-14538)
1	19340608	19347079	1	19372728	19375522	2	1	0	2	3	5	4	6	3	5	4	18	30281	0.00320639	0.000905333	1.70426	4.19686	6.31454	0.0119752	0.16607	chr1:19315608-19400522	PQLC2 (+45737)	CAPZB (+126599)
1	19340608	19347079	1	19390037	19392572	4	6	4	10	4	7	5	12	4	24	4	28	47461	0	0	0.163791	4.98496	0.12393	0.724811	0.983903	chr1:19315608-19417572	PQLC2 (+54262)	CAPZB (+118074)
1	19340608	19347079	1	19438850	19441011	1	2	3	3	1	3	4	3	4	9	4	11	96087	0.00071338	0.000169156	0.231392	4.08689	0.12197	0.726907	0.983903	chr1:19315608-19466011	PQLC2 (+78482)	CAPZB (+93854)
1	19340608	19347079	1	19486818	19488732	2	2	1	2	3	3	2	2	4	7	4	10	143931	0.0010868	0.000271756	0.447584	3.96632	0.398557	0.527836	0.983903	chr1:19315608-19513732	CAPZB (+69994)	PQLC2 (+102342)
1	19340608	19347079	1	19581390	19583931	4	9	7	18	4	12	8	20	4	38	4	44	238817	0	0	0.156899	5.49234	0.152124	0.696514	0.983903	chr1:19315608-19608931	CAPZB (+22394)	PQLC2 (+149942)
1	19340608	19347079	1	19652939	19655156	8	17	14	17	11	21	19	22	4	56	4	73	310204	0	0	0.328714	6.10191	0.852334	0.355893	0.983903	chr1:19315608-19680156	MINOS1-NBL1 (-99097)	CAPZB (-13218)
1	19340608	19347079	1	19659091	19662859	7	11	8	13	7	14	9	15	4	39	4	45	317131	0	0	0.146323	5.55586	0.134366	0.713948	0.983903	chr1:19315608-19687859	MINOS1-NBL1 (-95245)	CAPZB (-17070)
1	19340608	19347079	1	19703651	19706261	2	1	1	4	2	2	1	8	4	8	4	13	361112	0	0	0.599953	4.1044	0.836383	0.360433	0.983903	chr1:19315608-19731261	MINOS1-NBL1 (-73544)	CAPZB (-38771)
1	19340608	19347079	1	19714346	19716963	2	2	1	1	2	2	1	1	4	6	4	6	371811	5.36494e-15	2.22045e-16	-0.0477154	3.73087	0.00350342	0.952801	0.983903	chr1:19315608-19741963	MINOS1-NBL1 (-68193)	CAPZB (-44122)
1	19340608	19347079	1	19760481	19764085	1	0	1	1	1	0	1	2	3	3	3	4	418439	9.23068e-09	7.20934e-10	0.312847	3.43767	0.101551	0.749977	0.983903	chr1:19315608-19789085	CAPZB (-67683)	MINOS1-NBL1 (-44632)
1	19340608	19347079	1	19880310	19883586	1	0	0	1	1	0	0	2	2	2	2	3	538104	2.82402e-07	2.88641e-08	0.43846	3.30176	0.158521	0.690522	0.983903	chr1:19315608-19908586	NBL1 (-31135)	MINOS1 (+15107)
1	19340608	19347079	1	20492895	20495644	0	0	1	2	0	0	1	1	2	3	2	2	1150426	1.05418e-10	6.59783e-12	-0.519308	3.30074	0.223084	0.6367	0.983903	chr1:19315608-20520644	PLA2G2E (+5491)	OTUD3 (+35613)
1	19340608	19347079	1	20521516	20524110	1	1	0	0	1	1	0	0	2	2	2	2	1178969	2.85949e-08	2.51741e-09	-0.0409191	3.24122	0.00120664	0.97229	0.983903	chr1:19315608-20549110	PLA2G2E (-8742)	PLA2G2A (+47384)
1	19340608	19347079	1	20731432	20734288	1	0	0	1	1	0	0	1	2	2	2	2	1389016	1.61889e-08	1.34154e-09	-0.0391019	3.23443	0.00112128	0.973287	0.983903	chr1:19315608-20759288	PLA2G2A (-57705)	PLA2G5 (-32760)
1	19372728	19375522	1	19390037	19392572	1	2	1	5	4	6	1	8	4	9	4	19	17179	0.00051419	0.000109863	0.993105	4.35485	2.75433	0.0969911	0.365963	chr1:19347728-19417572	PQLC2 (+70322)	CAPZB (+102014)
1	19372728	19375522	1	19581390	19583931	1	1	0	4	2	4	3	5	3	6	4	14	208535	5.01739e-06	6.28372e-07	1.12711	4.07162	2.70255	0.100188	0.365963	chr1:19347728-19608931	CAPZB (+6334)	PQLC2 (+166002)
1	19372728	19375522	1	19652939	19655156	1	0	2	3	2	1	2	6	3	6	4	11	279922	4.6035e-07	4.83241e-08	0.766361	3.94837	1.14329	0.284959	0.928084	chr1:19347728-19680156	MINOS1-NBL1 (-83037)	CAPZB (-29278)
1	19372728	19375522	1	19659091	19662859	0	1	0	3	0	2	2	2	2	4	3	6	286850	0.000193698	3.07002e-05	0.502803	3.60316	0.333344	0.563696	0.983903	chr1:19347728-19687859	MINOS1-NBL1 (-79185)	CAPZB (-33130)
1	19372728	19375522	1	19703651	19706261	0	0	1	2	0	0	1	2	2	3	2	3	330831	5.315e-05	7.81479e-06	-0.04173	3.36485	0.00164171	0.96768	0.983903	chr1:19347728-19731261	MINOS1-NBL1 (-57484)	CAPZB (-54831)
1	19372728	19375522	1	19714346	19716963	1	1	0	0	1	0	0	2	2	2	2	3	341529	0.000313223	5.19816e-05	0.429765	3.30547	0.153278	0.695422	0.983903	chr1:19347728-19741963	CAPZB (-60182)	MINOS1-NBL1 (-52133)
1	19390037	19392572	1	19465248	19470352	0	3	3	2	2	2	3	8	3	8	4	15	76495	9.39476e-05	1.42868e-05	0.794138	4.19005	1.54496	0.213881	0.720074	chr1:19365037-19495352	CAPZB (+54469)	PQLC2 (+117867)
1	19390037	19392572	1	19486818	19488732	0	2	3	7	1	4	3	8	3	12	4	16	96470	4.976e-08	4.61194e-09	0.355236	4.34817	0.370155	0.54292	0.983903	chr1:19365037-19513732	CAPZB (+45279)	PQLC2 (+127057)
1	19390037	19392572	1	19581390	19583931	4	6	8	9	4	6	8	10	4	27	4	28	191356	0	0	-0.00459683	5.06667	9.7744e-05	0.992112	0.992732	chr1:19365037-19608931	CAPZB (-2320)
1	19390037	19392572	1	19652939	19655156	5	5	6	11	5	5	7	11	4	27	4	28	262743	0	0	0.00627359	5.05864	0.000186337	0.989109	0.989953	chr1:19365037-19680156	MINOS1-NBL1 (-74382)	CAPZB (-37933)
1	19390037	19392572	1	19659091	19662859	9	1	3	11	9	1	3	11	4	24	4	24	269670	0	0	-0.0443954	4.9131	0.00865241	0.925889	0.983903	chr1:19365037-19687859	MINOS1-NBL1 (-70531)	CAPZB (-41784)
1	19390037	19392572	1	19703651	19706261	2	4	0	3	2	6	0	3	3	9	3	11	313651	0	0	0.22697	4.07826	0.117555	0.731701	0.983903	chr1:19365037-19731261	CAPZB (-63485)	MINOS1-NBL1 (-48830)
1	19390037	19392572	1	19714346	19716963	1	0	0	3	1	0	0	3	2	4	2	4	324350	8.2941e-07	8.98704e-08	-0.0420659	3.48552	0.00204736	0.96391	0.983903	chr1:19365037-19741963	CAPZB (-68836)	MINOS1-NBL1 (-43479)
1	19390037	19392572	1	19760481	19764085	1	0	0	1	1	0	0	1	2	2	2	2	370978	0.000678818	0.000159279	-0.0391019	3.23443	0.00112128	0.973287	0.983903	chr1:19365037-19789085	CAPZB (-92397)	MINOS1-NBL1 (-19918)
1	19390037	19392572	1	19880310	19883586	0	1	1	0	0	1	1	1	2	2	3	3	490643	8.42868e-07	9.13993e-08	0.435963	3.30746	0.157018	0.691917	0.983903	chr1:19365037-19908586	NBL1 (-6420)	MINOS1 (+39822)
1	19390037	19392572	1	21268589	21271408	0	1	0	1	0	1	0	1	2	2	2	2	1878694	5.96764e-09	4.47181e-10	-0.0401177	3.2293	0.00116859	0.97273	0.983903	chr1:19365037-21296408	VWA5B1 (+39804)	CAMK2N1 (+155497)
1	19438850	19441011	1	19581390	19583931	1	0	2	6	1	1	2	7	3	9	4	11	142730	0.000117879	1.81733e-05	0.226371	4.06061	0.116894	0.732428	0.983903	chr1:19413850-19608931	MINOS1-NBL1 (-85588)	CAPZB (-26727)
1	19438850	19441011	1	19652939	19655156	4	5	3	5	4	4	4	6	4	17	4	18	214117	0	0	0.0281442	4.59206	0.00278247	0.957932	0.983903	chr1:19413850-19680156	CAPZB (-62339)	MINOS1-NBL1 (-49976)
1	19438850	19441011	1	19659091	19662859	2	2	0	3	2	2	0	5	3	7	3	9	221044	0.00051987	0.000111554	0.282881	3.90186	0.153828	0.694904	0.983903	chr1:19413850-19687859	CAPZB (-66191)	MINOS1-NBL1 (-46124)
1	19438850	19441011	1	21254020	21256332	1	0	0	1	1	0	0	1	2	2	2	2	1815245	8.10126e-09	6.23561e-10	-0.0391019	3.23443	0.00112128	0.973287	0.983903	chr1:19413850-21281332	VWA5B1 (+56672)	CAMK2N1 (+138629)
1	19465248	19470352	1	19581390	19583931	0	3	3	1	5	6	5	6	3	7	4	22	114860	5.51768e-09	4.11401e-10	1.5395	4.41494	6.32098	0.0119318	0.165492	chr1:19440248-19608931	MINOS1-NBL1 (-72389)	CAPZB (-39926)
1	19486818	19488732	1	19581390	19583931	0	3	0	8	1	5	0	8	2	11	3	14	94885	2.73001e-06	3.22307e-07	0.296294	4.23143	0.236596	0.626676	0.983903	chr1:19461818-19608931	MINOS1-NBL1 (-61604)	CAPZB (-50711)
1	19486818	19488732	1	19652939	19655156	3	3	3	4	3	4	3	4	4	13	4	14	166272	2.01823e-10	1.30611e-11	0.0536905	4.34631	0.00831572	0.927341	0.983903	chr1:19461818-19680156	CAPZB (-86323)	MINOS1-NBL1 (-25992)
1	19486818	19488732	1	19659091	19662859	0	0	2	5	0	0	2	5	2	7	2	7	173200	0.00684675	0.00208339	-0.0440076	3.79994	0.00339181	0.953558	0.983903	chr1:19461818-19687859	CAPZB (-90175)	MINOS1-NBL1 (-22140)
1	19581390	19583931	1	19652939	19655156	1	1	2	9	1	1	2	9	4	13	4	13	71387	9.47934e-07	1.03411e-07	-0.0440687	4.27121	0.00546721	0.941058	0.983903	chr1:19556390-19680156	NBL1 (-24959)	MINOS1 (+21283)
1	19581390	19583931	1	19659091	19662859	2	2	0	6	2	2	0	8	3	10	3	12	78314	0.000208647	3.32077e-05	0.195627	4.13396	0.0942375	0.758858	0.983903	chr1:19556390-19687859	NBL1 (-21107)	MINOS1 (+25135)
1	19652939	19655156	1	19659091	19662859	29	20	25	60	29	21	27	60	4	134	4	137	6927	0	0	-0.0106173	7.05758	0.00121494	0.972195	0.983903	chr1:19627939-19687859	HTR6 (-7388)	NBL1 (+14667)
1	19652939	19655156	1	19703651	19706261	2	2	1	7	2	2	1	7	4	12	4	12	50908	3.21968e-05	4.59822e-06	-0.0454888	4.2124	0.00547093	0.941038	0.983903	chr1:19627939-19731261	HTR6 (+14313)	TMCO4 (+120317)
1	19652939	19655156	1	19714346	19716963	0	5	0	4	0	5	0	4	2	9	2	9	61607	0.00354894	0.00101281	-0.0490241	3.98038	0.00506065	0.943288	0.983903	chr1:19627939-19741963	HTR6 (+19664)	TMCO4 (+114966)
1	19652939	19655156	1	21254020	21256332	1	0	0	3	1	0	0	3	2	4	2	4	1601128	0	0	-0.0420659	3.48552	0.00204736	0.96391	0.983903	chr1:19627939-21281332	CAMK2N1 (+31584)	VWA5B1 (+163717)
1	19659091	19662859	1	19703651	19706261	6	7	4	9	6	7	4	9	4	26	4	26	43981	0	0	-0.0504719	5.00164	0.0117834	0.913558	0.983903	chr1:19634091-19731261	HTR6 (+17389)	TMCO4 (+117241)
1	19659091	19662859	1	19760481	19764085	0	3	1	5	0	5	3	6	3	9	3	14	101308	8.6442e-06	1.13618e-06	0.567106	4.17758	0.802796	0.370259	0.983903	chr1:19634091-19789085	HTR6 (+46301)	TMCO4 (+88329)
1	19659091	19662859	1	20521516	20524110	0	1	1	0	0	1	1	0	2	2	2	2	861838	2.21505e-07	2.23233e-08	-0.0414573	3.24019	0.00123242	0.971995	0.983903	chr1:19634091-20549110	PLA2G5 (+21393)	PLA2G2D (+27956)
1	19703651	19706261	1	19714346	19716963	8	8	6	12	8	8	6	12	4	34	4	34	10698	0	0	-0.0503603	5.30871	0.0139932	0.905835	0.983903	chr1:19678651-19741963	HTR6 (+45020)	TMCO4 (+89610)
1	19703651	19706261	1	20211250	20214268	0	1	1	1	0	1	1	1	3	3	3	3	507803	8.53123e-09	6.60518e-10	-0.0435032	3.3715	0.00176417	0.966497	0.983903	chr1:19678651-20239268	PLA2G2E (-35343)	PLA2G2A (+20783)
1	19703651	19706261	1	20521516	20524110	1	0	0	1	1	0	0	1	2	2	2	2	817857	3.12537e-07	3.212e-08	-0.0391019	3.23443	0.00112128	0.973287	0.983903	chr1:19678651-20549110	PLA2G2D (+5676)	PLA2G5 (+43673)
1	19703651	19706261	1	20731432	20734288	1	2	0	0	1	2	0	0	2	3	2	3	1027904	5.86177e-13	2.93099e-14	-0.0447593	3.37919	0.00185378	0.965657	0.983903	chr1:19678651-20759288	VWA5B1 (-71949)	UBXN10 (+32885)
1	19714346	19716963	1	19760481	19764085	3	4	2	2	4	4	3	4	4	11	4	15	46628	2.18715e-05	3.04839e-06	0.3774	4.31844	0.394987	0.52969	0.983903	chr1:19689346-19789085	TMCO4 (+60701)	HTR6 (+73929)
1	19714346	19716963	1	20492895	20495644	2	0	0	1	2	0	0	1	2	3	2	3	778615	2.69278e-11	1.57374e-12	-0.0419647	3.37761	0.0016578	0.967522	0.983903	chr1:19689346-20520644	PLA2G2D (+14562)	PLA2G5 (+34787)
1	19760481	19764085	1	20360584	20363931	0	1	0	1	1	1	0	1	2	2	3	3	599974	8.29984e-08	7.93879e-09	0.450195	3.30248	0.165736	0.683929	0.983903	chr1:19735481-20388931	PLA2G2A (-82463)	PLA2G5 (-8002)
1	19760481	19764085	1	21254020	21256332	0	0	1	1	0	0	1	1	2	2	2	2	1492893	1.04844e-08	8.3012e-10	-0.0396386	3.23341	0.00114606	0.972994	0.983903	chr1:19735481-21281332	MUL1 (-246)
1	19760481	19764085	1	21367068	21371657	0	0	1	1	0	0	1	1	2	2	2	2	1607079	9.09128e-09	7.089e-10	-0.0396386	3.23341	0.00114606	0.972994	0.983903	chr1:19735481-21396657	MUL1 (-57908)	CDA (-22879)
1	19797647	19800581	1	20492895	20495644	0	1	0	1	0	1	0	1	2	2	2	2	695155	1.31892e-06	1.46409e-07	-0.0401177	3.2293	0.00116859	0.97273	0.983903	chr1:19772647-20520644	PLA2G2F (+7320)	PLA2G2C (+28548)
1	19880310	19883586	1	20211250	20214268	1	1	0	0	1	1	1	1	2	2	4	4	330811	3.94027e-05	5.69215e-06	0.803096	3.37767	0.581784	0.445614	0.983903	chr1:19855310-20239268	PLA2G2A (-67546)	PLA2G5 (-22919)
1	19915949	19919547	1	20099989	20102114	2	1	1	2	2	1	1	3	4	6	4	7	183303	0.0088833	0.00276559	0.154038	3.7722	0.0390872	0.843276	0.983903	chr1:19890949-20127114	PLA2G5 (-61176)	PLA2G2A (-29289)
1	19915949	19919547	1	20151328	20153523	0	4	3	2	0	5	4	4	3	9	3	13	234677	1.7713e-08	1.48242e-09	0.448523	4.16054	0.489553	0.484127	0.983903	chr1:19890949-20178523	PLA2G2A (-54993)	PLA2G5 (-35472)
1	19915949	19919547	1	20193595	20197251	0	2	1	8	2	4	1	10	3	11	4	17	277675	3.60459e-13	1.75415e-14	0.563743	4.33477	0.92143	0.3371	0.983903	chr1:19890949-20222251	PLA2G2A (-76857)	PLA2G5 (-13608)
1	19915949	19919547	1	20375791	20377877	1	0	0	1	1	0	0	1	2	2	2	2	459086	4.57048e-05	6.65936e-06	-0.0391019	3.23443	0.00112128	0.973287	0.983903	chr1:19890949-20402877	PLA2G2F (+7587)	PLA2G2C (+28281)
1	19915949	19919547	1	20492895	20495644	0	1	3	1	2	3	3	1	3	5	4	9	576521	0	0	0.751821	3.83285	0.948291	0.330155	0.983903	chr1:19890949-20520644	VWA5B1 (-85122)	UBXN10 (+19712)
1	19915949	19919547	1	20693604	20698385	0	0	1	1	0	0	1	1	2	2	2	2	778246	4.22877e-07	4.41745e-08	-0.0396386	3.23341	0.00114606	0.972994	0.983903	chr1:19890949-20723385	VWA5B1 (+16248)	CAMK2N1 (+179053)
1	20099989	20102114	1	20151328	20153523	3	2	3	6	5	2	3	6	4	14	4	16	51374	1.64902e-07	1.63465e-08	0.149743	4.43762	0.0695013	0.792064	0.983903	chr1:20074989-20178523	PLA2G2F (-12570)	PLA2G2D (-7199)
1	20099989	20102114	1	20492895	20495644	0	1	0	1	0	1	0	1	2	2	2	2	393218	0.000363382	6.48725e-05	-0.0401177	3.2293	0.00116859	0.97273	0.983903	chr1:20074989-20520644	VWA5B1 (+6898)	CAMK2N1 (+188403)
1	20099989	20102114	1	21367068	21371657	0	0	1	1	0	0	1	1	2	2	2	2	1268311	2.07635e-08	1.7669e-09	-0.0396386	3.23341	0.00114606	0.972994	0.983903	chr1:20074989-21396657	SH2D5 (-3287)
1	20151328	20153523	1	20521516	20524110	0	1	1	2	0	1	1	3	3	4	3	5	370387	2.02201e-10	1.30869e-11	0.238556	3.54701	0.0709091	0.790018	0.983903	chr1:20126328-20549110	VWA5B1 (+46800)	CAMK2N1 (+148501)
1	20193595	20197251	1	20492895	20495644	1	4	0	2	3	5	1	4	3	7	4	13	298846	0	0	0.802822	4.0801	1.41819	0.233701	0.781747	chr1:20168595-20520644	VWA5B1 (+53701)	CAMK2N1 (+141600)
1	20211250	20214268	1	20492895	20495644	1	2	0	4	1	2	1	4	3	7	4	8	281510	1.51493e-06	1.6972e-07	0.139581	3.85262	0.0355042	0.850543	0.983903	chr1:20186250-20520644	VWA5B1 (+62528)	CAMK2N1 (+132773)
1	20211250	20214268	1	20521516	20524110	1	2	1	0	1	2	1	0	3	4	3	4	310054	6.88412e-06	8.88325e-07	-0.0468417	3.5092	0.00248285	0.960259	0.983903	chr1:20186250-20549110	VWA5B1 (+76761)	CAMK2N1 (+118540)
1	20211250	20214268	1	21268589	21271408	0	1	0	1	0	1	0	1	2	2	2	2	1057239	2.70099e-08	2.36363e-09	-0.0401177	3.2293	0.00116859	0.97273	0.983903	chr1:20186250-21296408	SH2D5 (-8793)	HP1BP3 (+45359)
1	20360584	20363931	1	20492895	20495644	1	3	5	1	2	4	3	1	4	10	4	10	132012	5.52207e-05	8.13695e-06	-0.0550025	4.10371	0.00685481	0.934016	0.983903	chr1:20335584-20520644	CAMK2N1 (+58106)	VWA5B1 (+137195)
1	20492895	20495644	1	20521516	20524110	2	3	1	6	2	4	1	7	4	12	4	14	28543	0.000313076	5.19516e-05	0.162111	4.286	0.0734997	0.786308	0.983903	chr1:20467895-20549110	MUL1 (-342)
1	20492895	20495644	1	21534088	21535845	0	0	1	1	0	0	1	1	2	2	2	2	1040697	2.68043e-08	2.34409e-09	-0.0396386	3.23341	0.00114606	0.972994	0.983903	chr1:20467895-21560845	HP1BP3 (-227682)	EIF4G3 (+162477)
1	20521516	20524110	1	20632370	20635112	3	7	1	4	3	6	2	4	4	15	4	15	110928	3.2996e-09	2.40203e-10	-0.0478668	4.43901	0.00715699	0.93258	0.983903	chr1:20496516-20660112	MUL1 (-70153)	CDA (-10634)
1	20521516	20524110	1	20638586	20641989	0	10	3	13	1	16	5	16	3	26	4	38	117474	0	0	0.491504	5.18919	1.26444	0.260813	0.860598	chr1:20496516-20666989	MUL1 (-73592)	CDA (-7195)
1	20521516	20524110	1	20693604	20698385	1	1	1	3	3	3	1	6	4	6	4	13	173181	6.38907e-05	9.49799e-06	1.0034	4.03203	2.08521	0.148732	0.518801	chr1:20496516-20723385	PINK1 (-23504)	CDA (+21003)
1	20521516	20524110	1	21268589	21271408	0	1	0	1	0	1	0	1	2	2	2	2	747185	7.42488e-07	7.99544e-08	-0.0401177	3.2293	0.00116859	0.97273	0.983903	chr1:20496516-21296408	HP1BP3 (-109774)	EIF4G3 (+280385)
1	20521516	20524110	1	21367068	21371657	0	2	0	1	0	1	0	1	2	3	2	2	846549	2.16137e-09	1.54623e-10	-0.528316	3.30037	0.229656	0.631779	0.983903	chr1:20496516-21396657	HP1BP3 (-159899)	EIF4G3 (+230260)
1	20521516	20524110	1	21534088	21535845	0	1	0	2	0	1	0	2	2	3	2	3	1012153	6.28821e-13	3.15303e-14	-0.0422	3.3608	0.00167388	0.967365	0.983903	chr1:20496516-21560845	HP1BP3 (-241993)	EIF4G3 (+148166)
1	20521516	20524110	1	21702710	21704334	1	0	0	2	1	1	0	2	2	3	3	4	1180709	0	0	0.320938	3.42998	0.106239	0.744467	0.983903	chr1:20496516-21729334	HP1BP3 (-326237)	EIF4G3 (+63922)
1	20632370	20635112	1	20638586	20641989	5	7	5	18	6	13	10	27	4	35	4	56	6546	0	0	0.615586	5.61141	2.43857	0.118384	0.416934	chr1:20607370-20666989	PINK1 (+3725)	DDOST (+24364)
1	20632370	20635112	1	20660488	20662861	2	4	1	8	1	4	1	6	4	15	4	12	27933	0.0007318	0.000174316	-0.352614	4.31554	0.357003	0.550175	0.983903	chr1:20607370-20687861	DDOST (+13928)	PINK1 (+14161)
1	20632370	20635112	1	21254020	21256332	1	0	0	3	1	0	0	3	2	4	2	4	621435	9.29887e-14	4.21885e-15	-0.0420659	3.48552	0.00204736	0.96391	0.983903	chr1:20607370-21281332	HP1BP3 (-157663)	EIF4G3 (+232496)
1	20638586	20641989	1	20660488	20662861	4	4	3	9	5	10	6	12	4	20	4	33	21387	2.74783e-15	1.11022e-16	0.663662	5.00889	2.01063	0.1562	0.543345	chr1:20613586-20687861	DDOST (+10820)	PINK1 (+17269)
1	20638586	20641989	1	21215707	21219186	2	1	0	2	2	1	0	1	3	5	3	4	577159	5.36494e-15	2.22045e-16	-0.327443	3.55951	0.133664	0.714662	0.983903	chr1:20613586-21244186	HP1BP3 (-142198)	EIF4G3 (+247961)
1	20638586	20641989	1	21333785	21336292	2	0	0	2	2	0	1	2	2	4	3	5	694751	0	0	0.250997	3.55804	0.0777598	0.780357	0.983903	chr1:20613586-21361292	HP1BP3 (-200751)	EIF4G3 (+189408)
1	20638586	20641989	1	21367068	21371657	0	0	2	2	0	1	3	1	2	4	3	5	729075	0	0	0.256459	3.55894	0.0808863	0.7761	0.983903	chr1:20613586-21396657	HP1BP3 (-218434)	EIF4G3 (+171725)
1	20638586	20641989	1	21963192	21965379	1	0	1	1	1	0	1	1	3	3	3	3	1323998	1.75306e-13	8.21565e-15	-0.0424994	3.37659	0.0016943	0.967167	0.983903	chr1:20613586-21990379	NBPF3 (-138330)	ECE1 (-11494)
1	20660488	20662861	1	21231150	21233294	1	0	0	1	1	1	0	1	2	2	3	3	570547	2.49672e-07	2.53434e-08	0.445181	3.30477	0.162641	0.686736	0.983903	chr1:20635488-21258294	HP1BP3 (-160203)	EIF4G3 (+229956)
1	20660488	20662861	1	21813089	21815554	1	1	0	0	1	1	0	0	2	2	2	2	1152647	3.36869e-08	3.01627e-09	-0.0409191	3.24122	0.00120664	0.97229	0.983903	chr1:20635488-21840554	EIF4G3 (-61174)	ECE1 (+52468)
1	20693604	20698385	1	21193781	21196536	0	1	1	1	1	2	1	3	3	3	4	7	499164	0	0	1.04812	3.6092	1.38723	0.238873	0.796687	chr1:20668604-21221536	HP1BP3 (-158382)	EIF4G3 (+231777)
1	20693604	20698385	1	21215707	21219186	1	2	0	2	2	1	0	1	3	5	3	4	521452	2.57684e-14	1.11022e-15	-0.322575	3.55726	0.130102	0.718326	0.983903	chr1:20668604-21244186	HP1BP3 (-169707)	EIF4G3 (+220452)
1	20693604	20698385	1	21231150	21233294	1	0	1	1	1	1	3	2	3	3	4	7	536227	0	0	1.05827	3.61856	1.41232	0.234672	0.784497	chr1:20668604-21258294	HP1BP3 (-176761)	EIF4G3 (+213398)
1	20693604	20698385	1	21254020	21256332	2	2	0	2	4	4	1	7	3	6	4	16	559181	0	0	1.28444	4.15413	3.69049	0.0547236	0.351372	chr1:20668604-21281332	HP1BP3 (-188280)	EIF4G3 (+201879)
1	20693604	20698385	1	21268589	21271408	0	0	1	1	0	1	1	2	2	2	3	4	574004	2.06897e-09	1.47749e-10	0.800086	3.36783	0.577994	0.4471	0.983903	chr1:20668604-21296408	HP1BP3 (-195818)	EIF4G3 (+194341)
1	20693604	20698385	1	21963192	21965379	1	0	0	1	2	0	0	1	2	2	2	3	1268291	6.20732e-11	3.78497e-12	0.451171	3.30759	0.166336	0.683389	0.983903	chr1:20668604-21990379	NBPF3 (-110821)	ECE1 (-39003)
1	20731432	20734288	1	21193781	21196536	1	1	0	1	1	1	0	1	3	3	3	3	462298	4.20182e-08	3.84064e-09	-0.0429711	3.37252	0.0017271	0.966851	0.983903	chr1:20706432-21221536	HP1BP3 (-177296)	EIF4G3 (+212863)
1	20731432	20734288	1	21367068	21371657	2	0	0	1	1	0	0	1	2	3	2	2	636502	4.76192e-08	4.39863e-09	-0.532238	3.30776	0.232511	0.629668	0.983903	chr1:20706432-21396657	HP1BP3 (-264857)	EIF4G3 (+125302)
1	20731432	20734288	1	21534088	21535845	1	1	0	0	1	1	0	0	2	2	2	2	802106	3.26154e-07	3.35982e-08	-0.0409191	3.24122	0.00120664	0.97229	0.983903	chr1:20706432-21560845	HP1BP3 (-346951)	EIF4G3 (+43208)
1	21193781	21196536	1	21534088	21535845	0	0	1	1	0	0	1	1	2	2	2	2	339808	0.00195395	0.000522966	-0.0396386	3.23341	0.00114606	0.972994	0.983903	chr1:21168781-21560845	NBPF3 (-75500)	ECE1 (-74324)
1	21193781	21196536	1	21658344	21661028	1	0	1	0	1	0	2	0	2	2	2	3	464527	1.17868e-06	1.30064e-07	0.448342	3.31779	0.16459	0.684966	0.983903	chr1:21168781-21686028	ECE1 (-136916)	NBPF3 (-12908)
1	21215707	21219186	1	21231150	21233294	4	2	4	8	3	1	5	9	4	18	4	18	14775	5.40045e-07	5.71929e-08	-0.0533781	4.6056	0.0101296	0.919831	0.983903	chr1:21190707-21258294	EIF4G3 (-47654)	ECE1 (+65988)
1	21215707	21219186	1	21254020	21256332	3	3	5	14	4	2	5	13	4	25	4	24	37729	0	0	-0.0939879	4.90724	0.0393834	0.842691	0.983903	chr1:21190707-21281332	EIF4G3 (-59173)	ECE1 (+54469)
1	21215707	21219186	1	21367068	21371657	6	7	3	14	4	5	1	10	4	30	4	20	151916	0	0	-0.621547	4.93405	1.71271	0.190635	0.647607	chr1:21190707-21396657	ECE1 (-3193)
1	21215707	21219186	1	21658344	21661028	1	2	0	6	1	2	0	5	3	9	3	8	442239	0	0	-0.199772	3.93268	0.080859	0.776137	0.983903	chr1:21190707-21686028	NBPF3 (-1945)
1	21231150	21233294	1	21254020	21256332	13	8	13	16	19	9	14	29	4	50	4	71	22954	0	0	0.42895	6.02434	1.3962	0.237361	0.792395	chr1:21206150-21281332	EIF4G3 (-66894)	ECE1 (+46748)
1	21231150	21233294	1	21367068	21371657	9	12	10	25	11	15	13	30	4	56	4	69	137140	0	0	0.250727	6.02466	0.488591	0.484556	0.983903	chr1:21206150-21396657	NBPF3 (-138909)	ECE1 (-10915)
1	21231150	21233294	1	21534088	21535845	0	2	2	6	0	2	4	7	3	10	3	13	302744	0	0	0.320003	4.17612	0.258853	0.610909	0.983903	chr1:21206150-21560845	ECE1 (-93009)	NBPF3 (-56815)
1	21231150	21233294	1	21658344	21661028	1	2	0	4	3	2	1	8	3	7	4	14	427464	0	0	0.899496	4.10248	1.83029	0.176094	0.605779	chr1:21206150-21686028	ALPL (-63283)	NBPF3 (+5776)
1	21231150	21233294	1	21702710	21704334	1	0	0	1	1	0	0	1	2	2	2	2	471300	7.16082e-05	1.07144e-05	-0.0391019	3.23443	0.00112128	0.973287	0.983903	chr1:21206150-21729334	ALPL (-41630)	NBPF3 (+27429)
1	21231150	21233294	1	21864006	21867382	1	0	1	0	1	0	1	0	2	2	2	2	633472	4.20927e-06	5.18429e-07	-0.0404382	3.24535	0.00118366	0.972555	0.983903	chr1:21206150-21892382	ALPL (+39894)	RAP1GAP (+70775)
1	21231150	21233294	1	21963192	21965379	0	0	1	3	1	0	1	3	2	4	3	5	732063	0	0	0.252671	3.54618	0.0787044	0.779061	0.983903	chr1:21206150-21990379	RAP1GAP (+21776)	ALPL (+88893)
1	21231150	21233294	1	22022210	22025593	2	0	2	2	1	0	0	1	3	6	2	2	791679	0	0	-1.43031	3.50239	2.13123	0.144325	0.504409	chr1:21206150-22050593	RAP1GAP (-8331)	USP48 (+155234)
1	21231150	21233294	1	22104548	22106691	1	0	0	2	1	0	0	2	2	3	2	3	873397	7.60007e-12	4.20219e-13	-0.0411992	3.36587	0.00160605	0.968033	0.983903	chr1:21206150-22131691	RAP1GAP (-48880)	USP48 (+114685)
1	21254020	21256332	1	21268589	21271408	9	16	12	25	9	16	13	25	4	62	4	63	14822	0	0	-0.0257354	6.0333	0.00517418	0.942656	0.983903	chr1:21229020-21296408	EIF4G3 (-85867)	ECE1 (+27775)
1	21254020	21256332	1	21292441	21296464	2	4	4	2	4	6	7	7	4	12	4	24	39276	5.91618e-10	4.01372e-11	0.912489	4.62672	2.82644	0.0927239	0.365963	chr1:21229020-21321464	EIF4G3 (-98395)	ECE1 (+15247)
1	21254020	21256332	1	21333785	21336292	10	5	10	15	10	5	10	15	4	40	4	40	79862	0	0	-0.0484567	5.50897	0.0143204	0.904746	0.983903	chr1:21229020-21361292	ECE1 (-4667)
1	21254020	21256332	1	21367068	21371657	32	44	29	81	26	36	28	67	4	186	4	157	114186	0	0	-0.285463	7.36328	0.94148	0.331898	0.983903	chr1:21229020-21396657	NBPF3 (-127474)	ECE1 (-22350)
1	21254020	21256332	1	21534088	21535845	2	2	3	6	2	2	3	6	4	13	4	13	279790	7.89455e-14	3.55271e-15	-0.0472193	4.29648	0.00624993	0.936988	0.983903	chr1:21229020-21560845	ECE1 (-104444)	NBPF3 (-45380)
1	21254020	21256332	1	21658344	21661028	5	4	4	8	5	5	4	10	4	21	4	24	404510	0	0	0.130069	4.83943	0.0708609	0.790087	0.983903	chr1:21229020-21686028	ALPL (-51848)	NBPF3 (+17211)
1	21254020	21256332	1	21813089	21815554	0	2	0	2	0	2	0	2	2	4	2	4	559145	3.56191e-13	1.73195e-14	-0.0447804	3.48703	0.00228978	0.961834	0.983903	chr1:21229020-21840554	ALPL (+25415)	RAP1GAP (+85254)
1	21254020	21256332	1	21864006	21867382	0	1	0	1	1	1	0	2	2	2	3	4	610518	1.4331e-09	1.00833e-10	0.805612	3.36657	0.584947	0.44438	0.983903	chr1:21229020-21892382	ALPL (+51329)	RAP1GAP (+59340)
1	21254020	21256332	1	21963192	21965379	2	1	0	4	3	1	0	5	3	7	3	9	709109	0	0	0.296328	3.90112	0.167974	0.681919	0.983903	chr1:21229020-21990379	RAP1GAP (+10341)	ALPL (+100328)
1	21254020	21256332	1	22022210	22025593	1	1	1	2	0	1	1	1	4	5	3	3	768725	0	0	-0.695929	3.49691	0.542858	0.461251	0.983903	chr1:21229020-22050593	RAP1GAP (-19766)	USP48 (+143799)
1	21254020	21256332	1	22104548	22106691	0	0	1	1	0	0	1	1	2	2	2	2	850443	2.32569e-07	2.35129e-08	-0.0396386	3.23341	0.00114606	0.972994	0.983903	chr1:21229020-22131691	RAP1GAP (-60315)	USP48 (+103250)
1	21268589	21271408	1	21292441	21296464	1	2	1	4	1	4	1	8	4	8	4	14	24454	0.00532967	0.0015839	0.702892	4.13822	1.17985	0.277386	0.909841	chr1:21243589-21321464	EIF4G3 (-105680)	ECE1 (+7962)
1	21268589	21271408	1	21333785	21336292	3	7	2	7	3	7	2	7	4	19	4	19	65040	3.38902e-13	1.64313e-14	-0.0507361	4.6573	0.00954643	0.922166	0.983903	chr1:21243589-21361292	NBPF3 (-137872)	ECE1 (-11952)
1	21268589	21271408	1	21367068	21371657	5	5	10	18	7	7	4	16	4	38	4	34	99364	0	0	-0.209332	5.35049	0.250224	0.616917	0.983903	chr1:21243589-21396657	NBPF3 (-120190)	ECE1 (-29634)
1	21268589	21271408	1	21658344	21661028	1	3	1	1	1	3	1	1	4	6	4	6	389687	0	0	-0.0486792	3.72591	0.0036369	0.951911	0.983903	chr1:21243589-21686028	ALPL (-44563)	NBPF3 (+24496)
1	21268589	21271408	1	21781645	21784116	0	0	1	1	0	0	1	1	2	2	2	2	512882	2.20825e-05	3.07944e-06	-0.0396386	3.23341	0.00114606	0.972994	0.983903	chr1:21243589-21809116	ALPL (+16981)	RAP1GAP (+93688)
1	21292441	21296464	1	21333785	21336292	0	1	2	3	2	3	4	7	3	6	4	16	40586	0.00110332	0.000276344	1.29564	4.15096	3.75423	0.0526739	0.338768	chr1:21267441-21361292	NBPF3 (-125946)	ECE1 (-23878)
1	21292441	21296464	1	21367068	21371657	1	3	4	0	2	4	4	0	3	8	3	10	74910	0.00406944	0.00117694	0.257974	4.02676	0.139798	0.708482	0.983903	chr1:21267441-21396657	NBPF3 (-108264)	ECE1 (-41560)
1	21333785	21336292	1	21367068	21371657	3	8	3	7	2	10	1	7	4	21	4	20	34324	5.3821e-12	2.93543e-13	-0.13348	4.73364	0.069595	0.791927	0.983903	chr1:21308785-21396657	NBPF3 (-87592)	ECE1 (-62232)
1	21333785	21336292	1	21658344	21661028	0	0	1	2	0	0	2	2	2	3	2	4	324647	6.13026e-06	7.82918e-07	0.324992	3.43112	0.10862	0.741721	0.983903	chr1:21308785-21686028	ALPL (-11965)	NBPF3 (+57094)
1	21333785	21336292	1	21781645	21784116	0	1	2	1	0	1	2	1	3	4	3	4	447842	5.1207e-11	3.09253e-12	-0.0456087	3.50162	0.0023661	0.961204	0.983903	chr1:21308785-21809116	ALPL (+49579)	RAP1GAP (+61090)
1	21333785	21336292	1	21963192	21965379	0	1	0	1	0	1	0	1	2	2	2	2	629247	2.73769e-06	3.23324e-07	-0.0401177	3.2293	0.00116859	0.97273	0.983903	chr1:21308785-21990379	RAP1GAP (-29541)	USP48 (+134024)
1	21333785	21336292	1	22415877	22417961	1	1	0	1	1	1	0	1	3	3	3	3	1081880	4.84723e-13	2.39808e-14	-0.0429711	3.37252	0.0017271	0.966851	0.983903	chr1:21308785-22442961	HSPG2 (+61424)	LDLRAD2 (+63608)
1	21367068	21371657	1	21534088	21535845	0	4	2	7	0	1	2	7	3	13	3	10	165604	1.80188e-07	1.79486e-08	-0.411747	4.17086	0.429571	0.5122	0.983903	chr1:21342068-21560845	ALPL (-57915)	NBPF3 (+11144)
1	21367068	21371657	1	21658344	21661028	0	1	0	4	0	1	0	3	2	5	2	4	290323	0.000138678	2.15729e-05	-0.326446	3.53658	0.132928	0.715415	0.983903	chr1:21342068-21686028	ALPL (+4676)	RAP1GAP (+105993)
1	21367068	21371657	1	21781645	21784116	0	1	1	0	0	1	1	0	2	2	2	2	413518	0.000253813	4.08533e-05	-0.0414573	3.24019	0.00123242	0.971995	0.983903	chr1:21342068-21809116	RAP1GAP (+44449)	ALPL (+66220)
1	21367068	21371657	1	21963192	21965379	3	4	2	5	3	4	2	4	4	14	4	13	594923	0	0	-0.146678	4.34011	0.0620966	0.803212	0.983903	chr1:21342068-21990379	RAP1GAP (-46183)	USP48 (+117382)
1	21367068	21371657	1	22022210	22025593	1	0	0	5	1	0	0	2	2	6	2	3	654539	0	0	-0.915865	3.54154	1.00876	0.315201	0.983903	chr1:21342068-22050593	RAP1GAP (-76290)	USP48 (+87275)
1	21367068	21371657	1	22104548	22106691	0	0	1	1	0	0	1	1	2	2	2	2	736257	9.37959e-07	1.02253e-07	-0.0396386	3.23341	0.00114606	0.972994	0.983903	chr1:21342068-22131691	RAP1GAP (-116839)	USP48 (+46726)
1	21367068	21371657	1	22415877	22417961	1	0	1	0	1	0	1	0	2	2	2	2	1047556	3.83139e-08	3.47242e-09	-0.0404382	3.24535	0.00118366	0.972555	0.983903	chr1:21342068-22442961	HSPG2 (+44782)	LDLRAD2 (+80250)
1	21534088	21535845	1	21658344	21661028	3	2	3	1	3	2	3	1	4	9	4	9	124719	0.000227949	3.64663e-05	-0.0498161	4.02447	0.00521711	0.942419	0.983903	chr1:21509088-21686028	RAP1GAP (+22483)	ALPL (+88186)
1	21534088	21535845	1	21813089	21815554	1	2	0	3	1	2	1	3	3	6	4	7	279355	0.000340077	5.84087e-05	0.165206	3.76198	0.0445621	0.832811	0.983903	chr1:21509088-21840554	RAP1GAP (-54780)	USP48 (+108785)
1	21534088	21535845	1	21963192	21965379	1	3	0	0	1	3	0	0	2	4	2	4	429319	6.29036e-11	3.83804e-12	-0.0472994	3.50516	0.00252701	0.959908	0.983903	chr1:21509088-21990379	RAP1GAP (-129693)	USP48 (+33872)
1	21534088	21535845	1	22130736	22133351	1	0	0	1	1	0	0	1	2	2	2	2	597077	4.08033e-06	5.01194e-07	-0.0391019	3.23443	0.00112128	0.973287	0.983903	chr1:21509088-22158351	LDLRAD2 (+21455)	HSPG2 (+103577)
1	21534088	21535845	1	22415877	22417961	0	1	1	0	0	1	1	0	2	2	2	2	881952	1.32641e-07	1.29995e-08	-0.0414573	3.24019	0.00123242	0.971995	0.983903	chr1:21509088-22442961	CELA3B (-996)
1	21534088	21535845	1	22703638	22705689	1	0	0	1	1	0	0	1	2	2	2	2	1169697	2.18712e-08	1.87124e-09	-0.0391019	3.23443	0.00112128	0.973287	0.983903	chr1:21509088-22730689	WNT4 (+23077)	CDC42 (+67262)
1	21534088	21535845	1	22975902	22977646	0	1	1	0	0	1	1	0	2	2	2	2	1441807	9.19956e-09	7.18311e-10	-0.0414573	3.24019	0.00123242	0.971995	0.983903	chr1:21509088-23002646	ZBTB40 (-195984)	WNT4 (-112901)
1	21594388	21597096	1	21963192	21965379	0	1	1	0	0	1	1	0	2	2	2	2	368543	0.000614285	0.00014039	-0.0414573	3.24019	0.00123242	0.971995	0.983903	chr1:21569388-21990379	RAP1GAP (-159843)	USP48 (+3722)
1	21594388	21597096	1	22415877	22417961	0	0	2	1	0	1	2	1	2	3	3	4	821177	7.66431e-14	3.44169e-15	0.318938	3.43962	0.105079	0.745818	0.983903	chr1:21569388-22442961	CDC42 (-46452)	CELA3A (+4519)
1	21658344	21661028	1	21963192	21965379	1	2	3	2	1	2	3	3	4	8	4	9	304599	0	0	0.105415	3.96241	0.022582	0.880549	0.983903	chr1:21633344-21990379	LDLRAD2 (-403)
1	21658344	21661028	1	22104548	22106691	1	0	1	0	1	0	1	0	2	2	2	2	445933	8.06518e-05	1.21512e-05	-0.0404382	3.24535	0.00118366	0.972555	0.983903	chr1:21633344-22131691	HSPG2 (+54779)	LDLRAD2 (+70253)
1	21658344	21661028	1	22130736	22133351	0	1	0	2	0	1	0	3	2	3	2	4	472357	4.87066e-10	3.27882e-11	0.313449	3.42201	0.1019	0.749562	0.983903	chr1:21633344-22158351	HSPG2 (+41449)	LDLRAD2 (+83583)
1	21658344	21661028	1	22415877	22417961	1	1	0	1	1	1	0	1	3	3	3	3	757233	3.7217e-11	2.21045e-12	-0.0429711	3.37252	0.0017271	0.966851	0.983903	chr1:21633344-22442961	CDC42 (-14474)	CELA3A (+36497)
1	21702710	21704334	1	21963192	21965379	2	3	0	4	2	3	0	4	3	9	3	9	260763	1.75678e-05	2.41411e-06	-0.0471854	3.98992	0.00470331	0.945323	0.983903	chr1:21677710-21990379	LDLRAD2 (+21780)	HSPG2 (+103252)
1	21702710	21704334	1	22022210	22025593	0	2	1	3	0	2	1	2	3	6	3	5	320379	1.26223e-09	8.83364e-11	-0.280874	3.65869	0.114268	0.735336	0.983903	chr1:21677710-22050593	LDLRAD2 (+51887)	HSPG2 (+73145)
1	21781645	21784116	1	21813089	21815554	0	4	1	5	0	4	1	6	3	10	3	11	31441	0.00772106	0.00237423	0.0776038	4.09827	0.0143957	0.904497	0.983903	chr1:21756645-21840554	USP48 (-14994)	LDLRAD2 (-13665)
1	21781645	21784116	1	22022210	22025593	1	0	2	4	1	0	2	4	3	7	3	7	241021	0.0021029	0.000567301	-0.044689	3.81101	0.00349096	0.952885	0.983903	chr1:21756645-22050593	HSPG2 (+33678)	LDLRAD2 (+91354)
1	21781645	21784116	1	22415877	22417961	0	1	2	0	0	1	2	0	2	3	2	3	634038	6.80343e-10	4.6423e-11	-0.0448256	3.38226	0.00185827	0.965616	0.983903	chr1:21756645-22442961	WNT4 (+43163)	CDC42 (+47176)
1	21813089	21815554	1	21963192	21965379	0	2	1	4	0	3	1	4	3	7	3	8	149964	0.0021942	0.000594861	0.134727	3.8496	0.0332112	0.855395	0.983903	chr1:21788089-21990379	HSPG2 (+48063)	LDLRAD2 (+76969)
1	21813089	21815554	1	22022210	22025593	0	3	1	6	0	3	1	4	3	10	3	8	209580	3.46931e-05	4.97598e-06	-0.340184	3.97817	0.244097	0.621262	0.983903	chr1:21788089-22050593	HSPG2 (+17956)	LDLRAD2 (+107076)
1	21813089	21815554	1	22130736	22133351	0	1	1	3	0	1	1	3	3	5	3	5	317722	7.54482e-09	5.76853e-10	-0.0445997	3.60071	0.00268791	0.958652	0.983903	chr1:21788089-22158351	CELA3B (-3801)
1	21813089	21815554	1	22415877	22417961	1	1	0	1	1	1	0	1	3	3	3	3	602597	9.78503e-10	6.775e-11	-0.0429711	3.37252	0.0017271	0.966851	0.983903	chr1:21788089-22442961	WNT4 (+27441)	CDC42 (+62898)
1	21813089	21815554	1	23634245	23639623	0	1	1	0	0	1	1	0	2	2	2	2	1822612	5.8981e-09	4.41713e-10	-0.0414573	3.24019	0.00123242	0.971995	0.983903	chr1:21788089-23664623	KDM1A (-293137)	EPHB2 (+15391)
1	21963192	21965379	1	22022210	22025593	1	4	3	6	1	4	2	7	4	14	4	14	59616	7.13119e-07	7.66113e-08	-0.0586779	4.35511	0.0100974	0.919959	0.983903	chr1:21938192-22050593	CELA3A (-7263)	CELA3B (+17372)
1	21963192	21965379	1	22274884	22277815	0	0	1	1	0	1	1	3	2	2	3	5	312064	4.3211e-05	6.27593e-06	1.08296	3.42897	1.14241	0.285145	0.928488	chr1:21938192-22302815	WNT4 (+22462)	CDC42 (+67877)
1	21963192	21965379	1	22415877	22417961	0	2	0	3	0	2	0	3	2	5	2	5	452633	8.00565e-15	3.33067e-16	-0.0450502	3.59676	0.00273813	0.958268	0.983903	chr1:21938192-22442961	ZBTB40 (-261274)	WNT4 (-47611)
1	22022210	22025593	1	22104548	22106691	2	2	3	7	1	2	2	8	4	14	4	13	81718	8.53035e-07	9.25581e-08	-0.165142	4.31838	0.078158	0.779809	0.983903	chr1:21997210-22131691	CDC42 (+11824)	WNT4 (+78515)
1	22022210	22025593	1	23343742	23345516	0	1	0	1	0	1	0	1	2	2	2	2	1320727	1.87618e-08	1.57905e-09	-0.0401177	3.2293	0.00116859	0.97273	0.983903	chr1:21997210-23370516	EPHB2 (-27102)	C1QB (+30674)
1	22104548	22106691	1	22415877	22417961	0	0	1	2	0	0	1	2	2	3	2	3	311299	0.00050557	0.000107243	-0.04173	3.36485	0.00164171	0.96768	0.983903	chr1:22079548-22442961	ZBTB40 (-190596)	WNT4 (-118289)
1	22104548	22106691	1	22963252	22966513	1	1	0	0	1	1	0	0	2	2	2	2	859263	2.47302e-07	2.50901e-08	-0.0409191	3.24122	0.00120664	0.97229	0.983903	chr1:22079548-22991513	EPHA8 (-28033)	ZBTB40 (+83680)
1	22104548	22106691	1	23097656	23099976	0	1	0	2	0	1	0	2	2	3	2	3	993196	1.4271e-12	7.41629e-14	-0.0422	3.3608	0.00167388	0.967365	0.983903	chr1:22079548-23124976	C1QA (-34244)	EPHA8 (+38698)
1	22104548	22106691	1	23916104	23918164	1	1	0	0	1	1	0	0	2	2	2	2	1811514	6.74816e-09	5.10521e-10	-0.0409191	3.24122	0.00120664	0.97229	0.983903	chr1:22079548-23943164	KDM1A (-8137)	EPHB2 (+300391)
1	22130736	22133351	1	22415877	22417961	4	3	1	2	4	3	1	2	4	10	4	10	284875	3.89999e-12	2.10276e-13	-0.0492358	4.09821	0.0055386	0.940675	0.983903	chr1:22105736-22442961	ZBTB40 (-177502)	WNT4 (-131383)
1	22130736	22133351	1	22703638	22705689	1	1	1	1	1	1	1	1	4	4	4	4	572620	3.12566e-13	1.5099e-14	-0.0450795	3.50263	0.00231714	0.961607	0.983903	chr1:22105736-22730689	WNT4 (-275247)	ZBTB40 (-33638)
1	22130736	22133351	1	22963252	22966513	0	2	1	0	0	2	1	0	2	3	2	3	832839	1.45792e-11	8.26894e-13	-0.0452927	3.37817	0.00189228	0.965303	0.983903	chr1:22105736-22991513	EPHA8 (-14939)	ZBTB40 (+96774)
1	22415877	22417961	1	22963252	22966513	0	1	2	0	0	1	2	0	2	3	2	3	547963	5.65181e-09	4.22012e-10	-0.0448256	3.38226	0.00185827	0.965616	0.983903	chr1:22390877-22991513	EPHB2 (-19770)	C1QB (+38006)
1	22415877	22417961	1	23543520	23546116	0	1	0	1	0	1	0	1	2	2	2	2	1127899	2.79711e-08	2.4564e-09	-0.0401177	3.2293	0.00116859	0.97273	0.983903	chr1:22390877-23571116	KDM1A (-38496)	EPHB2 (+270032)
1	22703638	22705689	1	23215872	23218590	1	0	0	1	1	0	0	1	2	2	2	2	512567	2.63422e-05	3.71489e-06	-0.0391019	3.23443	0.00112128	0.973287	0.983903	chr1:22678638-23243590	KDM1A (-58379)	EPHB2 (+250149)
1	22963252	22966513	1	22975902	22977646	1	4	2	9	1	3	2	7	4	16	4	13	11891	0.000275693	4.46471e-05	-0.326783	4.37779	0.324044	0.569188	0.983903	chr1:22938252-23002646	KDM1A (-49044)	EPHB2 (+259484)
1	22975902	22977646	1	23183737	23185984	2	6	1	4	2	6	1	4	4	13	4	13	208086	3.48113e-10	2.31077e-11	-0.0509888	4.30052	0.00725907	0.932102	0.983903	chr1:22950902-23210984	KDM1A (+61450)	LUZP1 (+96865)
1	22975902	22977646	1	23634245	23639623	1	0	0	2	1	0	0	2	2	3	2	3	660160	2.56539e-10	1.68059e-11	-0.0411992	3.36587	0.00160605	0.968033	0.983903	chr1:22950902-23664623	HTR1D (-113034)	HNRNPR (+36547)
1	23097656	23099976	1	23183737	23185984	10	10	4	20	13	10	4	22	4	44	4	49	86044	0	0	0.111582	5.65787	0.082719	0.773646	0.983903	chr1:23072656-23210984	LUZP1 (+35988)	KDM1A (+122327)
1	23097656	23099976	1	23543520	23546116	1	1	0	2	1	1	0	2	3	4	3	4	446002	7.3707e-11	4.53093e-12	-0.0437954	3.49205	0.00220023	0.962588	0.983903	chr1:23072656-23571116	HTR1D (-127157)	HNRNPR (+22424)
1	23097656	23099976	1	23634245	23639623	1	1	1	1	1	1	1	1	4	4	4	4	538118	1.54201e-12	8.03801e-14	-0.0450795	3.50263	0.00231714	0.961607	0.983903	chr1:23072656-23664623	ZNF436 (+802)
1	23097656	23099976	1	24068962	24072773	0	1	1	1	0	1	1	1	3	3	3	3	972051	1.37745e-12	7.14984e-14	-0.0435032	3.3715	0.00176417	0.966497	0.983903	chr1:23072656-24097773	MDS2 (-42119)	ID3 (-25421)
1	23183737	23185984	1	23525845	23530467	0	0	1	2	0	0	1	2	2	3	2	3	343295	2.7445e-05	3.88035e-06	-0.04173	3.36485	0.00164171	0.96768	0.983903	chr1:23158737-23555467	HNRNPR (-12792)	ZNF436 (+12340)
1	23183737	23185984	1	23538759	23540976	1	1	0	2	1	1	0	2	3	4	3	4	355007	3.65337e-08	3.29725e-09	-0.0437954	3.49205	0.00220023	0.962588	0.983903	chr1:23158737-23565976	HNRNPR (-18047)	ZNF436 (+7085)
1	23183737	23185984	1	23543520	23546116	0	1	0	1	0	1	0	1	2	2	2	2	359957	0.00111012	0.000278256	-0.0401177	3.2293	0.00116859	0.97273	0.983903	chr1:23158737-23571116	HNRNPR (-20617)	ZNF436 (+4515)
1	23183737	23185984	1	23634245	23639623	1	1	0	2	1	1	0	2	3	4	3	4	452073	4.39875e-11	2.63434e-12	-0.0437954	3.49205	0.00220023	0.962588	0.983903	chr1:23158737-23664623	ZNF436 (-42238)	TCEA3 (+13060)
1	23183737	23185984	1	23750239	23752300	1	0	0	1	1	0	0	1	2	2	2	2	566409	7.3451e-06	9.5323e-07	-0.0391019	3.23443	0.00112128	0.973287	0.983903	chr1:23158737-23777300	TCEA3 (-43279)	ASAP3 (+16159)
1	23215872	23218590	1	23538759	23540976	1	1	0	0	1	1	0	0	2	2	2	2	322636	0.0096394	0.00302282	-0.0409191	3.24122	0.00120664	0.97229	0.983903	chr1:23190872-23565976	ZNF436 (-8982)	TCEA3 (+46316)
1	23215872	23218590	1	23543520	23546116	3	2	0	1	3	3	0	1	3	6	3	7	327587	2.73073e-13	1.31006e-14	0.159007	3.78233	0.0414869	0.838601	0.983903	chr1:23190872-23571116	ZNF436 (-11552)	TCEA3 (+43746)
1	23215872	23218590	1	23664510	23666340	1	0	1	0	1	0	1	0	2	2	2	2	448194	8.4204e-05	1.27206e-05	-0.0404382	3.24535	0.00118366	0.972555	0.983903	chr1:23190872-23691340	TCEA3 (-16366)	ASAP3 (+43072)
1	23343742	23345516	1	23809041	23812864	1	0	1	2	1	0	1	2	3	4	3	4	466323	1.42692e-11	8.08464e-13	-0.0433324	3.49607	0.00215856	0.962943	0.983903	chr1:23318742-23837864	MDS2 (-49031)	ID3 (-18509)
1	23366997	23370247	1	23496339	23498261	0	2	2	6	0	2	2	7	3	10	3	11	128678	2.2232e-05	3.10166e-06	0.07962	4.09613	0.0151186	0.90214	0.983903	chr1:23341997-23523261	TCEA3 (-7889)	ASAP3 (+51549)
1	23366997	23370247	1	23690572	23693822	1	0	0	2	1	0	0	1	2	3	2	2	323575	0.000883491	0.000215652	-0.518761	3.30176	0.222689	0.636999	0.983903	chr1:23341997-23718822	E2F2 (+810)
1	23366997	23370247	1	23744517	23746633	0	1	1	0	0	1	1	0	2	2	2	2	376953	0.000496377	0.000104446	-0.0414573	3.24019	0.00123242	0.971995	0.983903	chr1:23341997-23771633	E2F2 (-25595)	ID3 (+2979)
1	23366997	23370247	1	23750239	23752300	0	1	1	1	0	1	1	1	3	3	3	3	382647	1.08439e-06	1.19124e-07	-0.0435032	3.3715	0.00176417	0.966497	0.983903	chr1:23341997-23777300	ID3 (+145)
1	23366997	23370247	1	24068962	24072773	0	1	0	1	0	1	0	1	2	2	2	2	702245	9.98674e-07	1.09226e-07	-0.0401177	3.2293	0.00116859	0.97273	0.983903	chr1:23341997-24097773	ELOA (-23270)	RPL11 (+28106)
1	23366997	23370247	1	24929283	24934106	1	0	0	1	1	0	0	1	2	2	2	2	1563072	9.87173e-09	7.76441e-10	-0.0391019	3.23443	0.00112128	0.973287	0.983903	chr1:23341997-24959106	IL22RA1 (-7431)	IFNLR1 (+36709)
1	23482903	23485778	1	23496339	23498261	0	2	2	8	4	3	2	11	3	12	4	20	12959	9.96129e-05	1.52039e-05	0.676445	4.46731	1.45471	0.227774	0.763742	chr1:23457903-23523261	ASAP3 (-6404)	E2F2 (+40638)
1	23482903	23485778	1	23543520	23546116	0	3	1	4	0	4	2	6	3	8	3	12	60477	0.00422598	0.0012269	0.502634	4.06269	0.569108	0.450614	0.983903	chr1:23457903-23571116	ASAP3 (-30332)	E2F2 (+16710)
1	23482903	23485778	1	23634245	23639623	2	3	4	3	2	6	5	6	4	12	4	19	152593	3.40325e-11	2.01128e-12	0.57836	4.4725	1.04638	0.306342	0.978499	chr1:23457903-23664623	ID3 (-1469)
1	23482903	23485778	1	23809041	23812864	0	1	0	1	1	2	0	1	2	2	3	4	326612	0.000105183	1.61077e-05	0.812209	3.36955	0.593351	0.441126	0.983903	chr1:23457903-23837864	RPL11 (-43895)	MDS2 (+20550)
1	23482903	23485778	1	24413314	24416408	0	1	0	1	0	1	0	1	2	2	2	2	930520	1.18371e-07	1.15355e-08	-0.0401177	3.2293	0.00116859	0.97273	0.983903	chr1:23457903-24441408	CNR2 (-36294)	PNRC2 (-10156)
1	23496339	23498261	1	23525845	23530467	8	5	8	24	8	6	10	25	4	45	4	49	30856	0	0	0.0805642	5.65898	0.043368	0.835034	0.983903	chr1:23471339-23555467	ASAP3 (-29225)	E2F2 (+17817)
1	23496339	23498261	1	23538759	23540976	9	13	11	24	13	15	13	30	4	57	4	71	42567	0	0	0.265888	6.06171	0.555835	0.455943	0.983903	chr1:23471339-23565976	ASAP3 (-34480)	E2F2 (+12562)
1	23496339	23498261	1	23543520	23546116	21	17	16	27	21	20	18	30	4	81	4	89	47518	0	0	0.0786296	6.46887	0.0557429	0.813356	0.983903	chr1:23471339-23571116	ASAP3 (-37050)	E2F2 (+9992)
1	23496339	23498261	1	23553569	23556703	0	4	4	9	2	4	4	11	3	17	4	21	57836	6.63232e-12	3.64819e-13	0.250254	4.63966	0.231239	0.630607	0.983903	chr1:23471339-23581703	ASAP3 (-42343)	E2F2 (+4699)
1	23496339	23498261	1	23634245	23639623	21	16	21	49	22	17	22	55	4	107	4	116	139634	0	0	0.0615733	6.78285	0.0380821	0.845278	0.983903	chr1:23471339-23664623	MDS2 (-59353)	ID3 (-8187)
1	23496339	23498261	1	23690572	23693822	3	3	4	4	0	2	3	2	4	14	3	7	194897	1.96201e-06	2.24456e-07	-1.00949	4.13027	2.31267	0.128323	0.450777	chr1:23471339-23718822	ID3 (-35287)	MDS2 (-32253)
1	23496339	23498261	1	23744517	23746633	2	1	1	2	2	1	1	2	4	6	4	6	248275	0.00754442	0.00231498	-0.0460212	3.7245	0.00327484	0.954365	0.983903	chr1:23471339-23771633	ID3 (-61692)	MDS2 (-5848)
1	23496339	23498261	1	23795999	23799637	0	1	0	1	0	3	0	1	2	2	2	4	300518	0.00218329	0.000591566	0.806304	3.36675	0.585885	0.444015	0.983903	chr1:23471339-23824637	RPL11 (-43791)	MDS2 (+20654)
1	23496339	23498261	1	23866866	23869638	0	3	4	0	0	3	4	0	2	7	2	7	370952	0	0	-0.0514298	3.83898	0.00455072	0.946216	0.983903	chr1:23471339-23894638	RPL11 (-8790)	MDS2 (+55655)
1	23496339	23498261	1	23916104	23918164	0	0	1	3	0	0	1	3	2	4	2	4	419834	1.93665e-10	1.25079e-11	-0.0425909	3.48452	0.00209301	0.96351	0.983903	chr1:23471339-23943164	ELOA (-35903)	RPL11 (+15473)
1	23496339	23498261	1	24068962	24072773	0	3	0	1	0	3	0	1	2	4	2	4	573567	2.2864e-13	1.08802e-14	-0.0465235	3.49356	0.00245265	0.960501	0.983903	chr1:23471339-24097773	LYPLA2 (-6414)	PITHD1 (+6151)
1	23496339	23498261	1	24149298	24151604	0	1	2	0	0	1	2	0	2	3	2	3	653151	2.79046e-10	1.83599e-11	-0.0448256	3.38226	0.00185827	0.965616	0.983903	chr1:23471339-24176604	GALE (-23168)	HMGCL (+1487)
1	23496339	23498261	1	25204022	25206581	0	0	1	1	0	0	1	1	2	2	2	2	1708001	8.71142e-09	6.76055e-10	-0.0396386	3.23341	0.00114606	0.972994	0.983903	chr1:23471339-25231581	GRHL3 (+32035)	STPG1 (+63637)
1	23525845	23530467	1	23538759	23540976	8	10	3	14	8	15	5	19	4	35	4	47	11711	0	0	0.358525	5.50642	0.789255	0.374326	0.983903	chr1:23500845-23565976	E2F2 (-2191)
1	23525845	23530467	1	23543520	23546116	14	20	9	25	13	19	12	28	4	68	4	72	16662	0	0	0.0251773	6.18473	0.00524111	0.942287	0.983903	chr1:23500845-23571116	E2F2 (-4761)
1	23525845	23530467	1	23634245	23639623	9	16	7	27	8	15	9	28	4	59	4	60	108778	0	0	-0.0263515	5.94841	0.00528722	0.942034	0.983903	chr1:23500845-23664623	MDS2 (-44600)	ID3 (-22940)
1	23525845	23530467	1	23809041	23812864	3	4	1	2	3	3	1	2	4	10	4	9	282796	5.12009e-10	3.45308e-11	-0.194401	4.05296	0.0830726	0.773176	0.983903	chr1:23500845-23837864	RPL11 (-22424)	MDS2 (+42021)
1	23525845	23530467	1	23866866	23869638	0	0	1	1	1	0	1	2	2	2	3	4	340096	3.57036e-05	5.13023e-06	0.805986	3.37063	0.5854	0.444203	0.983903	chr1:23500845-23894638	ELOA (-45413)	RPL11 (+5963)
1	23525845	23530467	1	23916104	23918164	0	1	0	2	0	1	0	1	2	3	2	2	388978	2.6938e-05	3.80386e-06	-0.51985	3.29667	0.223484	0.636398	0.983903	chr1:23500845-23943164	ELOA (-21150)	RPL11 (+30226)
1	23525845	23530467	1	24068962	24072773	1	0	0	2	1	0	0	2	2	3	2	3	542711	4.80013e-09	3.55208e-10	-0.0411992	3.36587	0.00160605	0.968033	0.983903	chr1:23500845-24097773	GALE (+1495)	LYPLA2 (+8339)
1	23525845	23530467	1	24389261	24393590	0	1	0	1	0	1	0	1	2	2	2	2	863269	2.06395e-07	2.07157e-08	-0.0401177	3.2293	0.00116859	0.97273	0.983903	chr1:23500845-24418590	PNRC2 (-94)
1	23525845	23530467	1	24846089	24850752	0	1	0	2	0	1	0	2	2	3	2	3	1320264	2.15327e-13	1.02141e-14	-0.0422	3.3608	0.00167388	0.967365	0.983903	chr1:23500845-24875752	IFNLR1 (-1038)
1	23538759	23540976	1	23553569	23556703	3	6	3	7	3	3	3	13	4	19	4	22	15268	1.16663e-08	9.34298e-10	0.126804	4.72478	0.0634077	0.801189	0.983903	chr1:23513759-23581703	E2F2 (-16511)	ID3 (+12063)
1	23538759	23540976	1	23634245	23639623	16	20	19	45	18	25	21	52	4	100	4	116	97066	0	0	0.159572	6.73296	0.252544	0.61529	0.983903	chr1:23513759-23664623	MDS2 (-38143)	ID3 (-29397)
1	23538759	23540976	1	23690572	23693822	2	3	3	6	2	1	2	4	4	14	4	9	152329	1.65572e-06	1.86563e-07	-0.651488	4.19354	1.06282	0.302573	0.967964	chr1:23513759-23718822	ID3 (-56497)	MDS2 (-11043)
1	23538759	23540976	1	23916104	23918164	0	2	1	4	0	2	1	4	3	7	3	7	377266	0	0	-0.0460741	3.80227	0.00369772	0.951511	0.983903	chr1:23513759-23943164	ELOA (-14693)	RPL11 (+36683)
1	23538759	23540976	1	25030809	25033358	0	2	0	1	0	1	0	1	2	3	2	2	1492216	5.10602e-11	3.08309e-12	-0.528316	3.30037	0.229656	0.631779	0.983903	chr1:23513759-25058358	IFNLR1 (-98798)	GRHL3 (-33366)
1	23538759	23540976	1	25429391	25433399	0	1	0	1	0	1	0	1	2	2	2	2	1891527	6.72839e-09	5.08822e-10	-0.0401177	3.2293	0.00116859	0.97273	0.983903	chr1:23513759-25458399	RCAN3 (-16818)	NIPAL3 (+70285)
1	23543520	23546116	1	23553569	23556703	12	15	10	26	13	21	11	35	4	63	4	80	10318	0	0	0.273339	6.1959	0.61989	0.431088	0.983903	chr1:23518520-23581703	E2F2 (-18892)	ID3 (+9682)
1	23543520	23546116	1	23634245	23639623	62	77	78	149	73	93	87	177	4	366	4	430	92116	0	0	0.175932	8.55109	0.427367	0.513284	0.983903	chr1:23518520-23664623	MDS2 (-35762)	ID3 (-31778)
1	23543520	23546116	1	23656297	23658693	2	1	1	3	3	1	1	5	4	7	4	10	112677	0.00427876	0.00124361	0.433338	3.95271	0.374581	0.540518	0.983903	chr1:23518520-23683693	ID3 (-41313)	MDS2 (-26227)
1	23543520	23546116	1	23664510	23666340	1	2	5	3	1	2	5	3	4	11	4	11	120607	5.55942e-06	7.0335e-07	-0.049837	4.17143	0.0061034	0.937729	0.983903	chr1:23518520-23691340	ID3 (-45136)	MDS2 (-22404)
1	23543520	23546116	1	23690572	23693822	1	7	3	13	1	9	3	8	4	24	4	21	147379	0	0	-0.213363	4.81133	0.191103	0.662001	0.983903	chr1:23518520-23718822	ID3 (-58877)	MDS2 (-8663)
1	23543520	23546116	1	23744517	23746633	0	1	3	9	0	1	3	10	3	13	3	14	200757	6.9265e-11	4.2466e-12	0.0535713	4.30184	0.00827514	0.927518	0.983903	chr1:23518520-23771633	RPL11 (-46702)	MDS2 (+17743)
1	23543520	23546116	1	23750239	23752300	1	4	1	6	1	5	1	7	4	12	4	14	206451	1.71515e-10	1.10121e-11	0.161335	4.28141	0.0728315	0.787258	0.983903	chr1:23518520-23777300	RPL11 (-43869)	MDS2 (+20576)
1	23543520	23546116	1	23795999	23799637	2	2	2	3	2	4	0	4	4	9	3	10	253000	3.357e-06	4.04682e-07	0.0819143	4.0386	0.0149946	0.902541	0.983903	chr1:23518520-23824637	RPL11 (-20200)	MDS2 (+44245)
1	23543520	23546116	1	23809041	23812864	1	4	1	5	3	4	1	7	4	11	4	15	266134	1.0753e-11	6.02851e-13	0.382747	4.28899	0.405862	0.524077	0.983903	chr1:23518520-23837864	RPL11 (-13587)	MDS2 (+50858)
1	23543520	23546116	1	23866866	23869638	0	1	0	4	0	2	0	4	2	5	2	6	323434	2.54111e-10	1.66407e-11	0.197855	3.64489	0.0563539	0.812354	0.983903	chr1:23518520-23894638	ELOA (-36576)	RPL11 (+14800)
1	23543520	23546116	1	23916104	23918164	3	3	2	8	4	3	3	8	4	16	4	18	372316	0	0	0.127865	4.54372	0.0556397	0.813525	0.983903	chr1:23518520-23943164	ELOA (-12313)	RPL11 (+39063)
1	23543520	23546116	1	23948451	23950506	0	2	2	2	0	2	2	2	3	6	3	6	404660	0	0	-0.0475051	3.71857	0.00347435	0.952997	0.983903	chr1:23518520-23975506	PITHD1 (-31392)	ELOA (+3858)
1	23543520	23546116	1	24068962	24072773	1	2	0	0	1	2	0	0	2	3	2	3	526049	5.87216e-09	4.39628e-10	-0.0447593	3.37919	0.00185378	0.965657	0.983903	chr1:23518520-24097773	GALE (-7343)	HMGCL (+17312)
1	23543520	23546116	1	24201184	24203906	0	0	1	1	0	0	1	1	2	2	2	2	657727	2.20302e-06	2.54862e-07	-0.0396386	3.23341	0.00114606	0.972994	0.983903	chr1:23518520-24228906	FUCA1 (-5419)	CNR2 (+39649)
1	23543520	23546116	1	24389261	24393590	1	1	0	0	1	1	0	0	2	2	2	2	846607	2.10378e-07	2.11433e-08	-0.0409191	3.24122	0.00120664	0.97229	0.983903	chr1:23518520-24418590	PNRC2 (+8743)	SRSF10 (+11764)
1	23543520	23546116	1	24525705	24528510	0	1	0	1	0	1	0	1	2	2	2	2	982289	5.43244e-08	5.06895e-09	-0.0401177	3.2293	0.00116859	0.97273	0.983903	chr1:23518520-24553510	SRSF10 (-55696)	MYOM3 (+76160)
1	23543520	23546116	1	24741853	24745657	0	0	1	2	0	0	1	2	2	3	2	3	1198937	2.7095e-13	1.29896e-14	-0.04173	3.36485	0.00164171	0.96768	0.983903	chr1:23518520-24770657	IL22RA1 (-1468)
1	23543520	23546116	1	24929283	24934106	0	1	0	2	0	1	0	3	2	3	2	4	1386876	0	0	0.313449	3.42201	0.1019	0.749562	0.983903	chr1:23518520-24959106	GRHL3 (-80612)	IFNLR1 (-51552)
1	23543520	23546116	1	24961511	24965267	0	1	1	0	0	1	1	0	2	2	2	2	1418571	1.49047e-08	1.22552e-09	-0.0414573	3.24019	0.00123242	0.971995	0.983903	chr1:23518520-24990267	IFNLR1 (-67133)	GRHL3 (-65031)
1	23553569	23556703	1	23634245	23639623	8	19	12	38	13	16	14	43	4	77	4	86	81798	0	0	0.119349	6.34139	0.125838	0.722787	0.983903	chr1:23528569-23664623	ID3 (-36802)	MDS2 (-30738)
1	23553569	23556703	1	23690572	23693822	1	2	1	5	2	0	0	6	4	9	2	8	137061	0.00126641	0.000322385	-0.211661	3.93774	0.0902639	0.763842	0.983903	chr1:23528569-23718822	MDS2 (-3638)
1	23634245	23639623	1	23656297	23658693	2	7	5	3	3	9	5	3	4	17	4	20	20561	1.89926e-07	1.89666e-08	0.178158	4.65894	0.115381	0.734099	0.983903	chr1:23609245-23683693	RPL11 (-45310)	MDS2 (+19135)
1	23634245	23639623	1	23664510	23666340	2	4	4	5	2	4	5	5	4	15	4	16	28491	1.38617e-06	1.54337e-07	0.0440092	4.47065	0.00617477	0.937367	0.983903	chr1:23609245-23691340	RPL11 (-41486)	MDS2 (+22959)
1	23634245	23639623	1	23690572	23693822	4	8	2	15	4	5	2	8	4	29	4	19	55263	0	0	-0.614215	4.88716	1.62585	0.202279	0.683938	chr1:23609245-23718822	RPL11 (-27745)	MDS2 (+36700)
1	23634245	23639623	1	23744517	23746633	2	1	0	6	2	1	0	7	3	9	3	10	108641	0.000347568	6.03903e-05	0.094848	4.0171	0.0198146	0.888056	0.983903	chr1:23609245-23771633	RPL11 (-1340)
1	23634245	23639623	1	23750239	23752300	3	4	0	7	5	6	1	8	3	14	4	20	114335	2.59904e-13	1.24345e-14	0.462826	4.5409	0.722314	0.395386	0.983903	chr1:23609245-23777300	ELOA (-49882)	RPL11 (+1494)
1	23634245	23639623	1	23795999	23799637	0	1	2	2	4	2	2	6	3	5	4	14	160884	7.99425e-05	1.20375e-05	1.35141	4.03898	3.61932	0.0571121	0.365842	chr1:23609245-23824637	ELOA (-26214)	RPL11 (+25162)
1	23634245	23639623	1	23809041	23812864	2	2	2	6	2	3	3	6	4	12	4	14	174018	1.25148e-09	8.75521e-11	0.172045	4.29413	0.0824854	0.773957	0.983903	chr1:23609245-23837864	ELOA (-19600)	RPL11 (+31776)
1	23634245	23639623	1	23866866	23869638	1	0	1	4	1	0	2	4	3	6	3	7	231318	0.00543793	0.00161921	0.167376	3.75962	0.0456592	0.830796	0.983903	chr1:23609245-23894638	PITHD1 (-26463)	ELOA (+8787)
1	23634245	23639623	1	23916104	23918164	0	1	4	10	0	1	4	11	3	15	3	16	280200	0	0	0.040629	4.42989	0.00528076	0.94207	0.983903	chr1:23609245-23943164	PITHD1 (-2200)
1	23634245	23639623	1	24068962	24072773	2	1	0	1	3	1	0	2	3	4	3	6	433933	2.32856e-14	9.99201e-16	0.484766	3.61876	0.311615	0.576691	0.983903	chr1:23609245-24097773	HMGCL (-28050)	FUCA1 (+14785)
1	23634245	23639623	1	24389261	24393590	1	1	1	0	1	1	1	0	3	3	3	3	754491	4.74496e-11	2.85361e-12	-0.0442903	3.38328	0.00181999	0.965972	0.983903	chr1:23609245-24418590	SRSF10 (-33599)	MYOM3 (+98257)
1	23634245	23639623	1	24641272	24644284	0	1	1	0	0	1	1	0	2	2	2	2	1005844	4.36812e-08	4.00595e-09	-0.0414573	3.24019	0.00123242	0.971995	0.983903	chr1:23609245-24669284	MYOM3 (-27090)	IL22RA1 (+3856)
1	23634245	23639623	1	24846089	24850752	1	2	0	0	1	1	0	0	2	3	2	2	1211486	8.64869e-11	5.36016e-12	-0.528912	3.3122	0.230095	0.631453	0.983903	chr1:23609245-24875752	GRHL3 (-76926)	IFNLR1 (-55238)
1	23634245	23639623	1	24929283	24934106	1	0	1	0	1	0	2	0	2	2	2	3	1294760	7.03254e-11	4.3141e-12	0.448342	3.31779	0.16459	0.684966	0.983903	chr1:23609245-24959106	IFNLR1 (-96915)	GRHL3 (-35249)
1	23634245	23639623	1	25204022	25206581	0	1	0	1	0	1	0	1	2	2	2	2	1568367	1.06974e-08	8.49253e-10	-0.0401177	3.2293	0.00116859	0.97273	0.983903	chr1:23609245-25231581	RCAN3 (-82484)	NIPAL3 (+4619)
1	23634245	23639623	1	25238603	25241330	0	2	0	3	0	2	0	3	2	5	2	5	1603032	0	0	-0.0450502	3.59676	0.00273813	0.958268	0.983903	chr1:23609245-25266330	RCAN3 (-65109)	NIPAL3 (+21994)
1	23634245	23639623	1	25519772	25521811	0	1	0	1	0	1	0	1	2	2	2	2	1883857	6.99436e-09	5.30923e-10	-0.0401177	3.2293	0.00116859	0.97273	0.983903	chr1:23609245-25546811	SRRM1 (-64984)	NCMAP (+21917)
1	23690572	23693822	1	23744517	23746633	4	7	2	7	3	5	2	5	4	20	4	15	53378	2.04007e-10	1.32108e-11	-0.448948	4.58242	0.69964	0.402905	0.983903	chr1:23665572-23771633	ELOA (-24552)	RPL11 (+26824)
1	23690572	23693822	1	23750239	23752300	3	2	3	7	2	3	2	3	4	15	4	10	59072	1.25623e-05	1.6901e-06	-0.595883	4.26764	0.951039	0.329455	0.983903	chr1:23665572-23777300	ELOA (-21719)	RPL11 (+29657)
1	23690572	23693822	1	23809041	23812864	3	3	4	10	1	2	3	5	4	20	4	11	118755	2.76832e-11	1.62048e-12	-0.870181	4.45415	2.33716	0.126319	0.443961	chr1:23665572-23837864	PITHD1 (-26687)	ELOA (+8563)
1	23690572	23693822	1	23916104	23918164	3	1	0	5	3	0	0	2	3	9	2	5	224937	0.00173768	0.000458841	-0.81452	3.81643	1.12088	0.28973	0.941073	chr1:23665572-23943164	GALE (-3564)
1	23690572	23693822	1	24641272	24644284	1	0	0	1	1	0	0	1	2	2	2	2	950581	7.97058e-08	7.60793e-09	-0.0391019	3.23443	0.00112128	0.973287	0.983903	chr1:23665572-24669284	IL22RA1 (-24307)	IFNLR1 (+19833)
1	23744517	23746633	1	23750239	23752300	6	4	3	6	8	4	3	6	4	19	4	21	5694	5.61018e-10	3.79681e-11	0.101382	4.7361	0.0394117	0.842635	0.983903	chr1:23719517-23777300	PITHD1 (-29996)	ELOA (+5254)
1	23744517	23746633	1	23809041	23812864	1	3	4	3	1	3	4	3	4	11	4	11	65377	9.89085e-05	1.50897e-05	-0.0502413	4.16766	0.00620015	0.937239	0.983903	chr1:23719517-23837864	PITHD1 (+286)
1	23744517	23746633	1	24068962	24072773	0	1	0	1	0	1	0	1	2	2	2	2	325292	0.00478519	0.00140626	-0.0401177	3.2293	0.00116859	0.97273	0.983903	chr1:23719517-24097773	FUCA1 (-40351)	CNR2 (+4717)
1	23744517	23746633	1	25034827	25039525	1	1	0	0	1	1	0	0	2	2	2	2	1291601	1.43442e-08	1.17494e-09	-0.0409191	3.24122	0.00120664	0.97229	0.983903	chr1:23719517-25064525	STPG1 (+23076)	GRHL3 (+72596)
1	23750239	23752300	1	23809041	23812864	1	4	0	2	1	5	1	3	3	7	4	10	59683	0.00822079	0.00254189	0.434965	3.95226	0.377444	0.538975	0.983903	chr1:23725239-23837864	LYPLA2 (-9418)	PITHD1 (+3147)
1	23750239	23752300	1	23916104	23918164	1	2	2	5	1	2	3	5	4	10	4	11	165864	1.46755e-06	1.6402e-07	0.0888258	4.11132	0.0186595	0.891347	0.983903	chr1:23725239-23943164	HMGCL (-8743)	FUCA1 (+34092)
1	23795999	23799637	1	23809041	23812864	8	7	16	25	12	23	19	31	4	56	4	85	13134	0	0	0.552028	6.19188	2.48332	0.115059	0.405671	chr1:23770999-23837864	GALE (-3628)
1	23795999	23799637	1	23866866	23869638	0	2	0	3	4	5	2	7	2	5	4	18	70434	0.000134119	2.08246e-05	1.71413	4.18546	6.38841	0.0114868	0.159547	chr1:23770999-23894638	HMGCL (-7360)	FUCA1 (+35475)
1	23795999	23799637	1	23916104	23918164	4	2	0	8	5	6	8	6	3	14	4	25	119316	0	0	0.816064	4.69469	2.42718	0.119248	0.4199	chr1:23770999-23943164	HMGCL (-31623)	FUCA1 (+11212)
1	23809041	23812864	1	23866866	23869638	9	10	5	15	9	11	7	21	4	39	4	48	57299	0	0	0.230259	5.58328	0.338642	0.560614	0.983903	chr1:23784041-23894638	HMGCL (-13881)	FUCA1 (+28954)
1	23809041	23812864	1	23916104	23918164	8	27	17	17	14	29	18	28	4	69	4	89	106181	0	0	0.292057	6.36287	0.742042	0.389007	0.983903	chr1:23784041-23943164	HMGCL (-38144)	FUCA1 (+4691)
1	23809041	23812864	1	23948451	23950506	2	1	1	7	2	3	1	9	4	11	4	15	138526	1.01897e-08	8.04454e-10	0.376737	4.27719	0.393492	0.53047	0.983903	chr1:23784041-23975506	FUCA1 (-11480)	CNR2 (+33588)
1	23809041	23812864	1	24068962	24072773	2	3	0	3	4	4	0	6	3	8	3	14	259915	6.18243e-09	4.64361e-10	0.717224	4.15278	1.22696	0.267998	0.882413	chr1:23784041-24097773	CNR2 (-27545)	PNRC2 (-18905)
1	23809041	23812864	1	24108969	24113509	0	1	0	1	1	2	0	2	2	2	3	5	300286	0.000261973	4.22526e-05	1.09493	3.43067	1.16514	0.280403	0.917132	chr1:23784041-24138509	PNRC2 (+1463)	SRSF10 (+19044)
1	23809041	23812864	1	24149298	24151604	1	0	1	1	1	1	1	2	3	3	4	5	339498	5.28908e-08	4.92657e-09	0.602114	3.499	0.405808	0.524105	0.983903	chr1:23784041-24176604	SRSF10 (-4)
1	23809041	23812864	1	24384167	24387349	0	1	1	1	0	1	1	2	3	3	3	4	574805	1.48828e-11	8.4488e-13	0.311929	3.43261	0.101033	0.750594	0.983903	chr1:23784041-24412349	SRSF10 (-117876)	MYOM3 (+13980)
1	23809041	23812864	1	24389261	24393590	0	1	2	3	0	1	3	4	3	6	3	8	580473	0	0	0.339574	3.81099	0.19888	0.655626	0.983903	chr1:23784041-24418590	SRSF10 (-120997)	MYOM3 (+10859)
1	23809041	23812864	1	24641272	24644284	0	0	1	1	0	0	1	1	2	2	2	2	831825	2.30602e-07	2.32981e-08	-0.0396386	3.23341	0.00114606	0.972994	0.983903	chr1:23784041-24669284	GRHL3 (-92762)	IFNLR1 (-39402)
1	23809041	23812864	1	24687217	24689741	1	1	0	0	1	1	0	1	2	2	3	3	877526	1.02291e-09	7.095e-11	0.436486	3.30848	0.15733	0.691626	0.983903	chr1:23784041-24714741	GRHL3 (-70034)	IFNLR1 (-62130)
1	23809041	23812864	1	24741853	24745657	1	2	0	0	1	3	0	0	2	3	2	4	932802	5.36494e-15	2.22045e-16	0.317129	3.4432	0.104036	0.74704	0.983903	chr1:23784041-24770657	IFNLR1 (-90088)	GRHL3 (-42076)
1	23809041	23812864	1	24846089	24850752	0	0	1	1	0	0	1	1	2	2	2	2	1037468	2.98438e-08	2.63841e-09	-0.0396386	3.23341	0.00114606	0.972994	0.983903	chr1:23784041-24875752	GRHL3 (+10472)	STPG1 (+85200)
1	23809041	23812864	1	24929283	24934106	1	1	0	1	1	1	0	1	3	3	3	3	1120742	3.25682e-13	1.57652e-14	-0.0429711	3.37252	0.0017271	0.966851	0.983903	chr1:23784041-24959106	STPG1 (+43523)	GRHL3 (+52149)
1	23866866	23869638	1	23916104	23918164	4	13	5	17	5	13	7	18	4	39	4	43	48882	0	0	0.0955123	5.49639	0.0563963	0.812285	0.983903	chr1:23841866-23943164	FUCA1 (-24221)	CNR2 (+20847)
1	23866866	23869638	1	24389261	24393590	0	2	0	1	0	2	0	1	2	3	2	3	523173	8.45627e-09	6.53979e-10	-0.0439705	3.36744	0.00179733	0.966184	0.983903	chr1:23841866-24418590	MYOM3 (-18053)	IL22RA1 (+12893)
1	23916104	23918164	1	23948451	23950506	4	5	1	4	4	5	1	5	4	14	4	15	32344	8.02818e-06	1.04916e-06	0.0405018	4.407	0.00503521	0.94343	0.983903	chr1:23891104-23975506	PNRC2 (-26507)	CNR2 (-19943)
1	23916104	23918164	1	24389261	24393590	0	2	0	1	0	2	1	0	2	3	2	3	474291	2.81314e-08	2.47206e-09	-0.0325969	3.37258	0.00108126	0.973768	0.983903	chr1:23891104-24418590	IL22RA1 (-11726)	IFNLR1 (+32414)
1	23916104	23918164	1	24420278	24422658	0	1	0	1	0	1	0	1	2	2	2	2	504334	1.98119e-05	2.74464e-06	-0.0401177	3.2293	0.00116859	0.97273	0.983903	chr1:23891104-24447658	IL22RA1 (-26260)	IFNLR1 (+17880)
1	23916104	23918164	1	24641272	24644284	1	0	1	0	1	0	1	0	2	2	2	2	725644	9.01451e-07	9.80685e-08	-0.0404382	3.24535	0.00118366	0.972555	0.983903	chr1:23891104-24669284	IFNLR1 (-92933)	GRHL3 (-39231)
1	23916104	23918164	1	24929283	24934106	0	0	1	1	0	0	1	1	2	2	2	2	1014560	3.79844e-08	3.44024e-09	-0.0396386	3.23341	0.00114606	0.972994	0.983903	chr1:23891104-24959106	RCAN3 (-77792)	NIPAL3 (+9311)
1	23916104	23918164	1	25100132	25103012	0	1	0	1	0	1	0	1	2	2	2	2	1184438	2.25016e-08	1.93163e-09	-0.0401177	3.2293	0.00116859	0.97273	0.983903	chr1:23891104-25128012	NCMAP (-46553)	RCAN3 (+6661)
1	23948451	23950506	1	24384167	24387349	0	1	1	0	0	1	1	0	2	2	2	2	436279	0.000103432	1.58226e-05	-0.0414573	3.24019	0.00123242	0.971995	0.983903	chr1:23923451-24412349	IL22RA1 (-24779)	IFNLR1 (+19361)
1	24068962	24072773	1	24108969	24113509	0	2	0	2	0	2	2	11	2	4	3	15	40371	0.00687495	0.00209277	1.69912	4.01101	5.38385	0.020324	0.225439	chr1:24043962-24138509	SRSF10 (-110917)	MYOM3 (+20939)
1	24068962	24072773	1	24149298	24151604	1	2	3	2	2	3	3	3	4	8	4	11	79583	0.000542336	0.000118383	0.38652	4.04967	0.325495	0.568324	0.983903	chr1:24043962-24176604	SRSF10 (-129964)	MYOM3 (+1892)
1	24068962	24072773	1	24201184	24203906	2	5	0	1	2	5	0	3	3	8	3	10	131677	0.00032358	5.42884e-05	0.241838	4.00201	0.123568	0.725196	0.983903	chr1:24043962-24228906	MYOM3 (-24259)	IL22RA1 (+6687)
1	24068962	24072773	1	24384167	24387349	1	4	0	3	1	4	0	3	3	8	3	8	314890	0	0	-0.0485073	3.90316	0.00452313	0.946379	0.983903	chr1:24043962-24412349	GRHL3 (-91269)	IFNLR1 (-40895)
1	24068962	24072773	1	24389261	24393590	3	6	3	10	3	6	4	13	4	22	4	26	320558	0	0	0.177756	4.88694	0.138181	0.710096	0.983903	chr1:24043962-24418590	GRHL3 (-88149)	IFNLR1 (-44015)
1	24068962	24072773	1	24413314	24416408	1	1	0	1	1	1	0	1	3	3	3	3	343993	1.43352e-05	1.94489e-06	-0.0429711	3.37252	0.0017271	0.966851	0.983903	chr1:24043962-24441408	GRHL3 (-76740)	IFNLR1 (-55424)
1	24068962	24072773	1	24420278	24422658	0	3	1	2	0	3	2	1	3	6	3	6	350600	2.57684e-14	1.11022e-15	-0.0370978	3.71955	0.00220039	0.962586	0.983903	chr1:24043962-24447658	GRHL3 (-73615)	IFNLR1 (-58549)
1	24068962	24072773	1	24586539	24588330	0	1	1	1	0	0	1	1	3	3	2	2	516567	4.08998e-07	4.26483e-08	-0.527796	3.30445	0.229267	0.632068	0.983903	chr1:24043962-24613330	GRHL3 (+9221)	STPG1 (+86451)
1	24068962	24072773	1	24641272	24644284	0	1	1	2	0	0	1	2	3	4	2	3	571910	2.29459e-11	1.32916e-12	-0.406469	3.42966	0.17093	0.679286	0.983903	chr1:24043962-24669284	GRHL3 (+37198)	STPG1 (+58474)
1	24068962	24072773	1	24829769	24832606	0	0	1	1	0	0	2	1	2	2	2	3	760320	5.54813e-09	4.13823e-10	0.449299	3.30592	0.165181	0.684431	0.983903	chr1:24043962-24857606	RCAN3 (-52113)	NIPAL3 (+34990)
1	24068962	24072773	1	24846089	24850752	2	1	1	1	1	1	3	2	4	5	4	7	777553	0	0	0.39771	3.72882	0.242015	0.622755	0.983903	chr1:24043962-24875752	RCAN3 (-43040)	NIPAL3 (+44063)
1	24068962	24072773	1	25034827	25039525	1	1	1	1	2	2	1	2	4	4	4	7	966308	0	0	0.69058	3.67209	0.669594	0.413193	0.983903	chr1:24043962-25064525	NCMAP (-1867)
1	24068962	24072773	1	25100132	25103012	0	1	2	1	0	2	2	1	3	4	3	5	1030704	0	0	0.243548	3.56041	0.0736336	0.786118	0.983903	chr1:24043962-25128012	SRRM1 (-57025)	NCMAP (+29876)
1	24068962	24072773	1	25146939	25150238	0	0	1	1	1	0	1	2	2	2	3	4	1077721	3.58427e-13	1.74305e-14	0.805986	3.37063	0.5854	0.444203	0.983903	chr1:24043962-25175238	SRRM1 (-33412)	NCMAP (+53489)
1	24149298	24151604	1	24201184	24203906	1	2	1	6	1	2	1	6	4	10	4	10	52094	0.00173926	0.000459316	-0.0457148	4.06013	0.00480249	0.944751	0.983903	chr1:24124298-24228906	IL22RA1 (-33481)	IFNLR1 (+10659)
1	24149298	24151604	1	24384167	24387349	1	3	1	3	1	3	1	3	4	8	4	8	235307	7.72175e-05	1.16041e-05	-0.048083	3.90701	0.00444772	0.946827	0.983903	chr1:24124298-24412349	IFNLR1 (-81063)	GRHL3 (-51101)
1	24149298	24151604	1	24389261	24393590	5	8	4	12	5	8	4	12	4	29	4	29	240974	0	0	-0.0497417	5.10635	0.0123193	0.911623	0.983903	chr1:24124298-24418590	IFNLR1 (-84183)	GRHL3 (-47981)
1	24149298	24151604	1	24420278	24422658	3	1	1	4	3	1	1	5	4	9	4	10	271017	3.95937e-07	4.12243e-08	0.0926837	4.0376	0.0189601	0.890481	0.983903	chr1:24124298-24447658	IFNLR1 (-98717)	GRHL3 (-33447)
1	24149298	24151604	1	24641272	24644284	0	2	0	1	0	2	0	1	2	3	2	3	492327	1.52875e-08	1.25993e-09	-0.0439705	3.36744	0.00179733	0.966184	0.983903	chr1:24124298-24669284	STPG1 (+18306)	GRHL3 (+77366)
1	24149298	24151604	1	24846089	24850752	0	1	2	1	0	1	2	1	3	4	3	4	697969	5.36494e-15	2.22045e-16	-0.0456087	3.50162	0.0023661	0.961204	0.983903	chr1:24124298-24875752	RCAN3 (-2872)
1	24149298	24151604	1	24929283	24934106	1	1	0	1	1	1	0	1	3	3	3	3	781243	2.40546e-11	1.3971e-12	-0.0429711	3.37252	0.0017271	0.966851	0.983903	chr1:24124298-24959106	NCMAP (-14409)	RCAN3 (+38805)
1	24201184	24203906	1	24384167	24387349	2	7	2	4	2	6	2	4	4	15	4	14	183213	6.79225e-12	3.73923e-13	-0.148647	4.40459	0.067119	0.795579	0.983903	chr1:24176184-24412349	IFNLR1 (-107006)	GRHL3 (-25158)
1	24201184	24203906	1	24389261	24393590	7	11	9	20	7	10	9	16	4	47	4	42	188880	0	0	-0.19549	5.61338	0.248242	0.618315	0.983903	chr1:24176184-24418590	IFNLR1 (-110126)	GRHL3 (-22038)
1	24201184	24203906	1	24525705	24528510	1	0	0	3	1	0	0	3	2	4	2	4	324562	8.05999e-07	8.71948e-08	-0.0420659	3.48552	0.00204736	0.96391	0.983903	chr1:24176184-24553510	GRHL3 (+45422)	STPG1 (+50250)
1	24201184	24203906	1	24586539	24588330	2	0	1	0	1	0	1	0	2	3	2	2	384889	3.0626e-05	4.36095e-06	-0.533413	3.31861	0.233382	0.629027	0.983903	chr1:24176184-24613330	STPG1 (+20340)	GRHL3 (+75332)
1	24201184	24203906	1	24641272	24644284	0	0	1	2	0	0	1	1	2	3	2	2	440233	3.98026e-06	4.8769e-07	-0.519308	3.30074	0.223084	0.6367	0.983903	chr1:24176184-24669284	RCAN3 (-80163)	NIPAL3 (+6940)
1	24201184	24203906	1	24687217	24689741	1	1	0	4	1	1	0	3	3	6	3	5	485934	0	0	-0.278814	3.65332	0.112715	0.737074	0.983903	chr1:24176184-24714741	RCAN3 (-57434)	NIPAL3 (+29669)
1	24201184	24203906	1	24829769	24832606	0	3	0	1	0	3	0	1	2	4	2	4	628642	6.47109e-14	2.88658e-15	-0.0465235	3.49356	0.00245265	0.960501	0.983903	chr1:24176184-24857606	NCMAP (-39216)	RCAN3 (+13998)
1	24201184	24203906	1	24833339	24836016	1	1	0	0	1	1	0	0	2	2	2	2	632132	3.58694e-06	4.35099e-07	-0.0409191	3.24122	0.00120664	0.97229	0.983903	chr1:24176184-24861016	NCMAP (-37511)	RCAN3 (+15703)
1	24201184	24203906	1	24846089	24850752	1	3	1	2	1	3	0	2	4	7	3	6	645875	0	0	-0.259285	3.76869	0.109954	0.740196	0.983903	chr1:24176184-24875752	NCMAP (-30143)	RCAN3 (+23071)
1	24201184	24203906	1	24929283	24934106	0	3	0	5	0	4	0	5	2	8	2	9	729149	0	0	0.114625	3.93061	0.0264818	0.870729	0.983903	chr1:24176184-24959106	SRRM1 (-75367)	NCMAP (+11534)
1	24201184	24203906	1	24961511	24965267	1	0	0	2	1	0	0	2	2	3	2	3	760844	5.54291e-11	3.36109e-12	-0.0411992	3.36587	0.00160605	0.968033	0.983903	chr1:24176184-24990267	SRRM1 (-59786)	NCMAP (+27115)
1	24201184	24203906	1	25100132	25103012	2	0	0	1	2	0	0	1	2	3	2	3	899027	4.53506e-12	2.45803e-13	-0.0419647	3.37761	0.0016578	0.967522	0.983903	chr1:24176184-25128012	CLIC4 (-93259)	SRRM1 (+9086)
1	24201184	24203906	1	25614893	25620253	0	1	0	1	0	1	0	1	2	2	2	2	1415028	1.30257e-08	1.05521e-09	-0.0401177	3.2293	0.00116859	0.97273	0.983903	chr1:24176184-25645253	RUNX3 (+54291)	CLIC4 (+165362)
1	24384167	24387349	1	24389261	24393590	10	9	13	16	10	8	13	15	4	48	4	46	5667	0	0	-0.107933	5.71237	0.0781018	0.779887	0.983903	chr1:24359167-24418590	STPG1 (+26218)	GRHL3 (+69454)
1	24384167	24387349	1	24929283	24934106	0	1	0	1	0	1	0	1	2	2	2	2	545936	1.06958e-05	1.4243e-06	-0.0401177	3.2293	0.00116859	0.97273	0.983903	chr1:24359167-24959106	CLIC4 (-86220)	SRRM1 (+16125)
1	24384167	24387349	1	26168674	26171601	1	1	0	0	1	1	0	0	2	2	2	2	1784379	5.49306e-09	4.09441e-10	-0.0409191	3.24122	0.00120664	0.97229	0.983903	chr1:24359167-26196601	TMEM50A (-60033)	RHD (+5336)
1	24389261	24393590	1	24420278	24422658	3	2	2	7	2	3	2	5	4	14	4	12	30042	9.94079e-05	1.51699e-05	-0.254847	4.29489	0.181786	0.669843	0.983903	chr1:24364261-24447658	STPG1 (+9137)	GRHL3 (+86535)
1	24389261	24393590	1	24741853	24745657	0	1	0	2	0	1	0	2	2	3	2	3	352329	9.02585e-06	1.18978e-06	-0.0422	3.3608	0.00167388	0.967365	0.983903	chr1:24364261-24770657	SRRM1 (-75553)	NCMAP (+11348)
1	24389261	24393590	1	24829769	24832606	0	1	1	0	0	1	0	1	2	2	2	2	439762	0.000109105	1.67437e-05	-0.0530133	3.23496	0.00185394	0.965656	0.983903	chr1:24364261-24857606	SRRM1 (-32078)	NCMAP (+54823)
1	24389261	24393590	1	24846089	24850752	0	2	0	1	0	2	0	1	2	3	2	3	456995	5.4911e-08	5.12749e-09	-0.0439705	3.36744	0.00179733	0.966184	0.983903	chr1:24364261-24875752	SRRM1 (-23005)	NCMAP (+63896)
1	24389261	24393590	1	24929283	24934106	1	1	1	0	1	0	1	0	3	3	2	2	540269	2.74223e-07	2.79862e-08	-0.528389	3.31631	0.229703	0.631744	0.983903	chr1:24364261-24959106	CLIC4 (-83673)	SRRM1 (+18672)
1	24389261	24393590	1	24945717	24953976	0	2	0	2	0	2	0	3	2	4	2	5	558421	5.36494e-15	2.22045e-16	0.238164	3.54303	0.0707012	0.790319	0.983903	chr1:24364261-24978976	CLIC4 (-73738)	SRRM1 (+28607)
1	24389261	24393590	1	24961511	24965267	0	0	1	2	0	0	1	2	2	3	2	3	571963	2.60357e-09	1.87709e-10	-0.04173	3.36485	0.00164171	0.96768	0.983903	chr1:24364261-24990267	CLIC4 (-68093)	SRRM1 (+34252)
1	24389261	24393590	1	25100132	25103012	0	2	2	1	0	1	1	1	3	5	3	3	710146	5.36494e-15	2.22045e-16	-0.703348	3.50016	0.553383	0.456939	0.983903	chr1:24364261-25128012	CLIC4 (+780)
1	24389261	24393590	1	25809311	25812809	0	0	2	1	0	0	2	2	2	3	2	4	1419634	0	0	0.312328	3.43666	0.101257	0.750326	0.983903	chr1:24364261-25837809	RUNX3 (-136025)	SYF2 (+131458)
1	24413314	24416408	1	24420278	24422658	3	4	3	6	4	3	3	8	4	16	4	18	6607	1.01856e-06	1.11531e-07	0.110631	4.55136	0.0419141	0.837784	0.983903	chr1:24388314-24447658	STPG1 (-2889)	NIPAL3 (+2192)
1	24413314	24416408	1	24833339	24836016	0	1	1	0	0	1	1	0	2	2	2	2	419816	0.000202746	3.22237e-05	-0.0414573	3.24019	0.00123242	0.971995	0.983903	chr1:24388314-24861016	SRRM1 (-18347)	NCMAP (+68554)
1	24413314	24416408	1	24846089	24850752	2	0	0	1	2	0	0	2	2	3	2	4	433559	3.99453e-09	2.93026e-10	0.313366	3.43869	0.101845	0.749627	0.983903	chr1:24388314-24875752	SRRM1 (-10979)	NCMAP (+75922)
1	24413314	24416408	1	24929283	24934106	1	2	0	2	1	2	1	3	3	5	4	7	516833	0	0	0.399767	3.71421	0.244354	0.621079	0.983903	chr1:24388314-24959106	CLIC4 (-71647)	SRRM1 (+30698)
1	24413314	24416408	1	25100132	25103012	0	1	1	0	0	1	1	0	2	2	2	2	686711	1.56154e-06	1.75239e-07	-0.0414573	3.24019	0.00123242	0.971995	0.983903	chr1:24388314-25128012	CLIC4 (+12806)	RUNX3 (+206847)
1	24420278	24422658	1	25100132	25103012	0	0	2	1	1	0	2	1	2	3	3	4	680104	1.37745e-12	7.14984e-14	0.324878	3.44242	0.108553	0.741798	0.983903	chr1:24395278-25128012	CLIC4 (+16288)	RUNX3 (+203365)
1	24525705	24528510	1	24929283	24934106	0	1	1	0	0	1	1	0	2	2	2	2	404587	0.000307406	5.0708e-05	-0.0414573	3.24019	0.00123242	0.971995	0.983903	chr1:24500705-24959106	CLIC4 (-15451)	SRRM1 (+86894)
1	24525705	24528510	1	25100132	25103012	0	1	0	3	0	1	0	3	2	4	2	4	574464	3.41078e-13	1.65423e-14	-0.0430522	3.48052	0.00213389	0.963156	0.983903	chr1:24500705-25128012	CLIC4 (+69002)	RUNX3 (+150651)
1	24586539	24588330	1	24929283	24934106	1	0	1	1	1	0	1	0	3	3	2	2	344260	0.000285267	4.63831e-05	-0.51983	3.31258	0.223462	0.636414	0.983903	chr1:24561539-24959106	CLIC4 (+14966)	RUNX3 (+204687)
1	24641272	24644284	1	24846089	24850752	1	2	1	7	0	2	0	7	4	11	2	9	205642	3.85868e-06	4.71419e-07	-0.331622	4.05028	0.250483	0.616736	0.983903	chr1:24616272-24875752	CLIC4 (+655)
1	24641272	24644284	1	25100132	25103012	1	1	1	1	1	1	0	1	4	4	3	3	458794	1.62467e-09	1.14919e-10	-0.41169	3.43917	0.17483	0.675855	0.983903	chr1:24616272-25128012	RUNX3 (+92868)	CLIC4 (+126785)
1	24687217	24689741	1	24741853	24745657	2	5	3	8	2	8	3	12	4	18	4	25	55276	5.36494e-15	2.22045e-16	0.396282	4.76912	0.630429	0.427198	0.983903	chr1:24662217-24770657	CLIC4 (-28920)	SRRM1 (+73425)
1	24687217	24689741	1	24829769	24832606	3	2	0	3	3	2	3	5	3	8	4	13	142708	2.37491e-05	3.32747e-06	0.621937	4.12251	0.896718	0.343663	0.983903	chr1:24662217-24857606	CLIC4 (+14555)	RUNX3 (+205098)
1	24687217	24689741	1	24833339	24836016	1	5	2	4	1	5	3	4	4	12	4	13	146198	1.75779e-07	1.74898e-08	0.0647543	4.26624	0.0113733	0.91507	0.983903	chr1:24662217-24861016	CLIC4 (+16260)	RUNX3 (+203393)
1	24687217	24689741	1	24846089	24850752	0	6	5	13	2	7	6	15	3	24	4	30	159941	0	0	0.273911	5.00384	0.35403	0.551841	0.983903	chr1:24662217-24875752	CLIC4 (+23628)	RUNX3 (+196025)
1	24687217	24689741	1	25030809	25033358	0	1	1	1	0	1	1	0	3	3	2	2	343604	0.000322305	5.39999e-05	-0.520924	3.30746	0.224263	0.635811	0.983903	chr1:24662217-25058358	RUNX3 (+104722)	CLIC4 (+114931)
1	24687217	24689741	1	25100132	25103012	1	1	1	1	2	1	1	2	4	4	4	6	413093	2.15327e-13	1.02141e-14	0.484256	3.61775	0.311023	0.577053	0.983903	chr1:24662217-25128012	RUNX3 (+69895)	CLIC4 (+149758)
1	24687217	24689741	1	25238603	25241330	1	0	0	1	1	0	0	1	2	2	2	2	551487	1.29288e-05	1.74241e-06	-0.0391019	3.23443	0.00112128	0.973287	0.983903	chr1:24662217-25266330	RUNX3 (+736)
1	24687217	24689741	1	25247002	25248925	1	0	1	0	1	0	1	0	2	2	2	2	559484	9.47784e-06	1.25355e-06	-0.0404382	3.24535	0.00118366	0.972555	0.983903	chr1:24662217-25273925	RUNX3 (-3061)
1	24741853	24745657	1	24846089	24850752	0	5	7	6	1	4	6	7	3	18	4	18	104665	8.83079e-14	3.9968e-15	-0.0560223	4.61023	0.0111471	0.915916	0.983903	chr1:24716853-24875752	CLIC4 (+50946)	RUNX3 (+168707)
1	24741853	24745657	1	24929283	24934106	0	3	1	5	0	3	2	5	3	9	3	10	187939	2.48551e-05	3.49264e-06	0.101932	4.02203	0.0227533	0.8801	0.983903	chr1:24716853-24959106	CLIC4 (+92623)	RUNX3 (+127030)
1	24741853	24745657	1	25034827	25039525	0	2	3	0	0	2	3	0	2	5	2	5	293421	6.95715e-06	8.98522e-07	-0.0488627	3.62804	0.00317894	0.955037	0.983903	chr1:24716853-25064525	RUNX3 (+74321)	CLIC4 (+145332)
1	24741853	24745657	1	25100132	25103012	0	0	1	1	1	1	2	1	2	2	4	5	357817	3.92545e-07	4.08516e-08	1.1063	3.43982	1.18691	0.275955	0.905906	chr1:24716853-25128012	RUNX3 (+42577)	CLIC4 (+177076)
1	24741853	24745657	1	25614893	25620253	0	1	0	1	0	1	0	1	2	2	2	2	873818	1.60846e-07	1.59242e-08	-0.0401177	3.2293	0.00116859	0.97273	0.983903	chr1:24716853-25645253	RUNX3 (-216043)	SYF2 (+51440)
1	24741853	24745657	1	26168674	26171601	1	1	0	0	1	1	0	0	2	2	2	2	1426382	1.16503e-08	9.32853e-10	-0.0409191	3.24122	0.00120664	0.97229	0.983903	chr1:24716853-26196601	LDLRAP1 (-86853)	TMEM57 (+25807)
1	24741853	24745657	1	26287877	26290024	0	1	0	1	0	1	0	1	2	2	2	2	1545195	1.0766e-08	8.55279e-10	-0.0401177	3.2293	0.00116859	0.97273	0.983903	chr1:24716853-26315024	LDLRAP1 (-27641)	TMEM57 (+85019)
1	24829769	24832606	1	24846089	24850752	4	5	5	4	3	4	5	6	4	18	4	18	17233	3.88678e-07	4.04261e-08	-0.0678558	4.62621	0.0162506	0.898562	0.983903	chr1:24804769-24875752	CLIC4 (+94904)	RUNX3 (+124749)
1	24833339	24836016	1	24846089	24850752	3	5	3	7	3	5	3	8	4	18	4	19	13743	3.19799e-07	3.29044e-08	0.0213596	4.63097	0.00167958	0.96731	0.983903	chr1:24808339-24875752	CLIC4 (+96689)	RUNX3 (+122964)
1	24846089	24850752	1	24895745	24899109	1	4	5	1	2	5	6	2	4	11	4	15	49006	2.99027e-05	4.25141e-06	0.380268	4.32854	0.400982	0.526582	0.983903	chr1:24821089-24924109	RUNX3 (+92411)	CLIC4 (+127242)
1	24846089	24850752	1	24929283	24934106	9	19	18	25	11	19	19	29	4	71	4	78	83274	0	0	0.0776499	6.27278	0.0512641	0.820878	0.983903	chr1:24821089-24959106	RUNX3 (+74912)	CLIC4 (+144741)
1	24846089	24850752	1	24945717	24953976	3	1	3	4	3	1	2	5	4	11	4	11	101426	3.10631e-05	4.4271e-06	-0.0573846	4.16284	0.00801598	0.928659	0.983903	chr1:24821089-24978976	RUNX3 (+64977)	CLIC4 (+154676)
1	24846089	24850752	1	24961511	24965267	4	4	1	7	4	4	2	7	4	16	4	17	114968	1.05052e-11	5.88196e-13	0.0413617	4.51849	0.00569374	0.939851	0.983903	chr1:24821089-24990267	RUNX3 (+59332)	CLIC4 (+160321)
1	24846089	24850752	1	25030809	25033358	5	11	6	15	3	7	4	10	4	37	4	24	183663	0	0	-0.661197	5.16266	2.21057	0.137068	0.480198	chr1:24821089-25058358	RUNX3 (+25286)	CLIC4 (+194367)
1	24846089	24850752	1	25034827	25039525	10	5	4	17	11	5	8	20	4	36	4	44	188755	0	0	0.246415	5.48399	0.368263	0.543953	0.983903	chr1:24821089-25064525	RUNX3 (+22203)	CLIC4 (+197450)
1	24846089	24850752	1	25067596	25069777	2	1	4	3	2	1	4	3	4	10	4	10	220266	2.42482e-06	2.83139e-07	-0.0482507	4.09409	0.00532581	0.941823	0.983903	chr1:24821089-25094777	RUNX3 (+7077)	CLIC4 (+212576)
1	24846089	24850752	1	25100132	25103012	6	20	15	26	9	26	17	31	4	67	4	83	253151	0	0	0.254155	6.26263	0.548974	0.458737	0.983903	chr1:24821089-25128012	RUNX3 (-9541)	SYF2 (+257942)
1	24846089	24850752	1	25146939	25150238	1	8	3	5	1	8	5	7	4	17	4	21	300168	0	0	0.241583	4.66036	0.215951	0.642143	0.983903	chr1:24821089-25175238	RUNX3 (-33154)	SYF2 (+234329)
1	24846089	24850752	1	25204022	25206581	5	5	8	8	2	5	5	9	4	26	4	21	356881	0	0	-0.383484	4.89188	0.630786	0.427067	0.983903	chr1:24821089-25231581	RUNX3 (-61325)	SYF2 (+206158)
1	24846089	24850752	1	25238603	25241330	2	1	1	5	2	2	2	6	4	9	4	12	391546	0	0	0.349816	4.10902	0.288245	0.591347	0.983903	chr1:24821089-25266330	RUNX3 (-78700)	SYF2 (+188783)
1	24846089	24850752	1	25247002	25248925	0	3	1	4	0	3	1	3	3	8	3	7	399543	0	0	-0.221993	3.853	0.0905366	0.763496	0.983903	chr1:24821089-25273925	RUNX3 (-82497)	SYF2 (+184986)
1	24846089	24850752	1	25501115	25505134	0	0	1	2	0	0	1	1	2	3	2	2	654704	3.16322e-08	2.81304e-09	-0.519308	3.30074	0.223084	0.6367	0.983903	chr1:24821089-25530134	RUNX3 (-210602)	SYF2 (+56881)
1	24846089	24850752	1	25614893	25620253	0	1	1	1	0	1	1	1	3	3	3	3	769152	3.69719e-11	2.19524e-12	-0.0435032	3.3715	0.00176417	0.966497	0.983903	chr1:24821089-25645253	SYF2 (-678)
1	24846089	24850752	1	25809311	25812809	1	0	1	3	1	0	1	5	3	5	3	7	962639	0	0	0.391439	3.7069	0.234914	0.627904	0.983903	chr1:24821089-25837809	TMEM50A (-8468)	RHD (+56901)
1	24846089	24850752	1	25894217	25896909	0	0	1	2	0	0	1	2	2	3	2	3	1047142	5.3141e-13	2.64233e-14	-0.04173	3.36485	0.00164171	0.96768	0.983903	chr1:24821089-25921909	TMEM50A (+33582)	RHCE (+49346)
1	24846089	24850752	1	26163582	26165502	0	1	0	1	0	1	0	2	2	2	2	3	1316121	5.06687e-11	3.05822e-12	0.437532	3.29667	0.157965	0.691037	0.983903	chr1:24821089-26190502	LDLRAP1 (-37784)	TMEM57 (+74876)
1	24846089	24850752	1	26232633	26235421	1	0	0	2	0	0	1	1	2	3	2	2	1385606	4.91197e-11	2.95919e-12	-0.520108	3.30112	0.223658	0.636267	0.983903	chr1:24821089-26260421	LDLRAP1 (-2825)
1	24846089	24850752	1	26618983	26622200	0	1	0	1	0	1	0	1	2	2	2	2	1772171	9.02442e-09	7.03167e-10	-0.0401177	3.2293	0.00116859	0.97273	0.983903	chr1:24821089-26647200	SELENON (-66031)	MAN1C1 (+116677)
1	24895745	24899109	1	24929283	24934106	0	3	2	2	1	7	2	4	3	7	4	14	34267	0.00823002	0.00254497	0.896145	4.11775	1.81801	0.17755	0.61008	chr1:24870745-24959106	RUNX3 (+50084)	CLIC4 (+169569)
1	24895745	24899109	1	25034827	25039525	4	2	1	1	6	3	1	1	4	8	4	11	139749	0.000128347	1.98812e-05	0.397806	4.06783	0.343974	0.557544	0.983903	chr1:24870745-25064525	RUNX3 (-2625)
1	24895745	24899109	1	25100132	25103012	1	1	1	2	0	2	1	5	4	5	3	8	204145	0.00931346	0.00291176	0.558503	3.75832	0.503707	0.477876	0.983903	chr1:24870745-25128012	RUNX3 (-34369)	SYF2 (+233114)
1	24895745	24899109	1	25238603	25241330	0	1	0	2	0	1	0	2	2	3	2	3	342539	2.63949e-05	3.72288e-06	-0.0422	3.3608	0.00167388	0.967365	0.983903	chr1:24870745-25266330	RUNX3 (-103528)	SYF2 (+163955)
1	24895745	24899109	1	25429391	25433399	0	1	1	0	0	1	1	0	2	2	2	2	533968	1.44734e-05	1.96496e-06	-0.0414573	3.24019	0.00123242	0.971995	0.983903	chr1:24870745-25458399	RUNX3 (-199562)	SYF2 (+67921)
1	24929283	24934106	1	24945717	24953976	10	6	6	13	11	7	10	20	4	35	4	48	18152	0	0	0.390248	5.54249	0.939763	0.332339	0.983903	chr1:24904283-24978976	RUNX3 (+23380)	CLIC4 (+196273)
1	24929283	24934106	1	24961511	24965267	3	9	2	16	3	10	3	19	4	30	4	35	31694	0	0	0.164191	5.20074	0.14431	0.704033	0.983903	chr1:24904283-24990267	RUNX3 (+17735)	CLIC4 (+201918)
1	24929283	24934106	1	25030809	25033358	6	4	8	18	5	4	8	15	4	36	4	32	100389	0	0	-0.205818	5.28549	0.233566	0.628892	0.983903	chr1:24904283-25058358	RUNX3 (-16311)	SYF2 (+251172)
1	24929283	24934106	1	25034827	25039525	9	14	12	33	9	17	17	39	4	68	4	82	105481	0	0	0.218631	6.24127	0.406083	0.523964	0.983903	chr1:24904283-25064525	RUNX3 (-19394)	SYF2 (+248089)
1	24929283	24934106	1	25067596	25069777	1	1	3	3	1	1	3	3	4	8	4	8	136992	0.00303252	0.000851326	-0.0472288	3.91474	0.00429785	0.94773	0.983903	chr1:24904283-25094777	RUNX3 (-34520)	SYF2 (+232963)
1	24929283	24934106	1	25100132	25103012	11	18	9	28	12	21	12	33	4	66	4	78	169877	0	0	0.186613	6.20235	0.290635	0.589814	0.983903	chr1:24904283-25128012	RUNX3 (-51138)	SYF2 (+216345)
1	24929283	24934106	1	25204022	25206581	1	2	2	3	0	2	4	2	4	8	3	8	273607	0.000116852	1.80057e-05	-0.0383961	3.91505	0.00290803	0.956994	0.983903	chr1:24904283-25231581	RUNX3 (-102922)	SYF2 (+164561)
1	24929283	24934106	1	25238603	25241330	0	2	1	3	0	2	1	3	3	6	3	6	308272	8.32687e-10	5.72635e-11	-0.0462662	3.70831	0.0033075	0.954138	0.983903	chr1:24904283-25266330	RUNX3 (-120297)	SYF2 (+147186)
1	24929283	24934106	1	25247002	25248925	1	3	0	1	1	2	0	1	3	5	3	4	316269	1.89026e-07	1.88722e-08	-0.336698	3.55809	0.140625	0.707661	0.983903	chr1:24904283-25273925	RUNX3 (-124094)	SYF2 (+143389)
1	24929283	24934106	1	25501115	25505134	1	0	2	1	1	0	2	2	3	4	3	5	571430	5.36494e-15	2.22045e-16	0.237966	3.56252	0.0705881	0.790482	0.983903	chr1:24904283-25530134	RUNX3 (-252199)	SYF2 (+15284)
1	24929283	24934106	1	25519772	25521811	0	1	1	2	0	1	1	3	3	4	3	5	589097	2.74783e-15	1.11022e-16	0.238556	3.54701	0.0709091	0.790018	0.983903	chr1:24904283-25546811	RUNX3 (-260537)	SYF2 (+6946)
1	24929283	24934106	1	25614893	25620253	1	0	0	2	1	0	1	2	2	3	3	4	685878	1.55634e-12	8.11573e-14	0.325517	3.43213	0.108928	0.741368	0.983903	chr1:24904283-25645253	TMEM50A (-63149)	RHD (+2220)
1	24929283	24934106	1	25795969	25799119	1	0	1	0	1	0	1	0	2	2	2	2	865849	2.00232e-07	2.00565e-08	-0.0404382	3.24535	0.00118366	0.972555	0.983903	chr1:24904283-25824119	TMEM50A (+26284)	RHCE (+56644)
1	24929283	24934106	1	25809311	25812809	0	1	3	4	0	1	4	4	3	8	3	9	879365	0	0	0.118382	3.95016	0.0281545	0.866746	0.983903	chr1:24904283-25837809	TMEM50A (+33129)	RHCE (+49799)
1	24929283	24934106	1	25894217	25896909	0	2	2	1	0	2	2	1	3	5	3	5	963868	0	0	-0.047575	3.61756	0.0030263	0.956129	0.983903	chr1:24904283-25921909	RHCE (+7749)	TMEM50A (+75179)
1	24929283	24934106	1	25996593	25999557	0	1	0	2	0	1	0	2	2	3	2	3	1066380	5.10239e-13	2.53131e-14	-0.0422	3.3608	0.00167388	0.967365	0.983903	chr1:24904283-26024557	LDLRAP1 (-79160)	TMEM57 (+33500)
1	24929283	24934106	1	26232633	26235421	2	0	2	1	2	0	2	1	3	5	3	5	1302332	0	0	-0.0456159	3.62758	0.00280101	0.957792	0.983903	chr1:24904283-26260421	MAN1C1 (-35116)	LDLRAP1 (+38772)
1	24929283	24934106	1	26284193	26286770	1	1	0	0	1	1	0	0	2	2	2	2	1353787	2.0359e-08	1.72864e-09	-0.0409191	3.24122	0.00120664	0.97229	0.983903	chr1:24904283-26311770	MAN1C1 (-9441)	LDLRAP1 (+64447)
1	24929283	24934106	1	26287877	26290024	1	0	0	1	1	0	0	1	2	2	2	2	1357256	1.66925e-08	1.38846e-09	-0.0391019	3.23443	0.00112128	0.973287	0.983903	chr1:24904283-26315024	MAN1C1 (-7814)	LDLRAP1 (+66074)
1	24929283	24934106	1	26498944	26501281	0	0	1	1	0	1	1	1	2	2	3	3	1568418	2.82692e-11	1.65601e-12	0.444654	3.30375	0.162321	0.687029	0.983903	chr1:24904283-26526281	SELENON (-84894)	MAN1C1 (+97814)
1	24945717	24953976	1	25034827	25039525	0	1	3	2	4	5	3	4	3	6	4	16	87329	5.57981e-05	8.22653e-06	1.30623	4.16703	3.81572	0.0507737	0.326989	chr1:24920717-25064525	RUNX3 (-27611)	SYF2 (+239872)
1	24945717	24953976	1	25100132	25103012	1	2	1	7	2	6	1	7	4	11	4	16	151725	3.64138e-09	2.6617e-10	0.48259	4.31416	0.660176	0.416498	0.983903	chr1:24920717-25128012	RUNX3 (-59355)	SYF2 (+208128)
1	24945717	24953976	1	25238603	25241330	1	1	1	0	1	1	1	1	3	3	4	4	290120	0.00425343	0.00123553	0.310904	3.44429	0.100448	0.751292	0.983903	chr1:24920717-25266330	RUNX3 (-128514)	SYF2 (+138969)
1	24945717	24953976	1	25519772	25521811	1	1	0	1	1	0	1	1	3	3	3	3	570945	3.00354e-09	2.17765e-10	-0.0383222	3.37469	0.00141969	0.969944	0.983903	chr1:24920717-25546811	SYF2 (-1271)
1	24945717	24953976	1	25809311	25812809	0	1	0	1	0	2	0	1	2	2	2	3	861213	1.80512e-09	1.28169e-10	0.444228	3.29967	0.162062	0.687265	0.983903	chr1:24920717-25837809	TMEM50A (+41346)	RHCE (+41582)
1	24945717	24953976	1	26361794	26365252	1	0	1	0	1	0	1	0	2	2	2	2	1413676	1.21444e-08	9.77304e-10	-0.0404382	3.24535	0.00118366	0.972555	0.983903	chr1:24920717-26390252	SELENON (-144691)	MAN1C1 (+38017)
1	24961511	24965267	1	25034827	25039525	1	4	3	6	1	4	4	6	4	14	4	15	73787	8.55376e-08	8.19449e-09	0.0513805	4.39381	0.00799657	0.928745	0.983903	chr1:24936511-25064525	RUNX3 (-35508)	SYF2 (+231975)
1	24961511	24965267	1	25100132	25103012	1	2	2	3	1	2	2	4	4	8	4	9	138183	0.00146846	0.000380399	0.106806	3.95246	0.0231489	0.879071	0.983903	chr1:24936511-25128012	RUNX3 (-67252)	SYF2 (+200231)
1	24961511	24965267	1	25614893	25620253	1	0	1	0	1	0	1	0	2	2	2	2	654184	2.61454e-06	3.07344e-07	-0.0404382	3.24535	0.00118366	0.972555	0.983903	chr1:24936511-25645253	TMEM50A (-47035)	RHD (+18334)
1	25030809	25033358	1	25100132	25103012	0	4	7	3	0	4	6	3	3	14	3	13	69488	1.88124e-06	2.14356e-07	-0.159946	4.35151	0.0734922	0.786318	0.983903	chr1:25005809-25128012	RUNX3 (-101901)	SYF2 (+165582)
1	25034827	25039525	1	25100132	25103012	4	4	7	10	4	8	9	16	4	25	4	37	64396	0	0	0.488824	5.18571	1.22349	0.268676	0.884422	chr1:25009827-25128012	RUNX3 (-103910)	SYF2 (+163573)
1	25034827	25039525	1	25809311	25812809	0	2	0	2	0	2	0	2	2	4	2	4	773884	0	0	-0.0447804	3.48703	0.00228978	0.961834	0.983903	chr1:25009827-25837809	RHCE (-2973)
1	25067596	25069777	1	25894217	25896909	0	1	0	1	0	1	0	1	2	2	2	2	826876	2.8321e-07	2.89522e-08	-0.0401177	3.2293	0.00116859	0.97273	0.983903	chr1:25042596-25921909	LDLRAP1 (-61327)	TMEM57 (+51333)
1	25100132	25103012	1	25402464	25404295	1	0	1	0	1	1	1	0	2	2	3	3	301807	0.00910483	0.00284082	0.44366	3.3156	0.161711	0.687586	0.983903	chr1:25075132-25429295	RSRP1 (-4695)
1	25100132	25103012	1	25795969	25799119	0	0	1	1	0	0	1	1	2	2	2	2	695972	1.49103e-06	1.66843e-07	-0.0396386	3.23341	0.00114606	0.972994	0.983903	chr1:25075132-25824119	LDLRAP1 (-93954)	TMEM57 (+18706)
1	25100132	25103012	1	25894217	25896909	0	0	1	1	0	0	1	1	2	2	2	2	793991	4.10078e-07	4.27669e-08	-0.0396386	3.23341	0.00114606	0.972994	0.983903	chr1:25075132-25921909	LDLRAP1 (-45059)	TMEM57 (+67601)
1	25100132	25103012	1	26168674	26171601	0	0	1	2	0	0	1	2	2	3	2	3	1068565	4.84723e-13	2.39808e-14	-0.04173	3.36485	0.00164171	0.96768	0.983903	chr1:25075132-26196601	SELENON (-164309)	MAN1C1 (+18399)
1	25100132	25103012	1	26232633	26235421	0	1	2	1	0	1	2	1	3	4	3	4	1132455	0	0	-0.0456087	3.50162	0.0023661	0.961204	0.983903	chr1:25075132-26260421	SELENON (-132399)	MAN1C1 (+50309)
1	25100132	25103012	1	26274520	26276679	0	1	1	0	0	1	1	0	2	2	2	2	1174027	2.80251e-08	2.46168e-09	-0.0414573	3.24019	0.00123242	0.971995	0.983903	chr1:25075132-26301679	SELENON (-111770)	MAN1C1 (+70938)
1	25146939	25150238	1	25795969	25799119	1	0	0	1	1	0	0	1	2	2	2	2	648955	2.5124e-06	2.94321e-07	-0.0391019	3.23443	0.00112128	0.973287	0.983903	chr1:25121939-25824119	LDLRAP1 (-70551)	TMEM57 (+42109)
1	25204022	25206581	1	25996593	25999557	0	0	1	1	0	0	1	1	2	2	2	2	792773	4.17803e-07	4.36136e-08	-0.0396386	3.23341	0.00114606	0.972994	0.983903	chr1:25179022-26024557	MAN1C1 (-15678)	LDLRAP1 (+58210)
1	25238603	25241330	1	25247002	25248925	6	14	6	18	5	10	5	13	4	44	4	33	7997	0	0	-0.450023	5.43193	1.1989	0.273542	0.899092	chr1:25213603-25273925	SYF2 (-11271)	RSRP1 (+3755)
1	25238603	25241330	1	25519772	25521811	0	1	4	2	0	1	4	2	3	7	3	7	280825	6.64198e-05	9.89686e-06	-0.048073	3.82642	0.00400488	0.94954	0.983903	chr1:25213603-25546811	RHCE (+40638)	TMEM50A (+42290)
1	25238603	25241330	1	25614893	25620253	0	0	1	1	0	0	1	1	2	2	2	2	377606	0.00058712	0.000132119	-0.0396386	3.23341	0.00114606	0.972994	0.983903	chr1:25213603-25645253	TMEM57 (-1492)
1	25238603	25241330	1	25795969	25799119	2	0	3	2	2	1	3	3	3	7	4	9	557577	0	0	0.287977	3.92235	0.15913	0.689958	0.983903	chr1:25213603-25824119	LDLRAP1 (-24719)	TMEM57 (+87941)
1	25238603	25241330	1	25809311	25812809	0	1	2	2	1	2	2	3	3	5	4	8	571093	0	0	0.581499	3.76834	0.543377	0.461037	0.983903	chr1:25213603-25837809	LDLRAP1 (-17874)	TMEM57 (+94786)
1	25238603	25241330	1	25894217	25896909	0	3	1	3	1	3	1	3	3	7	4	8	655596	0	0	0.138625	3.85843	0.0350483	0.851495	0.983903	chr1:25213603-25921909	MAN1C1 (-49712)	LDLRAP1 (+24176)
1	25238603	25241330	1	26274520	26276679	1	0	1	0	1	0	1	0	2	2	2	2	1035633	4.4966e-08	4.13443e-09	-0.0404382	3.24535	0.00118366	0.972555	0.983903	chr1:25213603-26301679	SELENON (-42535)	MAN1C1 (+140173)
1	25238603	25241330	1	26415756	26418193	0	0	2	1	0	0	2	1	2	3	2	3	1177008	2.51061e-13	1.19904e-14	-0.0430333	3.37558	0.00173114	0.966812	0.983903	chr1:25213603-26443193	MTFR1L (+8205)	AUNIP (+31060)
1	25289090	25290967	1	25996593	25999557	1	1	0	2	1	1	0	2	3	4	3	4	708046	5.36494e-15	2.22045e-16	-0.0437954	3.49205	0.00220023	0.962588	0.983903	chr1:25264090-26024557	SELENON (-155852)	MAN1C1 (+26856)
1	25289090	25290967	1	26464231	26473713	0	1	0	1	0	1	0	2	2	2	2	3	1178943	1.05921e-10	6.6317e-12	0.437532	3.29667	0.157965	0.691037	0.983903	chr1:25264090-26498713	PAQR7 (-10149)	STMN1 (+25064)
1	25402464	25404295	1	25519772	25521811	4	4	3	11	4	4	3	11	4	22	4	22	117412	0	0	-0.0467297	4.79795	0.00901341	0.924363	0.983903	chr1:25377464-25546811	LDLRAP1 (-81442)	TMEM57 (+31218)
1	25402464	25404295	1	25795969	25799119	1	2	1	1	1	2	1	1	4	5	4	5	394164	7.90623e-13	4.00791e-14	-0.0470504	3.61857	0.00296536	0.956573	0.983903	chr1:25377464-25824119	MAN1C1 (-16676)	LDLRAP1 (+57212)
1	25402464	25404295	1	25809311	25812809	3	5	1	6	4	7	1	12	4	15	4	24	407680	0	0	0.588394	4.67166	1.28026	0.25785	0.851526	chr1:25377464-25837809	MAN1C1 (-9831)	LDLRAP1 (+64057)
1	25402464	25404295	1	25874121	25877295	0	1	1	0	0	0	1	1	2	2	2	2	472328	5.42027e-05	7.97872e-06	-0.0483295	3.23715	0.00158739	0.968219	0.983903	chr1:25377464-25902295	SELENON (-160296)	MAN1C1 (+22412)
1	25402464	25404295	1	25894217	25896909	1	1	0	1	1	2	0	1	3	3	3	4	492183	3.49596e-10	2.3213e-11	0.319043	3.43658	0.10514	0.745747	0.983903	chr1:25377464-25921909	SELENON (-150489)	MAN1C1 (+32219)
1	25402464	25404295	1	25996593	25999557	1	1	1	0	1	1	2	0	3	3	3	4	594695	1.37197e-11	7.75935e-13	0.322172	3.44943	0.106967	0.743624	0.983903	chr1:25377464-26024557	SELENON (-99165)	MAN1C1 (+83543)
1	25429391	25433399	1	25809311	25812809	0	2	1	1	0	2	1	2	3	4	3	5	379665	1.17093e-10	7.36855e-12	0.236668	3.55349	0.069901	0.791481	0.983903	chr1:25404391-25837809	SELENON (-179076)	MAN1C1 (+3632)
1	25429391	25433399	1	25894217	25896909	1	2	1	1	1	2	1	1	4	5	4	5	464168	5.36494e-15	2.22045e-16	-0.0470504	3.61857	0.00296536	0.956573	0.983903	chr1:25404391-25921909	SELENON (-137026)	MAN1C1 (+45682)
1	25429391	25433399	1	26361794	26365252	1	0	0	1	1	0	0	1	2	2	2	2	932128	7.4606e-08	7.09375e-09	-0.0391019	3.23443	0.00112128	0.973287	0.983903	chr1:25404391-26390252	PAQR7 (-26069)	STMN1 (+9144)
1	25429391	25433399	1	26832767	26834959	0	0	1	1	0	0	1	1	2	2	2	2	1402468	1.27352e-08	1.02959e-09	-0.0396386	3.23341	0.00114606	0.972994	0.983903	chr1:25404391-26859959	ZNF593 (-37696)	PDIK1L (+20338)
1	25485363	25488723	1	25809311	25812809	2	2	0	2	1	2	0	1	3	6	3	4	324017	5.41759e-09	4.03483e-10	-0.575905	3.61393	0.440838	0.506718	0.983903	chr1:25460363-25837809	SELENON (-151090)	MAN1C1 (+31618)
1	25485363	25488723	1	26415756	26418193	2	0	0	1	2	0	0	2	2	3	2	4	929931	5.36494e-15	2.22045e-16	0.313366	3.43869	0.101845	0.749627	0.983903	chr1:25460363-26443193	STMN1 (-45312)	PAFAH2 (+46379)
1	25501115	25505134	1	25519772	25521811	0	3	2	12	0	2	0	11	3	17	2	13	17667	0.000154327	2.41577e-05	-0.424586	4.38299	0.558328	0.454935	0.983903	chr1:25476115-25546811	LDLRAP1 (-32117)	TMEM57 (+80543)
1	25501115	25505134	1	25795969	25799119	1	1	1	2	1	0	1	2	4	5	3	4	294419	4.99289e-05	7.31551e-06	-0.334598	3.55559	0.139015	0.709262	0.983903	chr1:25476115-25824119	SELENON (-150059)	MAN1C1 (+32649)
1	25501115	25505134	1	25809311	25812809	0	2	2	12	0	4	1	10	3	16	3	15	307935	0	0	-0.127843	4.41791	0.0524391	0.818872	0.983903	chr1:25476115-25837809	SELENON (-143214)	MAN1C1 (+39494)
1	25501115	25505134	1	25894217	25896909	0	3	1	3	0	3	1	1	3	7	3	5	392438	0	0	-0.482403	3.71463	0.357456	0.549922	0.983903	chr1:25476115-25921909	SELENON (-101164)	MAN1C1 (+81544)
1	25501115	25505134	1	26232633	26235421	0	0	1	2	0	0	1	2	2	3	2	3	730902	8.22311e-11	5.08249e-12	-0.04173	3.36485	0.00164171	0.96768	0.983903	chr1:25476115-26260421	AUNIP (-8810)	PAQR7 (+2985)
1	25519772	25521811	1	25562124	25567780	1	4	3	5	2	3	1	3	4	13	4	9	44160	0.0012986	0.000331547	-0.548185	4.15727	0.731939	0.392256	0.983903	chr1:25494772-25592780	LDLRAP1 (+196)
1	25519772	25521811	1	25571795	25575202	1	2	0	7	1	2	0	8	3	10	3	11	52707	0.00548468	0.00163449	0.0813965	4.08749	0.0157709	0.900063	0.983903	chr1:25494772-25600202	MAN1C1 (-69981)	LDLRAP1 (+3907)
1	25519772	25521811	1	25795969	25799119	0	6	3	7	0	6	3	7	3	16	3	16	276752	0	0	-0.0503201	4.47613	0.00827611	0.927514	0.983903	chr1:25494772-25824119	SELENON (-140730)	MAN1C1 (+41978)
1	25519772	25521811	1	25809311	25812809	2	1	5	6	2	1	5	8	4	14	4	16	290268	0	0	0.128299	4.43037	0.0514247	0.820603	0.983903	chr1:25494772-25837809	SELENON (-133885)	MAN1C1 (+48823)
1	25519772	25521811	1	26232633	26235421	0	0	1	1	0	0	1	1	2	2	2	2	713235	1.25545e-06	1.38984e-07	-0.0396386	3.23341	0.00114606	0.972994	0.983903	chr1:25494772-26260421	PAQR7 (-6344)	STMN1 (+28869)
1	25519772	25521811	1	26996310	26999183	0	1	0	1	0	1	0	1	2	2	2	2	1476955	1.30627e-08	1.0588e-09	-0.0401177	3.2293	0.00116859	0.97273	0.983903	chr1:25494772-27024183	SH3BGRL3 (-19698)	CEP85 (+25276)
1	25562124	25567780	1	25795969	25799119	1	0	1	6	1	1	1	3	3	8	4	6	232592	0.00135027	0.000346289	-0.412093	3.80369	0.29501	0.587028	0.983903	chr1:25537124-25824119	SELENON (-119554)	MAN1C1 (+63154)
1	25562124	25567780	1	25809311	25812809	2	2	0	1	0	4	2	2	3	5	3	8	246108	0.0037815	0.001086	0.572171	3.77266	0.527203	0.467785	0.983903	chr1:25537124-25837809	SELENON (-112709)	MAN1C1 (+69999)
1	25562124	25567780	1	25894217	25896909	0	2	0	5	1	2	1	5	2	7	4	9	330611	0	0	0.306746	3.89016	0.179407	0.671884	0.983903	chr1:25537124-25921909	SELENON (-70659)	MAN1C1 (+112049)
1	25571795	25575202	1	25894217	25896909	2	0	0	3	2	1	0	3	2	5	3	6	322064	6.84345e-10	4.67071e-11	0.197888	3.6611	0.0563662	0.812334	0.983903	chr1:25546795-25921909	SELENON (-65824)	MAN1C1 (+116884)
1	25571795	25575202	1	26274520	26276679	0	1	2	0	0	1	2	0	2	3	2	3	702101	2.69745e-10	1.77193e-11	-0.0448256	3.38226	0.00185827	0.965616	0.983903	chr1:25546795-26301679	STMN1 (-17771)	PAFAH2 (+73920)
1	25571795	25575202	1	26361794	26365252	0	0	2	1	0	0	2	1	2	3	2	3	790024	4.02616e-11	2.4003e-12	-0.0430333	3.37558	0.00173114	0.966812	0.983903	chr1:25546795-26390252	STMN1 (-62058)	PAFAH2 (+29633)
1	25607985	25611788	1	25614893	25620253	4	4	3	14	3	8	7	12	4	25	4	30	7686	0	0	0.232897	5.03674	0.259111	0.610731	0.983903	chr1:25582985-25645253	MAN1C1 (-3349)
1	25607985	25611788	1	25809311	25812809	0	2	1	5	1	3	2	5	3	8	4	11	201173	1.81967e-05	2.50592e-06	0.400935	4.024	0.349159	0.55459	0.983903	chr1:25582985-25837809	SELENON (-89779)	MAN1C1 (+92929)
1	25614893	25620253	1	25795969	25799119	2	3	2	3	2	4	2	3	4	10	4	11	179971	2.75738e-06	3.25903e-07	0.0821287	4.12588	0.0160525	0.899179	0.983903	chr1:25589893-25824119	SELENON (-93170)	MAN1C1 (+89538)
1	25614893	25620253	1	25809311	25812809	2	4	4	5	2	5	4	9	4	15	4	20	193487	0	0	0.332682	4.5765	0.38451	0.535199	0.983903	chr1:25589893-25837809	SELENON (-86325)	MAN1C1 (+96383)
1	25614893	25620253	1	25894217	25896909	2	1	2	5	2	1	2	5	4	10	4	10	277990	2.30061e-07	2.32389e-08	-0.045939	4.07456	0.00484703	0.944496	0.983903	chr1:25589893-25921909	SELENON (-44275)	MAN1C1 (+138433)
1	25614893	25620253	1	26104237	26106182	1	2	1	0	1	2	1	0	3	4	3	4	487636	5.43984e-12	2.96763e-13	-0.0468417	3.5092	0.00248285	0.960259	0.983903	chr1:25589893-26131182	AUNIP (-1080)
1	25614893	25620253	1	26168674	26171601	1	0	0	1	1	0	0	1	2	2	2	2	552564	9.35228e-06	1.23593e-06	-0.0391019	3.23443	0.00112128	0.973287	0.983903	chr1:25589893-26196601	PAQR7 (-21994)	STMN1 (+13219)
1	25614893	25620253	1	26232633	26235421	1	1	2	2	1	1	2	2	4	6	4	6	616454	0	0	-0.0465425	3.72351	0.00334407	0.953886	0.983903	chr1:25589893-26260421	STMN1 (-18691)	PAFAH2 (+73000)
1	25614893	25620253	1	26361794	26365252	0	0	1	1	0	0	1	1	2	2	2	2	745950	6.32105e-07	6.74721e-08	-0.0396386	3.23341	0.00114606	0.972994	0.983903	chr1:25589893-26390252	STMN1 (-83607)	PAFAH2 (+8084)
1	25614893	25620253	1	26415756	26418193	0	1	0	1	0	1	0	1	2	2	2	2	799401	2.96262e-07	3.03619e-08	-0.0401177	3.2293	0.00116859	0.97273	0.983903	chr1:25589893-26443193	PAFAH2 (-18386)	EXTL1 (-5237)
1	25795969	25799119	1	25809311	25812809	5	4	9	17	7	8	13	21	4	35	4	49	13516	0	0	0.439634	5.53843	1.19886	0.273549	0.899099	chr1:25770969-25837809	MTFR1L (-15804)	SELENON (+4213)
1	25795969	25799119	1	25894217	25896909	1	4	3	3	1	5	3	3	4	11	4	12	98019	1.21457e-05	1.63037e-06	0.0696123	4.20124	0.0123897	0.911371	0.983903	chr1:25770969-25921909	AUNIP (+13019)	MTFR1L (+26246)
1	25795969	25799119	1	26168674	26171601	1	0	0	1	1	0	0	1	2	2	2	2	372593	0.000624377	0.000143377	-0.0391019	3.23443	0.00112128	0.973287	0.983903	chr1:25770969-26196601	STMN1 (-77319)	PAFAH2 (+14372)
1	25795969	25799119	1	26232633	26235421	0	1	2	2	0	1	2	2	3	5	3	5	436483	3.07667e-14	1.33227e-15	-0.045854	3.61111	0.00282794	0.95759	0.983903	chr1:25770969-26260421	PAFAH2 (-17538)	EXTL1 (-6085)
1	25795969	25799119	1	26274520	26276679	1	0	1	2	1	0	1	2	3	4	3	4	478055	1.54991e-11	8.81739e-13	-0.0433324	3.49607	0.00215856	0.962943	0.983903	chr1:25770969-26301679	SLC30A2 (+9809)	EXTL1 (+14544)
1	25795969	25799119	1	26320909	26323144	2	0	1	1	2	0	1	1	3	4	3	4	524482	1.24996e-12	6.4615e-14	-0.044085	3.50768	0.00222617	0.962368	0.983903	chr1:25770969-26348144	SLC30A2 (-13424)	TRIM63 (+8076)
1	25809311	25812809	1	25894217	25896909	1	2	5	7	1	8	5	13	4	15	4	27	84503	0	0	0.752727	4.74584	2.18005	0.13981	0.489418	chr1:25784311-25921909	AUNIP (+6348)	MTFR1L (+32917)
1	25809311	25812809	1	25996593	25999557	0	1	1	4	0	1	2	5	3	6	3	8	187015	0.00532937	0.00158379	0.341114	3.80089	0.200576	0.654257	0.983903	chr1:25784311-26024557	PAQR7 (-33181)	STMN1 (+2032)
1	25809311	25812809	1	26144203	26146844	1	2	0	1	1	3	0	1	3	4	3	5	334463	1.0746e-08	8.53565e-10	0.243658	3.5574	0.0736943	0.786032	0.983903	chr1:25784311-26171844	STMN1 (-71612)	PAFAH2 (+20079)
1	25809311	25812809	1	26163582	26165502	0	0	1	1	0	1	1	3	2	2	3	5	353482	5.67797e-07	6.02819e-08	1.08296	3.42897	1.14241	0.285145	0.928488	chr1:25784311-26190502	STMN1 (-80941)	PAFAH2 (+10750)
1	25809311	25812809	1	26168674	26171601	1	1	0	1	1	2	2	1	3	3	4	6	359077	7.60381e-10	5.21085e-11	0.858059	3.56098	0.876658	0.349119	0.983903	chr1:25784311-26196601	STMN1 (-83990)	PAFAH2 (+7701)
1	25809311	25812809	1	26232633	26235421	0	2	1	5	0	4	1	5	3	8	3	10	422967	0	0	0.259718	3.97753	0.141574	0.706721	0.983903	chr1:25784311-26260421	EXTL1 (+586)
1	25809311	25812809	1	26278411	26280764	0	0	1	1	0	0	1	1	2	2	2	2	468527	5.63875e-05	8.31887e-06	-0.0396386	3.23341	0.00114606	0.972994	0.983903	chr1:25784311-26305764	SLC30A2 (+1095)	EXTL1 (+23258)
1	25809311	25812809	1	26287877	26290024	1	1	0	0	1	1	0	0	2	2	2	2	477890	5.43907e-05	8.00737e-06	-0.0409191	3.24122	0.00120664	0.97229	0.983903	chr1:25784311-26315024	SLC30A2 (-3535)
1	25809311	25812809	1	26361794	26365252	0	0	1	3	0	0	1	5	2	4	2	6	552463	0	0	0.475304	3.59431	0.300522	0.583555	0.983903	chr1:25784311-26390252	PDIK1L (-24555)	TRIM63 (-19649)
1	25809311	25812809	1	27567237	27569944	1	0	0	2	1	0	0	3	2	3	2	4	1757530	0	0	0.314366	3.42704	0.102419	0.748946	0.983903	chr1:25784311-27594944	ARID1A (-6405)	RPS6KA1 (+143776)
1	25809311	25812809	1	27724799	27726727	0	1	0	1	0	1	0	1	2	2	2	2	1914703	6.69342e-09	5.05955e-10	-0.0401177	3.2293	0.00116859	0.97273	0.983903	chr1:25784311-27751727	PIGV (-20176)	ARID1A (+71986)
1	25874121	25877295	1	25894217	25896909	4	8	4	10	3	13	9	17	4	26	4	42	19855	0	0	0.615562	5.28418	2.04355	0.152853	0.532423	chr1:25849121-25921909	PAQR7 (-14262)	STMN1 (+20951)
1	25874121	25877295	1	26320909	26323144	1	0	0	1	1	0	0	1	2	2	2	2	446318	8.28189e-05	1.24985e-05	-0.0391019	3.23443	0.00112128	0.973287	0.983903	chr1:25849121-26348144	TRIM63 (-31000)	PDIK1L (-13204)
1	25894217	25896909	1	25996593	25999557	22	38	28	52	24	38	32	55	4	140	4	149	102512	0	0	0.0410029	7.15253	0.0184963	0.89182	0.983903	chr1:25869217-26024557	STMN1 (-40421)	PAFAH2 (+51270)
1	25894217	25896909	1	26104237	26106182	0	4	1	5	0	4	1	5	3	10	3	10	209646	1.61012e-06	1.81129e-07	-0.0481751	4.06134	0.00531159	0.941901	0.983903	chr1:25869217-26131182	PAFAH2 (-2043)
1	25894217	25896909	1	26144203	26146844	2	3	2	2	3	4	2	5	4	9	4	14	249960	2.52615e-09	1.81895e-10	0.54841	4.20154	0.752212	0.385777	0.983903	chr1:25869217-26171844	EXTL1 (-1249)
1	25894217	25896909	1	26163582	26165502	1	2	2	4	1	6	2	7	4	9	4	16	268979	5.97766e-11	3.63887e-12	0.733705	4.25477	1.41393	0.234404	0.783786	chr1:25869217-26190502	EXTL1 (+8080)	SLC30A2 (+16273)
1	25894217	25896909	1	26168674	26171601	1	3	4	6	1	6	4	9	4	14	4	20	274574	0	0	0.436315	4.53998	0.643526	0.422437	0.983903	chr1:25869217-26196601	EXTL1 (+11129)	SLC30A2 (+13224)
1	25894217	25896909	1	26232633	26235421	3	4	2	7	4	5	4	9	4	16	4	22	338464	0	0	0.402724	4.65697	0.595184	0.440421	0.983903	chr1:25869217-26260421	SLC30A2 (-18686)	TRIM63 (+2814)
1	25894217	25896909	1	26278411	26280764	0	1	1	0	0	1	1	0	2	2	2	2	384024	0.00041732	8.07827e-05	-0.0414573	3.24019	0.00123242	0.971995	0.983903	chr1:25869217-26305764	PDIK1L (-24346)	TRIM63 (-19858)
1	25894217	25896909	1	26284193	26286770	0	1	1	3	0	1	1	3	3	5	3	5	389918	1.72606e-12	9.03722e-14	-0.0445997	3.60071	0.00268791	0.958652	0.983903	chr1:25869217-26311770	TRIM63 (-22861)	PDIK1L (-21343)
1	25894217	25896909	1	26287877	26290024	0	2	0	2	0	2	0	1	2	4	2	3	393387	3.36295e-08	3.0107e-09	-0.400282	3.42858	0.16637	0.683358	0.983903	chr1:25869217-26315024	TRIM63 (-24488)	PDIK1L (-19716)
1	25894217	25896909	1	26415756	26418193	1	2	1	2	2	4	1	2	4	6	4	9	521411	0	0	0.505986	3.86882	0.46119	0.497068	0.983903	chr1:25869217-26443193	ZNF593 (-13666)	PDIK1L (+44368)
1	25894217	25896909	1	26541174	26543383	1	1	0	4	1	1	0	4	3	6	3	6	646715	0	0	-0.044085	3.70298	0.00302357	0.956149	0.983903	chr1:25869217-26568383	CEP85 (-15402)	CATSPER4 (+28239)
1	25894217	25896909	1	26787455	26790472	0	1	0	1	0	1	0	1	2	2	2	2	893400	1.36477e-07	1.33924e-08	-0.0401177	3.2293	0.00116859	0.97273	0.983903	chr1:25869217-26815472	UBXN11 (-23982)	CRYBG2 (+11785)
1	25894217	25896909	1	26819889	26821729	0	1	1	1	0	1	1	1	3	3	3	3	925246	2.54862e-12	1.35336e-13	-0.0435032	3.3715	0.00176417	0.966497	0.983903	chr1:25869217-26846729	CRYBG2 (-3843)
1	25894217	25896909	1	27042362	27047785	0	1	0	1	0	1	0	1	2	2	2	2	1149510	2.28308e-08	1.96246e-09	-0.0401177	3.2293	0.00116859	0.97273	0.983903	chr1:25869217-27072785	HMGN2 (-1518)
1	25894217	25896909	1	27605670	27609813	0	1	0	1	0	1	0	1	2	2	2	2	1712178	8.96875e-09	6.98266e-10	-0.0401177	3.2293	0.00116859	0.97273	0.983903	chr1:25869217-27634813	PIGV (-36180)	ARID1A (+55982)
1	25894217	25896909	1	27667617	27670288	0	0	1	1	0	0	1	1	2	2	2	2	1773389	7.57621e-09	5.79619e-10	-0.0396386	3.23341	0.00114606	0.972994	0.983903	chr1:25869217-27695288	PIGV (-5942)	ARID1A (+86220)
1	25996593	25999557	1	26168674	26171601	1	1	0	5	1	1	0	5	3	7	3	7	172062	0.00416523	0.0012074	-0.0439345	3.79705	0.00338186	0.953626	0.983903	chr1:25971593-26196601	PDIK1L (-27740)	TRIM63 (-16464)
1	25996593	25999557	1	26232633	26235421	0	2	4	3	0	2	4	3	3	9	3	9	235952	1.41227e-05	1.91426e-06	-0.0489572	4.00167	0.00504554	0.943372	0.983903	chr1:25971593-26260421	ZNF593 (-53864)	PDIK1L (+4170)
1	25996593	25999557	1	26361794	26365252	1	0	0	1	1	0	0	1	2	2	2	2	365448	0.000717326	0.000170267	-0.0391019	3.23443	0.00112128	0.973287	0.983903	chr1:25971593-26390252	CATSPER4 (-9638)	CNKSR1 (+3414)
1	25996593	25999557	1	26415756	26418193	1	1	0	0	1	1	0	0	2	2	2	2	418899	0.000138938	2.16173e-05	-0.0409191	3.24122	0.00120664	0.97229	0.983903	chr1:25971593-26443193	CEP85 (-26809)	CATSPER4 (+16832)
1	25996593	25999557	1	26498944	26501281	0	0	1	2	0	1	1	2	2	3	3	4	502037	1.91381e-10	1.23542e-11	0.320417	3.42897	0.105938	0.744817	0.983903	chr1:25971593-26526281	SH3BGRL3 (-30239)	CEP85 (+14735)
1	25996593	25999557	1	26862028	26865770	1	1	0	1	1	0	0	1	3	3	2	2	865824	1.61789e-09	1.14423e-10	-0.527254	3.30547	0.228869	0.632364	0.983903	chr1:25971593-26890770	DHDDS (-1173)
1	26104237	26106182	1	26144203	26146844	2	6	5	13	5	12	10	17	4	26	4	44	40314	0	0	0.71582	5.31452	2.799	0.0943229	0.365963	chr1:26079237-26171844	ZNF593 (-44330)	PDIK1L (+13704)
1	26104237	26106182	1	26163582	26165502	2	8	2	5	2	11	4	9	4	17	4	26	59332	0	0	0.534484	4.78393	1.13801	0.286073	0.931091	chr1:26079237-26190502	ZNF593 (-35001)	PDIK1L (+23033)
1	26104237	26106182	1	26168674	26171601	5	7	7	17	6	9	7	22	4	36	4	44	64928	0	0	0.224437	5.46449	0.306114	0.580075	0.983903	chr1:26079237-26196601	ZNF593 (-31952)	PDIK1L (+26082)
1	26104237	26106182	1	26232633	26235421	3	7	3	9	3	8	4	11	4	22	4	26	128817	0	0	0.180832	4.89403	0.142979	0.705337	0.983903	chr1:26079237-26260421	ZNF593 (-42)
1	26104237	26106182	1	26320909	26323144	0	1	1	4	0	1	1	4	3	6	3	6	216817	0.00842979	0.00261233	-0.0446001	3.702	0.00308929	0.955675	0.983903	chr1:26079237-26348144	CEP85 (-20511)	CATSPER4 (+23130)
1	26104237	26106182	1	26361794	26365252	2	2	1	5	3	2	1	5	4	10	4	11	258313	4.86819e-08	4.50455e-09	0.090575	4.11288	0.0193707	0.889309	0.983903	chr1:26079237-26390252	CEP85 (+543)
1	26104237	26106182	1	26395587	26397444	2	1	1	1	2	2	1	1	4	5	4	6	291306	1.79439e-06	2.03604e-07	0.194634	3.67788	0.0546724	0.815124	0.983903	chr1:26079237-26422444	SH3BGRL3 (-28335)	CEP85 (+16639)
1	26104237	26106182	1	26415756	26418193	3	8	4	11	3	8	4	12	4	26	4	27	311765	0	0	-0.00125411	4.99856	6.54668e-06	0.997958	0.998117	chr1:26079237-26443193	SH3BGRL3 (-17961)	CEP85 (+27013)
1	26104237	26106182	1	26498944	26501281	0	1	1	0	1	2	1	1	2	2	4	5	394903	2.04376e-08	1.73636e-09	1.09306	3.44132	1.1616	0.281134	0.918707	chr1:26079237-26526281	CD52 (-15198)	SH3BGRL3 (+23583)
1	26104237	26106182	1	27095838	27098516	0	0	1	1	0	0	1	1	2	2	2	2	991967	5.18794e-08	4.82417e-09	-0.0396386	3.23341	0.00114606	0.972994	0.983903	chr1:26079237-27123516	ARID1A (-94656)	RPS6KA1 (+55525)
1	26144203	26146844	1	26163582	26165502	2	2	2	7	9	3	4	14	4	13	4	30	19018	2.64713e-12	1.40776e-13	1.14034	4.78119	4.90254	0.0268171	0.270432	chr1:26119203-26190502	ZNF593 (-15018)	PDIK1L (+43016)
1	26144203	26146844	1	26168674	26171601	3	3	2	9	5	10	4	21	4	17	4	40	24614	0	0	1.13501	5.06303	5.88308	0.0152871	0.210697	chr1:26119203-26196601	ZNF593 (-11969)	PDIK1L (+46065)
1	26144203	26146844	1	26232633	26235421	2	3	4	5	2	4	6	8	4	14	4	20	88503	3.16071e-12	1.69087e-13	0.442609	4.55355	0.66176	0.415939	0.983903	chr1:26119203-26260421	CATSPER4 (-749)
1	26144203	26146844	1	26320909	26323144	2	1	1	1	4	4	1	2	4	5	4	11	176503	0.000344217	5.95372e-05	1.02194	3.9248	1.89122	0.169064	0.583736	chr1:26119203-26348144	CEP85 (-528)
1	26144203	26146844	1	26361794	26365252	0	2	2	5	2	3	5	7	3	9	4	17	217999	5.13476e-11	3.10152e-12	0.848173	4.29263	1.92838	0.164936	0.570467	chr1:26119203-26390252	SH3BGRL3 (-24448)	CEP85 (+20526)
1	26144203	26146844	1	26415756	26418193	0	3	1	5	0	7	1	6	3	9	3	14	271451	6.17534e-10	4.1978e-11	0.558964	4.17366	0.780693	0.376929	0.983903	chr1:26119203-26443193	CD52 (-36759)	SH3BGRL3 (+2022)
1	26144203	26146844	1	26498944	26501281	0	1	0	1	0	3	0	1	2	2	2	4	354589	5.39311e-06	6.80137e-07	0.806304	3.36675	0.585885	0.444015	0.983903	chr1:26119203-26526281	UBXN11 (-4379)
1	26144203	26146844	1	26541174	26543383	0	2	0	1	0	2	0	1	2	3	2	3	396755	7.86591e-07	8.49634e-08	-0.0439705	3.36744	0.00179733	0.966184	0.983903	chr1:26119203-26568383	UBXN11 (-25430)	CRYBG2 (+10337)
1	26163582	26165502	1	26168674	26171601	11	16	10	42	17	31	23	71	4	79	4	142	5595	0	0	0.790297	6.72814	6.0855	0.0136296	0.188412	chr1:26138582-26196601	ZNF593 (-2279)
1	26163582	26165502	1	26232633	26235421	1	7	1	8	2	14	3	11	4	17	4	30	69485	0	0	0.753271	4.86036	2.36897	0.123769	0.435325	chr1:26138582-26260421	CEP85 (-34700)	CATSPER4 (+8941)
1	26163582	26165502	1	26284193	26286770	1	1	1	4	1	2	1	5	4	7	4	9	120939	0.00552	0.00164618	0.290261	3.8975	0.161535	0.687748	0.983903	chr1:26138582-26311770	CEP85 (-9026)	CATSPER4 (+34615)
1	26163582	26165502	1	26320909	26323144	2	5	1	2	2	5	1	3	4	10	4	11	157484	1.86051e-06	2.11788e-07	0.0742345	4.12539	0.0132233	0.908451	0.983903	chr1:26138582-26348144	SH3BGRL3 (-35813)	CEP85 (+9161)
1	26163582	26165502	1	26361794	26365252	1	2	0	8	1	2	0	9	3	11	3	12	198981	2.27886e-08	1.95846e-09	0.071002	4.15853	0.0128615	0.909707	0.983903	chr1:26138582-26390252	SH3BGRL3 (-14759)	CEP85 (+30215)
1	26163582	26165502	1	26464231	26473713	0	2	0	1	0	3	0	2	2	3	2	5	304430	2.07223e-05	2.87831e-06	0.600909	3.48995	0.404392	0.52483	0.983903	chr1:26138582-26498713	UBXN11 (-285)	CD52 (+691)
1	26163582	26165502	1	26498944	26501281	1	0	1	1	1	0	2	1	3	3	3	4	335570	1.86973e-06	2.12931e-07	0.324072	3.44279	0.108077	0.742344	0.983903	chr1:26138582-26526281	UBXN11 (-14069)	CRYBG2 (+21698)
1	26163582	26165502	1	26996310	26999183	0	0	1	1	0	0	1	1	2	2	2	2	833204	2.22253e-07	2.24015e-08	-0.0396386	3.23341	0.00114606	0.972994	0.983903	chr1:26138582-27024183	ARID1A (-114650)	RPS6KA1 (+35531)
1	26168674	26171601	1	26232633	26235421	10	15	19	33	15	22	22	42	4	77	4	101	63889	0	0	0.338434	6.48809	1.04645	0.306327	0.978466	chr1:26143674-26260421	CEP85 (-32154)	CATSPER4 (+11487)
1	26168674	26171601	1	26274520	26276679	4	4	1	7	5	4	1	9	4	16	4	19	105462	6.22479e-13	3.11973e-14	0.188572	4.57188	0.123997	0.724739	0.983903	chr1:26143674-26301679	CEP85 (-11525)	CATSPER4 (+32116)
1	26168674	26171601	1	26278411	26280764	2	2	5	14	3	1	4	10	4	23	4	18	109450	0	0	-0.37048	4.71704	0.535963	0.464111	0.983903	chr1:26143674-26305764	CEP85 (-9483)	CATSPER4 (+34158)
1	26168674	26171601	1	26284193	26286770	1	1	2	4	1	3	2	5	4	8	4	11	115344	0.000535003	0.000116128	0.384619	4.03122	0.322402	0.570168	0.983903	chr1:26143674-26311770	CEP85 (-6480)	CATSPER4 (+37161)
1	26168674	26171601	1	26287877	26290024	2	3	3	10	3	3	4	11	4	18	4	21	118813	0	0	0.175376	4.66852	0.115811	0.733623	0.983903	chr1:26143674-26315024	CEP85 (-4853)
1	26168674	26171601	1	26320909	26323144	1	5	4	11	2	7	7	12	4	21	4	28	151889	0	0	0.371659	4.90894	0.607705	0.435653	0.983903	chr1:26143674-26348144	SH3BGRL3 (-33267)	CEP85 (+11707)
1	26168674	26171601	1	26361794	26365252	9	5	4	21	11	8	5	29	4	39	4	53	193385	0	0	0.3798	5.62424	0.945111	0.330967	0.983903	chr1:26143674-26390252	SH3BGRL3 (-12213)	CEP85 (+32761)
1	26168674	26171601	1	26395587	26397444	1	4	2	8	1	4	4	11	4	15	4	20	226378	0	0	0.350028	4.55514	0.424686	0.514608	0.983903	chr1:26143674-26422444	CD52 (-34898)	SH3BGRL3 (+3883)
1	26168674	26171601	1	26415756	26418193	5	4	6	13	5	5	8	16	4	28	4	34	246837	0	0	0.223151	5.18052	0.257904	0.611564	0.983903	chr1:26143674-26443193	CD52 (-24523)	SH3BGRL3 (+14258)
1	26168674	26171601	1	26498944	26501281	2	1	0	0	3	1	1	0	2	3	3	5	329975	2.35645e-07	2.3844e-08	0.617588	3.51448	0.424801	0.514551	0.983903	chr1:26143674-26526281	UBXN11 (-16615)	CRYBG2 (+19152)
1	26168674	26171601	1	26529394	26532082	0	0	1	3	0	0	1	2	2	4	2	3	360600	3.96498e-07	4.1286e-08	-0.398171	3.42603	0.164808	0.684768	0.983903	chr1:26143674-26557082	UBXN11 (-32015)	CRYBG2 (+3752)
1	26168674	26171601	1	26537011	26539947	0	1	0	2	0	1	0	2	2	3	2	3	368341	2.76595e-06	3.27022e-07	-0.0422	3.3608	0.00167388	0.967365	0.983903	chr1:26143674-26564947	CRYBG2 (-181)
1	26168674	26171601	1	26819889	26821729	1	0	0	1	1	0	0	1	2	2	2	2	650671	2.23136e-06	2.58488e-07	-0.0391019	3.23443	0.00112128	0.973287	0.983903	chr1:26143674-26846729	RPS6KA1 (-50650)	HMGN2 (+22683)
1	26168674	26171601	1	26996310	26999183	1	0	1	1	1	0	1	3	3	3	3	5	827609	0	0	0.595643	3.49607	0.397972	0.528139	0.983903	chr1:26143674-27024183	ARID1A (-112104)	RPS6KA1 (+38077)
1	26168674	26171601	1	27101273	27103883	1	0	0	2	1	0	0	2	2	3	2	3	932440	2.92113e-12	1.55875e-13	-0.0411992	3.36587	0.00160605	0.968033	0.983903	chr1:26143674-27128883	ARID1A (-59754)	RPS6KA1 (+90427)
1	26232633	26235421	1	26274520	26276679	3	3	9	18	3	3	9	18	4	33	4	33	41572	0	0	-0.0456332	5.23694	0.0112845	0.915401	0.983903	chr1:26207633-26301679	SH3BGRL3 (-24520)	CEP85 (+20454)
1	26232633	26235421	1	26278411	26280764	4	11	9	12	2	10	6	8	4	36	4	26	45560	0	0	-0.517191	5.19606	1.37827	0.240396	0.801087	chr1:26207633-26305764	SH3BGRL3 (-22477)	CEP85 (+22497)
1	26232633	26235421	1	26284193	26286770	2	8	4	14	2	8	4	15	4	28	4	29	51454	0	0	-0.00320706	5.06282	4.92061e-05	0.994403	0.994811	chr1:26207633-26311770	SH3BGRL3 (-19474)	CEP85 (+25500)
1	26232633	26235421	1	26287877	26290024	5	9	5	21	5	8	3	19	4	40	4	35	54923	0	0	-0.2375	5.37434	0.330351	0.565452	0.983903	chr1:26207633-26315024	SH3BGRL3 (-17847)	CEP85 (+27127)
1	26232633	26235421	1	26320909	26323144	5	8	12	24	5	8	12	24	4	49	4	49	87999	0	0	-0.0477174	5.71157	0.0156212	0.900536	0.983903	chr1:26207633-26348144	SH3BGRL3 (-1287)
1	26232633	26235421	1	26361794	26365252	10	11	10	23	12	13	11	27	4	54	4	63	129496	0	0	0.169063	5.949	0.215167	0.642747	0.983903	chr1:26207633-26390252	CD52 (-19014)	SH3BGRL3 (+19767)
1	26232633	26235421	1	26395587	26397444	0	2	1	5	0	4	1	5	3	8	3	10	162488	0.000129881	2.01321e-05	0.259718	3.97753	0.141574	0.706721	0.983903	chr1:26207633-26422444	CD52 (-2918)
1	26232633	26235421	1	26415756	26418193	6	9	3	10	7	10	3	10	4	28	4	30	182947	0	0	0.0514845	5.11814	0.0131794	0.908602	0.983903	chr1:26207633-26443193	UBXN11 (-7050)	CRYBG2 (+28717)
1	26232633	26235421	1	26498944	26501281	2	0	4	5	2	3	4	6	3	11	4	15	266085	1.74654e-11	9.98979e-13	0.379048	4.30208	0.398241	0.527999	0.983903	chr1:26207633-26526281	CRYBG2 (-12827)	ZNF683 (+5818)
1	26232633	26235421	1	26529394	26532082	0	0	1	4	0	2	0	3	2	5	2	5	296711	4.66841e-06	5.81003e-07	-0.0409771	3.59507	0.00230137	0.961738	0.983903	chr1:26207633-26557082	LIN28A (-28420)	ZNF683 (-9583)
1	26232633	26235421	1	26537011	26539947	0	1	2	1	0	1	2	0	3	4	2	3	304452	0.000169237	2.66312e-05	-0.400818	3.44328	0.166758	0.683009	0.983903	chr1:26207633-26564947	LIN28A (-24488)	ZNF683 (-13515)
1	26232633	26235421	1	26541174	26543383	0	1	1	4	0	1	1	4	3	6	3	6	308251	1.12139e-09	7.80712e-11	-0.0446001	3.702	0.00308929	0.955675	0.983903	chr1:26207633-26568383	LIN28A (-22770)	ZNF683 (-15233)
1	26232633	26235421	1	26601659	26604213	0	1	0	1	0	1	0	1	2	2	2	2	368909	0.000709735	0.000168127	-0.0401177	3.2293	0.00116859	0.97273	0.983903	chr1:26207633-26629213	DHDDS (-13932)	LIN28A (+7645)
1	26232633	26235421	1	26618983	26622200	1	0	0	3	1	1	0	3	2	4	3	5	386564	9.3713e-11	5.83322e-12	0.24737	3.54444	0.0757338	0.783164	0.983903	chr1:26207633-26647200	DHDDS (-4938)
1	26232633	26235421	1	26691502	26696400	0	2	1	2	0	2	1	2	3	5	3	5	459924	5.36494e-15	2.22045e-16	-0.0463043	3.60714	0.00287943	0.957206	0.983903	chr1:26207633-26721400	HMGN2 (-8002)	DHDDS (+32162)
1	26232633	26235421	1	26808780	26811185	0	1	0	1	0	1	0	1	2	2	2	2	575955	9.19567e-06	1.21374e-06	-0.0401177	3.2293	0.00116859	0.97273	0.983903	chr1:26207633-26836185	RPS6KA1 (-23943)	HMGN2 (+49390)
1	26232633	26235421	1	26819889	26821729	1	0	1	1	1	0	1	1	3	3	3	3	586782	1.60945e-09	1.13796e-10	-0.0424994	3.37659	0.0016943	0.967167	0.983903	chr1:26207633-26846729	RPS6KA1 (-18671)	HMGN2 (+54662)
1	26232633	26235421	1	26825472	26827605	1	1	0	3	1	1	0	3	3	5	3	5	592511	0	0	-0.0440791	3.60171	0.00263095	0.959092	0.983903	chr1:26207633-26852605	RPS6KA1 (-15733)	HMGN2 (+57600)
1	26232633	26235421	1	26832767	26834959	0	2	1	4	0	2	1	4	3	7	3	7	599836	0	0	-0.0460741	3.80227	0.00369772	0.951511	0.983903	chr1:26207633-26859959	RPS6KA1 (-12056)	HMGN2 (+61277)
1	26232633	26235421	1	26851144	26855486	1	0	2	3	1	0	2	3	3	6	3	6	619288	0	0	-0.04486	3.71716	0.00312244	0.955438	0.983903	chr1:26207633-26880486	RPS6KA1 (-1792)
1	26232633	26235421	1	26996310	26999183	0	0	1	2	1	0	2	2	2	3	3	5	763719	0	0	0.620124	3.49526	0.427923	0.51301	0.983903	chr1:26207633-27024183	ARID1A (-80125)	RPS6KA1 (+70056)
1	26232633	26235421	1	27331729	27334609	1	1	0	0	1	1	0	0	2	2	2	2	1099142	3.79474e-08	3.4364e-09	-0.0409191	3.24122	0.00120664	0.97229	0.983903	chr1:26207633-27359609	PIGV (-4574)
1	26232633	26235421	1	27355850	27360263	2	0	0	1	2	0	2	1	2	3	3	5	1124029	0	0	0.618258	3.50725	0.425609	0.514152	0.983903	chr1:26207633-27385263	ZDHHC18 (-30262)	PIGV (+8253)
1	26232633	26235421	1	27596268	27600535	1	0	0	1	1	0	1	2	2	2	3	4	1364374	1.68558e-13	7.88258e-15	0.805176	3.371	0.584377	0.444602	0.983903	chr1:26207633-27625535	NR0B2 (-2618)
1	26232633	26235421	1	27605670	27609813	0	0	1	1	0	0	1	1	2	2	2	2	1373714	1.75853e-08	1.47037e-09	-0.0396386	3.23341	0.00114606	0.972994	0.983903	chr1:26207633-27634813	NUDC (-503)
1	26232633	26235421	1	27724799	27726727	0	0	1	1	0	0	1	1	2	2	2	2	1491736	1.12873e-08	9.00986e-10	-0.0396386	3.23341	0.00114606	0.972994	0.983903	chr1:26207633-27751727	KDF1 (-19274)	TRNP1 (-14027)
1	26274520	26276679	1	26284193	26286770	15	17	9	20	15	17	9	20	4	61	4	61	9882	0	0	-0.0523161	6.02939	0.0211122	0.884474	0.983903	chr1:26249520-26311770	CD52 (-37312)	SH3BGRL3 (+1469)
1	26274520	26276679	1	26287877	26290024	10	5	7	14	8	5	5	13	4	36	4	31	13351	0	0	-0.271597	5.28913	0.402027	0.526044	0.983903	chr1:26249520-26315024	CD52 (-35685)	SH3BGRL3 (+3096)
1	26274520	26276679	1	26320909	26323144	5	13	10	26	5	13	10	26	4	54	4	54	46427	0	0	-0.0491637	5.82236	0.0174924	0.89478	0.983903	chr1:26249520-26348144	CD52 (-19125)	SH3BGRL3 (+19656)
1	26274520	26276679	1	26361794	26365252	6	11	12	21	7	12	13	27	4	50	4	59	87923	0	0	0.173388	5.85248	0.218145	0.640457	0.983903	chr1:26249520-26390252	UBXN11 (-1523)
1	26274520	26276679	1	26395587	26397444	2	1	0	7	2	1	0	8	3	10	3	11	120916	3.58901e-05	5.15871e-06	0.0822427	4.09217	0.0160848	0.899078	0.983903	chr1:26249520-26422444	UBXN11 (-17619)	CRYBG2 (+18148)
1	26274520	26276679	1	26415756	26418193	3	4	6	15	3	4	8	17	4	28	4	32	141375	0	0	0.142622	5.12804	0.103268	0.747942	0.983903	chr1:26249520-26443193	UBXN11 (-27994)	CRYBG2 (+7773)
1	26274520	26276679	1	26498944	26501281	0	2	2	3	0	2	2	3	3	7	3	7	224513	0.00194647	0.000520739	-0.0472834	3.81237	0.00388232	0.950317	0.983903	chr1:26249520-26526281	LIN28A (-22877)	ZNF683 (-15126)
1	26274520	26276679	1	26832767	26834959	0	1	0	3	0	1	0	3	2	4	2	4	558263	6.075e-13	3.04201e-14	-0.0430522	3.48052	0.00213389	0.963156	0.983903	chr1:26249520-26859959	ARID1A (-141293)	RPS6KA1 (+8888)
1	26274520	26276679	1	27042362	27047785	1	0	2	0	1	0	2	0	2	3	2	3	769474	4.23257e-11	2.52909e-12	-0.0438188	3.38738	0.00178632	0.966288	0.983903	chr1:26249520-27072785	ARID1A (-34880)	RPS6KA1 (+115301)
1	26274520	26276679	1	27095838	27098516	0	1	0	1	0	1	0	1	2	2	2	2	821577	4.11684e-07	4.29403e-08	-0.0401177	3.2293	0.00116859	0.97273	0.983903	chr1:26249520-27123516	ARID1A (-9515)	RPS6KA1 (+140666)
1	26278411	26280764	1	26284193	26286770	8	17	13	36	7	13	7	27	4	74	4	54	5894	0	0	-0.496704	6.03354	1.9321	0.164529	0.569122	chr1:26253411-26311770	CD52 (-35366)	SH3BGRL3 (+3415)
1	26278411	26280764	1	26287877	26290024	5	11	6	24	1	8	5	17	4	46	4	31	9363	0	0	-0.608129	5.40175	2.17256	0.140492	0.491656	chr1:26253411-26315024	CD52 (-33739)	SH3BGRL3 (+5042)
1	26278411	26280764	1	26320909	26323144	7	11	5	26	6	7	4	24	4	49	4	41	42439	0	0	-0.303694	5.58636	0.601042	0.438181	0.983903	chr1:26253411-26348144	CD52 (-17179)	SH3BGRL3 (+21602)
1	26278411	26280764	1	26361794	26365252	7	14	18	32	5	13	12	26	4	71	4	56	83935	0	0	-0.396453	6.03865	1.23066	0.267278	0.880249	chr1:26253411-26390252	UBXN11 (-3469)
1	26278411	26280764	1	26395587	26397444	1	4	1	6	0	4	1	3	4	12	3	8	116928	5.59661e-05	8.25301e-06	-0.593045	4.06674	0.794335	0.372793	0.983903	chr1:26253411-26422444	UBXN11 (-19565)	CRYBG2 (+16202)
1	26278411	26280764	1	26415756	26418193	3	8	9	12	3	8	7	7	4	32	4	25	137387	0	0	-0.385784	5.10324	0.729265	0.393122	0.983903	chr1:26253411-26443193	UBXN11 (-29939)	CRYBG2 (+5828)
1	26278411	26280764	1	26601659	26604213	1	1	0	0	1	1	0	0	2	2	2	2	323348	0.00612139	0.0018438	-0.0409191	3.24122	0.00120664	0.97229	0.983903	chr1:26253411-26629213	HMGN2 (-31207)	DHDDS (+8957)
1	26278411	26280764	1	27662263	27664323	0	0	1	3	0	0	1	3	2	4	2	4	1383705	0	0	-0.0425909	3.48452	0.00209301	0.96351	0.983903	chr1:26253411-27689323	TRNP1 (-22340)	KDF1 (-10961)
1	26278411	26280764	1	28090287	28092266	0	0	1	1	0	0	1	1	2	2	2	2	1811689	5.30299e-09	3.94513e-10	-0.0396386	3.23341	0.00114606	0.972994	0.983903	chr1:26253411-28117266	WDTC1 (-49177)	SLC9A1 (-30429)
1	26284193	26286770	1	26320909	26323144	13	16	14	39	13	16	14	39	4	82	4	82	36545	0	0	-0.0473178	6.36327	0.0198692	0.887903	0.983903	chr1:26259193-26348144	CD52 (-14288)	SH3BGRL3 (+24493)
1	26284193	26286770	1	26361794	26365252	7	16	6	24	7	18	6	27	4	53	4	58	78041	0	0	0.0699998	5.8551	0.0360094	0.849496	0.983903	chr1:26259193-26390252	UBXN11 (-6360)	CRYBG2 (+29407)
1	26284193	26286770	1	26395587	26397444	0	4	4	3	0	4	4	3	3	11	3	11	111034	3.34902e-05	4.79313e-06	-0.0511435	4.16294	0.0064177	0.936149	0.983903	chr1:26259193-26422444	UBXN11 (-22456)	CRYBG2 (+13311)
1	26284193	26286770	1	26415756	26418193	4	8	7	12	4	8	7	14	4	31	4	33	131493	0	0	0.0293957	5.22083	0.00461874	0.945816	0.983903	chr1:26259193-26443193	UBXN11 (-32830)	CRYBG2 (+2937)
1	26284193	26286770	1	26819889	26821729	2	0	0	1	2	0	0	1	2	3	2	3	535327	8.7327e-09	6.77862e-10	-0.0419647	3.37761	0.0016578	0.967522	0.983903	chr1:26259193-26846729	ARID1A (-143072)	RPS6KA1 (+7109)
1	26284193	26286770	1	26996310	26999183	1	1	0	0	1	1	0	0	2	2	2	2	712265	1.39606e-06	1.5551e-07	-0.0409191	3.24122	0.00120664	0.97229	0.983903	chr1:26259193-27024183	ARID1A (-54345)	RPS6KA1 (+95836)
1	26284193	26286770	1	27295693	27297827	0	0	1	1	0	0	1	1	2	2	2	2	1011278	5.78862e-08	5.42414e-09	-0.0396386	3.23341	0.00114606	0.972994	0.983903	chr1:26259193-27322827	ZDHHC18 (-35700)	PIGV (+2815)
1	26284193	26286770	1	27299781	27302104	1	1	0	0	1	1	0	0	2	2	2	2	1015461	5.65489e-08	5.29164e-09	-0.0409191	3.24122	0.00120664	0.97229	0.983903	chr1:26259193-27327104	ZDHHC18 (-33561)	PIGV (+4954)
1	26284193	26286770	1	27394671	27396981	1	0	1	1	1	0	1	1	3	3	3	3	1110344	8.92688e-13	4.55191e-14	-0.0424994	3.37659	0.0016943	0.967167	0.983903	chr1:26259193-27421981	SFN (-22551)	ZDHHC18 (+13877)
1	26284193	26286770	1	27567237	27569944	1	1	0	0	1	1	0	0	2	2	2	2	1283109	2.31177e-08	1.98947e-09	-0.0409191	3.24122	0.00120664	0.97229	0.983903	chr1:26259193-27594944	NUDC (+5343)	KDF1 (+33337)
1	26284193	26286770	1	27605670	27609813	0	1	0	1	0	1	0	1	2	2	2	2	1322260	2.50397e-08	2.17319e-09	-0.0401177	3.2293	0.00116859	0.97273	0.983903	chr1:26259193-27634813	KDF1 (+13403)	NUDC (+25277)
1	26284193	26286770	1	27662263	27664323	0	1	0	1	0	1	0	1	2	2	2	2	1377811	1.99738e-08	1.69175e-09	-0.0401177	3.2293	0.00116859	0.97273	0.983903	chr1:26259193-27689323	TRNP1 (-19449)	KDF1 (-13852)
1	26287877	26290024	1	26320909	26323144	12	16	22	36	12	13	16	34	4	86	4	75	33076	0	0	-0.25561	6.35976	0.574009	0.44867	0.983903	chr1:26262877-26348144	CD52 (-12446)	SH3BGRL3 (+26335)
1	26287877	26290024	1	26361794	26365252	6	10	9	25	7	9	8	25	4	50	4	49	74572	0	0	-0.0756183	5.71663	0.0394579	0.842544	0.983903	chr1:26262877-26390252	UBXN11 (-8202)	CRYBG2 (+27565)
1	26287877	26290024	1	26415756	26418193	2	4	3	7	2	5	3	7	4	16	4	17	128024	4.12223e-13	2.02061e-14	0.0364426	4.51478	0.00444692	0.946832	0.983903	chr1:26262877-26443193	UBXN11 (-34672)	CRYBG2 (+1095)
1	26287877	26290024	1	26787455	26790472	0	1	0	2	0	1	0	2	2	3	2	3	500013	1.85727e-08	1.56135e-09	-0.0422	3.3608	0.00167388	0.967365	0.983903	chr1:26262877-26815472	RPS6KA1 (-6677)	HMGN2 (+66656)
1	26287877	26290024	1	27101273	27103883	0	0	1	1	0	0	1	1	2	2	2	2	813627	4.27775e-07	4.47151e-08	-0.0396386	3.23341	0.00114606	0.972994	0.983903	chr1:26262877-27128883	ARID1A (-153)
1	26287877	26290024	1	27387622	27389451	1	1	0	0	1	1	0	0	2	2	2	2	1099586	3.71349e-08	3.3566e-09	-0.0409191	3.24122	0.00120664	0.97229	0.983903	chr1:26262877-27414451	SFN (-24474)	ZDHHC18 (+11954)
1	26287877	26290024	1	27605670	27609813	0	1	2	0	0	1	1	0	2	3	2	2	1318791	8.36898e-11	5.17741e-12	-0.533653	3.3131	0.233573	0.628887	0.983903	chr1:26262877-27634813	KDF1 (+11561)	NUDC (+27119)
1	26320909	26323144	1	26361794	26365252	7	9	6	32	7	9	7	35	4	54	4	58	41496	0	0	0.053528	5.83998	0.0211038	0.884496	0.983903	chr1:26295909-26390252	UBXN11 (-24718)	CRYBG2 (+11049)
1	26320909	26323144	1	26395587	26397444	2	3	0	5	2	4	1	5	3	10	4	12	74489	5.55907e-05	8.1946e-06	0.209423	4.14698	0.107496	0.743014	0.983903	chr1:26295909-26422444	CRYBG2 (-5047)	ZNF683 (+13598)
1	26320909	26323144	1	26415756	26418193	1	7	4	10	1	9	4	10	4	22	4	24	94948	0	0	0.0733265	4.84091	0.022869	0.879798	0.983903	chr1:26295909-26443193	CRYBG2 (-15421)	ZNF683 (+3224)
1	26320909	26323144	1	26862028	26865770	1	1	0	2	1	1	0	1	3	4	3	3	541872	7.46053e-11	4.58844e-12	-0.399212	3.43363	0.165577	0.684073	0.983903	chr1:26295909-26890770	ARID1A (-102693)	RPS6KA1 (+47488)
1	26320909	26323144	1	27567237	27569944	1	0	1	1	1	0	1	1	3	3	3	3	1246564	1.77589e-13	8.32667e-15	-0.0424994	3.37659	0.0016943	0.967167	0.983903	chr1:26295909-27594944	KDF1 (+14979)	NUDC (+23701)
1	26361794	26365252	1	26395587	26397444	6	6	5	9	6	7	7	13	4	26	4	33	32992	0	0	0.276941	5.14026	0.384176	0.535377	0.983903	chr1:26336794-26422444	LIN28A (-31159)	ZNF683 (-6844)
1	26361794	26365252	1	26415756	26418193	8	12	4	25	9	14	5	30	4	49	4	58	53451	0	0	0.186875	5.80166	0.250698	0.616584	0.983903	chr1:26336794-26443193	LIN28A (-20784)	ZNF683 (-17219)
1	26361794	26365252	1	26464231	26473713	2	0	1	1	3	2	2	9	3	4	4	16	105449	0.000190068	3.00951e-05	1.79379	4.07412	6.14251	0.013197	0.182509	chr1:26336794-26498713	DHDDS (-14601)	LIN28A (+6976)
1	26361794	26365252	1	26498944	26501281	1	2	0	3	1	3	1	4	3	6	4	9	136589	0.00347222	0.000988628	0.500368	3.85537	0.451475	0.501635	0.983903	chr1:26336794-26526281	DHDDS (-817)
1	26361794	26365252	1	26691502	26696400	2	1	0	1	1	1	0	1	3	4	3	3	330428	3.60374e-06	4.37398e-07	-0.412491	3.43955	0.175428	0.675332	0.983903	chr1:26336794-26721400	RPS6KA1 (-16755)	HMGN2 (+56578)
1	26361794	26365252	1	26787455	26790472	0	1	0	1	0	1	0	1	2	2	2	2	425440	0.000146846	2.29166e-05	-0.0401177	3.2293	0.00116859	0.97273	0.983903	chr1:26336794-26815472	ARID1A (-119900)	RPS6KA1 (+30281)
1	26361794	26365252	1	26832767	26834959	0	1	0	1	0	1	2	1	2	2	3	4	470340	3.23038e-08	2.88057e-09	0.815475	3.37107	0.597512	0.439529	0.983903	chr1:26336794-26859959	ARID1A (-97656)	RPS6KA1 (+52525)
1	26361794	26365252	1	26851144	26855486	0	1	1	1	0	1	1	1	3	3	3	3	489792	2.17496e-08	1.85975e-09	-0.0435032	3.3715	0.00176417	0.966497	0.983903	chr1:26336794-26880486	ARID1A (-87393)	RPS6KA1 (+62788)
1	26361794	26365252	1	26996310	26999183	1	0	0	2	1	0	0	2	2	3	2	3	634223	4.35569e-10	2.91924e-11	-0.0411992	3.36587	0.00160605	0.968033	0.983903	chr1:26336794-27024183	ARID1A (-15544)	RPS6KA1 (+134637)
1	26361794	26365252	1	27042362	27047785	1	1	0	1	2	2	1	1	3	3	4	6	681550	0	0	0.859373	3.56162	0.879105	0.348447	0.983903	chr1:26336794-27072785	PIGV (-83405)	ARID1A (+8757)
1	26361794	26365252	1	27299781	27302104	0	1	0	1	0	2	0	1	2	2	2	3	937419	5.09867e-10	3.43823e-11	0.444228	3.29967	0.162062	0.687265	0.983903	chr1:26336794-27327104	SFN (-31189)	ZDHHC18 (+5239)
1	26361794	26365252	1	27605670	27609813	2	1	0	1	2	0	0	1	3	4	2	3	1244218	0	0	-0.406501	3.44234	0.170954	0.679265	0.983903	chr1:26336794-27634813	KDF1 (-25398)	TRNP1 (-7903)
1	26361794	26365252	1	27667617	27670288	0	1	1	0	0	1	1	0	2	2	2	2	1305429	1.70995e-08	1.42587e-09	-0.0414573	3.24019	0.00123242	0.971995	0.983903	chr1:26336794-27695288	FAM46B (-3205)
1	26395587	26397444	1	26415756	26418193	2	1	1	9	2	1	2	11	4	13	4	16	20459	1.92088e-05	2.65542e-06	0.240653	4.36893	0.175196	0.675535	0.983903	chr1:26370587-26443193	LIN28A (-3888)
1	26415756	26418193	1	26464231	26473713	1	1	0	2	3	4	4	18	3	4	4	29	51997	2.22926e-09	1.59727e-10	2.61908	4.49351	16.1746	5.77639e-05	0.00169686	chr1:26390756-26498713	HMGN2 (-27784)	DHDDS (+12380)
1	26415756	26418193	1	26819889	26821729	1	0	1	0	1	0	1	0	2	2	2	2	403834	0.000231637	3.70892e-05	-0.0404382	3.24535	0.00118366	0.972555	0.983903	chr1:26390756-26846729	ARID1A (-77290)	RPS6KA1 (+72891)
1	26415756	26418193	1	26862028	26865770	0	0	1	1	0	0	1	1	2	2	2	2	446924	8.68361e-05	1.31413e-05	-0.0396386	3.23341	0.00114606	0.972994	0.983903	chr1:26390756-26890770	ARID1A (-55270)	RPS6KA1 (+94911)
1	26415756	26418193	1	27387622	27389451	0	0	3	1	0	0	3	1	2	4	2	4	971562	0	0	-0.0451477	3.50566	0.00232306	0.961558	0.983903	chr1:26390756-27414451	GPATCH3 (-2138)
1	26415756	26418193	1	27979026	27980953	0	1	1	1	0	1	1	0	3	3	2	2	1563015	3.28849e-11	1.94023e-12	-0.520924	3.30746	0.224263	0.635811	0.983903	chr1:26390756-28005953	SLC9A1 (-43445)	WDTC1 (-36161)
1	26464231	26473713	1	26498944	26501281	2	0	1	3	8	7	5	9	3	6	4	29	31140	1.62236e-08	1.34502e-09	2.15143	4.58865	12.7952	0.000347519	0.00936206	chr1:26439231-26526281	RPS6KA1 (-63096)	HMGN2 (+10237)
1	26464231	26473713	1	26787455	26790472	1	0	1	1	3	2	3	2	3	3	4	10	319991	1.79111e-12	9.39249e-14	1.55451	3.78119	3.47548	0.0622848	0.365963	chr1:26439231-26815472	ARID1A (-68681)	RPS6KA1 (+81500)
1	26464231	26473713	1	26832767	26834959	1	0	1	1	1	0	2	2	3	3	3	5	364891	1.09036e-08	8.67016e-10	0.606654	3.50114	0.411315	0.521303	0.983903	chr1:26439231-26859959	ARID1A (-46438)	RPS6KA1 (+103743)
1	26464231	26473713	1	26862028	26865770	1	0	0	1	1	0	1	1	2	2	3	3	394927	2.66889e-05	3.76675e-06	0.44983	3.30695	0.165507	0.684136	0.983903	chr1:26439231-26890770	ARID1A (-31032)	RPS6KA1 (+119149)
1	26464231	26473713	1	26996310	26999183	1	1	0	0	1	2	0	2	2	2	3	5	528774	1.15411e-10	7.25819e-12	1.08122	3.43658	1.13916	0.285829	0.930408	chr1:26439231-27024183	PIGV (-56488)	ARID1A (+35674)
1	26464231	26473713	1	28090287	28092266	0	0	1	1	0	0	1	1	2	2	2	2	1622304	8.69838e-09	6.74917e-10	-0.0396386	3.23341	0.00114606	0.972994	0.983903	chr1:26439231-28117266	TMEM222 (-43896)	WDTC1 (+43733)
1	26498944	26501281	1	26529394	26532082	3	2	3	6	4	6	1	11	4	14	4	22	30625	1.82225e-08	1.52903e-09	0.559559	4.59581	1.0946	0.295454	0.955671	chr1:26473944-26557082	RPS6KA1 (-30339)	HMGN2 (+42994)
1	26498944	26501281	1	26537011	26539947	4	6	3	6	5	5	1	6	4	19	4	17	38366	3.58793e-10	2.38485e-11	-0.209785	4.61498	0.156833	0.692089	0.983903	chr1:26473944-26564947	RPS6KA1 (-26406)	HMGN2 (+46927)
1	26498944	26501281	1	26541174	26543383	3	5	4	14	3	5	4	16	4	26	4	28	42166	0	0	0.0500522	5.00301	0.0119169	0.913072	0.983903	chr1:26473944-26568383	RPS6KA1 (-24688)	HMGN2 (+48645)
1	26498944	26501281	1	26618983	26622200	1	1	2	3	1	1	6	3	4	7	4	11	120479	0.00100159	0.000248038	0.587473	4.00565	0.711347	0.398997	0.983903	chr1:26473944-26647200	ARID1A (-135461)	RPS6KA1 (+14720)
1	26498944	26501281	1	26691502	26696400	2	0	3	5	2	0	1	2	3	10	3	5	193838	0.000876717	0.000213778	-0.968579	3.86701	1.64736	0.199318	0.674851	chr1:26473944-26721400	ARID1A (-98361)	RPS6KA1 (+51820)
1	26498944	26501281	1	26787455	26790472	0	5	1	8	1	6	1	12	3	14	4	20	288851	0	0	0.439219	4.51435	0.651939	0.41942	0.983903	chr1:26473944-26815472	ARID1A (-51325)	RPS6KA1 (+98856)
1	26498944	26501281	1	26808780	26811185	0	1	1	1	0	1	1	2	3	3	3	4	309870	9.43821e-05	1.43579e-05	0.311929	3.43261	0.101033	0.750594	0.983903	chr1:26473944-26836185	ARID1A (-40968)	RPS6KA1 (+109213)
1	26498944	26501281	1	26819889	26821729	0	1	1	2	0	1	1	2	3	4	3	4	320696	1.04901e-06	1.15048e-07	-0.0443216	3.49104	0.00224766	0.962187	0.983903	chr1:26473944-26846729	ARID1A (-35696)	RPS6KA1 (+114485)
1	26498944	26501281	1	26825472	26827605	1	0	2	1	1	0	3	2	3	4	3	6	326426	1.01979e-09	7.07105e-11	0.483301	3.62112	0.309892	0.577747	0.983903	chr1:26473944-26852605	ARID1A (-32758)	RPS6KA1 (+117423)
1	26498944	26501281	1	26832767	26834959	0	2	0	4	0	2	0	5	2	6	2	7	333750	3.32823e-14	1.44329e-15	0.155493	3.74599	0.0397831	0.841905	0.983903	chr1:26473944-26859959	ARID1A (-29081)	RPS6KA1 (+121100)
1	26498944	26501281	1	26851144	26855486	1	0	2	1	1	0	2	3	3	4	3	6	353202	4.78551e-11	2.87992e-12	0.472427	3.6161	0.297198	0.585644	0.983903	chr1:26473944-26880486	ARID1A (-18818)	RPS6KA1 (+131363)
1	26498944	26501281	1	26862028	26865770	2	2	3	1	0	2	3	0	4	8	2	5	363786	0	0	-0.681812	3.78796	0.748123	0.387071	0.983903	chr1:26473944-26890770	ARID1A (-13676)	RPS6KA1 (+136505)
1	26498944	26501281	1	26876696	26880533	1	0	0	2	1	1	0	3	2	3	3	5	378502	2.15308e-09	1.53999e-10	0.603802	3.48844	0.407847	0.523065	0.983903	chr1:26473944-26905533	ARID1A (-6294)	RPS6KA1 (+143887)
1	26498944	26501281	1	26996310	26999183	1	0	3	2	1	0	3	2	3	6	3	6	497634	0	0	-0.0460967	3.72746	0.0032843	0.954299	0.983903	chr1:26473944-27024183	PIGV (-39131)	ARID1A (+53031)
1	26498944	26501281	1	27095838	27098516	1	0	1	0	1	0	1	1	2	2	3	3	597064	9.70837e-08	9.36269e-09	0.436892	3.31258	0.157573	0.691401	0.983903	chr1:26473944-27123516	ZDHHC18 (-27980)	PIGV (+10535)
1	26498944	26501281	1	27299781	27302104	0	2	0	1	0	2	0	1	2	3	2	3	800830	2.25745e-11	1.30707e-12	-0.0439705	3.36744	0.00179733	0.966184	0.983903	chr1:26473944-27327104	GPATCH3 (-58)
1	26498944	26501281	1	27387622	27389451	1	1	0	0	1	1	0	0	2	2	2	2	888424	1.52265e-07	1.50288e-08	-0.0409191	3.24122	0.00120664	0.97229	0.983903	chr1:26473944-27414451	KDF1 (+16208)	NUDC (+22472)
1	26529394	26532082	1	26537011	26539947	4	2	9	6	3	1	7	8	4	21	4	19	7741	1.96048e-08	1.65708e-09	-0.214096	4.73384	0.175693	0.675101	0.983903	chr1:26504394-26564947	RPS6KA1 (-11181)	HMGN2 (+62152)
1	26529394	26532082	1	26541174	26543383	4	8	5	10	4	1	2	6	4	27	4	13	11540	1.25799e-07	1.22982e-08	-1.06995	4.71709	4.18335	0.040823	0.30259	chr1:26504394-26568383	RPS6KA1 (-9463)	HMGN2 (+63870)
1	26529394	26532082	1	26787455	26790472	2	3	0	5	2	2	1	3	3	10	4	8	258225	2.58103e-05	3.63539e-06	-0.335544	3.99194	0.237779	0.625815	0.983903	chr1:26504394-26815472	ARID1A (-36100)	RPS6KA1 (+114081)
1	26529394	26532082	1	26825472	26827605	1	1	1	1	2	0	2	3	4	4	3	7	295800	4.91592e-07	5.18041e-08	0.688755	3.67134	0.666225	0.414371	0.983903	chr1:26504394-26852605	ARID1A (-17533)	RPS6KA1 (+132648)
1	26529394	26532082	1	26832767	26834959	0	2	0	1	0	1	0	1	2	3	2	2	303125	0.00930622	0.00290922	-0.528316	3.30037	0.229656	0.631779	0.983903	chr1:26504394-26859959	ARID1A (-13856)	RPS6KA1 (+136325)
1	26529394	26532082	1	27387622	27389451	0	0	2	1	1	0	2	1	2	3	3	4	857798	8.36251e-14	3.77476e-15	0.324878	3.44242	0.108553	0.741798	0.983903	chr1:26504394-27414451	KDF1 (+983)
1	26537011	26539947	1	26825472	26827605	0	0	1	4	0	0	1	3	2	5	2	4	288059	0.000269381	4.35337e-05	-0.325927	3.54055	0.132537	0.715816	0.983903	chr1:26512011-26852605	ARID1A (-13725)	RPS6KA1 (+136456)
1	26537011	26539947	1	26851144	26855486	1	0	0	2	1	1	0	3	2	3	3	5	314836	3.57422e-06	4.33419e-07	0.603802	3.48844	0.407847	0.523065	0.983903	chr1:26512011-26880486	ARID1A (+216)
1	26537011	26539947	1	26862028	26865770	1	1	2	1	0	1	1	1	4	5	3	3	325420	8.3625e-07	9.06466e-08	-0.708249	3.50242	0.560322	0.45413	0.983903	chr1:26512011-26890770	PIGV (-86804)	ARID1A (+5358)
1	26537011	26539947	1	27095838	27098516	0	1	1	1	0	1	1	1	3	3	3	3	558698	3.87987e-09	2.84315e-10	-0.0435032	3.3715	0.00176417	0.966497	0.983903	chr1:26512011-27123516	ZDHHC18 (-8946)	PIGV (+29569)
1	26541174	26543383	1	26787455	26790472	3	3	0	3	3	3	0	3	3	9	3	9	246685	3.36689e-05	4.82012e-06	-0.047853	4.00076	0.00483135	0.944585	0.983903	chr1:26516174-26815472	ARID1A (-30210)	RPS6KA1 (+119971)
1	26541174	26543383	1	26832767	26834959	0	1	0	4	0	2	0	4	2	5	2	6	291584	4.57867e-06	5.6864e-07	0.197855	3.64489	0.0563539	0.812354	0.983903	chr1:26516174-26859959	ARID1A (-7966)	RPS6KA1 (+142215)
1	26541174	26543383	1	26862028	26865770	0	5	1	3	0	3	0	2	3	9	2	5	321620	1.52697e-13	7.10543e-15	-0.837164	3.81051	1.18118	0.277116	0.909122	chr1:26516174-26890770	PIGV (-84723)	ARID1A (+7439)
1	26541174	26543383	1	27042362	27047785	1	0	1	1	1	0	1	1	3	3	3	3	502795	1.85261e-08	1.55704e-09	-0.0424994	3.37659	0.0016943	0.967167	0.983903	chr1:26516174-27072785	ZDHHC18 (-32230)	PIGV (+6285)
1	26541174	26543383	1	27295693	27297827	0	0	1	1	0	0	1	1	2	2	2	2	754481	9.36093e-07	1.02036e-07	-0.0396386	3.23341	0.00114606	0.972994	0.983903	chr1:26516174-27322827	NUDC (-2225)
1	26541174	26543383	1	27365082	27367711	1	0	1	0	1	0	1	0	2	2	2	2	824118	3.44092e-07	3.55431e-08	-0.0404382	3.24535	0.00118366	0.972555	0.983903	chr1:26516174-27392711	KDF1 (+5963)	NUDC (+32717)
1	26541174	26543383	1	27394671	27396981	0	1	0	1	0	1	0	1	2	2	2	2	853547	3.40895e-07	3.51981e-08	-0.0401177	3.2293	0.00116859	0.97273	0.983903	chr1:26516174-27421981	TRNP1 (-24629)	KDF1 (-8672)
1	26541174	26543383	1	27605670	27609813	0	2	0	1	0	2	0	1	2	3	2	3	1065463	9.96765e-13	5.10703e-14	-0.0439705	3.36744	0.00179733	0.966184	0.983903	chr1:26516174-27634813	FAM46B (-62658)	SLC9A1 (+79416)
1	26596782	26598549	1	26601659	26604213	8	4	2	2	8	4	2	2	4	16	4	16	5270	1.31969e-05	1.78109e-06	-0.0510333	4.5361	0.00850787	0.926509	0.983903	chr1:26571782-26629213	ARID1A (-95535)	RPS6KA1 (+54646)
1	26596782	26598549	1	26691502	26696400	0	4	1	5	0	3	1	2	3	10	3	6	96285	0.00732604	0.00224236	-0.722414	3.89945	0.984241	0.321154	0.983903	chr1:26571782-26721400	ARID1A (-49442)	RPS6KA1 (+100739)
1	26596782	26598549	1	26787455	26790472	2	3	1	8	2	3	1	8	4	14	4	14	191298	5.86575e-11	3.56781e-12	-0.0460566	4.34564	0.006299	0.936741	0.983903	chr1:26571782-26815472	ARID1A (-2406)
1	26596782	26598549	1	26819889	26821729	1	0	2	5	1	0	2	5	3	8	3	8	223143	0.00027115	4.38496e-05	-0.0444265	3.89861	0.00382729	0.95067	0.983903	chr1:26571782-26846729	PIGV (-78939)	ARID1A (+13223)
1	26596782	26598549	1	26825472	26827605	0	0	4	2	0	0	4	2	2	6	2	6	228873	0.00740361	0.00226815	-0.0466189	3.72647	0.00335376	0.953819	0.983903	chr1:26571782-26852605	PIGV (-76001)	ARID1A (+16161)
1	26596782	26598549	1	26832767	26834959	2	1	1	2	3	2	1	2	4	6	4	8	236197	0.0013472	0.000345416	0.346475	3.82652	0.206577	0.649464	0.983903	chr1:26571782-26859959	PIGV (-72324)	ARID1A (+19838)
1	26596782	26598549	1	26851144	26855486	0	2	2	1	2	2	3	2	3	5	4	9	255649	0.00128159	0.000326709	0.749831	3.8282	0.943464	0.331389	0.983903	chr1:26571782-26880486	PIGV (-62061)	ARID1A (+30101)
1	26596782	26598549	1	26862028	26865770	2	1	3	2	1	0	2	1	4	8	3	4	266233	0.00929974	0.002907	-0.968264	3.73178	1.38806	0.238734	0.796277	chr1:26571782-26890770	PIGV (-56919)	ARID1A (+35243)
1	26596782	26598549	1	27042362	27047785	1	0	0	2	1	0	0	2	2	3	2	3	447408	7.46858e-08	7.10218e-09	-0.0411992	3.36587	0.00160605	0.968033	0.983903	chr1:26571782-27072785	ZDHHC18 (-4426)
1	26601659	26604213	1	26691502	26696400	2	3	2	3	1	2	2	3	4	10	4	8	91015	0.00158013	0.00041256	-0.359547	4.00162	0.271334	0.602438	0.983903	chr1:26576659-26721400	ARID1A (-47003)	RPS6KA1 (+103178)
1	26601659	26604213	1	26787455	26790472	2	5	6	12	2	5	6	12	4	25	4	25	186027	0	0	-0.0484262	4.93369	0.0105682	0.91812	0.983903	chr1:26576659-26815472	ARID1A (+33)
1	26618983	26622200	1	26676593	26678889	2	1	4	5	2	1	4	4	4	12	4	11	57149	0.000411377	7.90305e-05	-0.161797	4.20123	0.0669012	0.795903	0.983903	chr1:26593983-26703889	ARID1A (-47097)	RPS6KA1 (+103084)
1	26618983	26622200	1	26691502	26696400	7	21	10	29	3	11	7	23	4	67	4	44	73359	0	0	-0.663099	5.85638	3.17827	0.0746238	0.365963	chr1:26593983-26721400	ARID1A (-38341)	RPS6KA1 (+111840)
1	26618983	26622200	1	26787455	26790472	5	9	9	14	5	9	9	15	4	37	4	38	168372	0	0	-0.0174072	5.41175	0.00176762	0.966464	0.983903	chr1:26593983-26815472	PIGV (-83467)	ARID1A (+8695)
1	26618983	26622200	1	26808780	26811185	0	1	0	4	1	1	0	8	2	5	3	10	189391	0.00453963	0.00132723	0.872859	3.83612	1.3331	0.248254	0.822731	chr1:26593983-26836185	PIGV (-73111)	ARID1A (+19051)
1	26618983	26622200	1	26819889	26821729	2	1	4	4	2	1	3	5	4	11	4	11	200217	8.60919e-07	9.34483e-08	-0.0578803	4.16188	0.00815073	0.928064	0.983903	chr1:26593983-26846729	PIGV (-67839)	ARID1A (+24323)
1	26618983	26622200	1	26825472	26827605	0	3	0	2	1	3	1	3	2	5	4	8	205947	0.00809271	0.00249869	0.585259	3.76259	0.550044	0.4583	0.983903	chr1:26593983-26852605	PIGV (-64901)	ARID1A (+27261)
1	26618983	26622200	1	26832767	26834959	1	2	0	5	2	3	0	6	3	8	3	11	213271	2.36377e-05	3.31109e-06	0.391411	4.02029	0.333383	0.563674	0.983903	chr1:26593983-26859959	PIGV (-61224)	ARID1A (+30938)
1	26618983	26622200	1	26851144	26855486	2	0	1	5	2	0	1	5	3	8	3	8	232723	0.000548159	0.00012015	-0.0439172	3.89958	0.00374491	0.951203	0.983903	chr1:26593983-26880486	PIGV (-50960)	ARID1A (+41202)
1	26618983	26622200	1	26862028	26865770	0	3	3	4	0	2	1	4	3	10	3	7	243307	0.000210179	3.34684e-05	-0.543559	3.94536	0.588987	0.442811	0.983903	chr1:26593983-26890770	PIGV (-45818)	ARID1A (+46344)
1	26618983	26622200	1	26996310	26999183	0	1	0	1	0	1	0	1	2	2	2	2	377155	0.000676143	0.000158522	-0.0401177	3.2293	0.00116859	0.97273	0.983903	chr1:26593983-27024183	ZDHHC18 (-17627)	PIGV (+20888)
1	26618983	26622200	1	27042362	27047785	2	1	0	3	2	1	0	3	3	6	3	6	424482	0	0	-0.0447875	3.71421	0.00311361	0.955501	0.983903	chr1:26593983-27072785	SFN (-29754)	ZDHHC18 (+6674)
1	26618983	26622200	1	27365082	27367711	1	1	0	0	1	1	0	0	2	2	2	2	745805	8.85571e-07	9.62596e-08	-0.0409191	3.24122	0.00120664	0.97229	0.983903	chr1:26593983-27392711	TRNP1 (-360)
1	26618983	26622200	1	27394671	27396981	0	1	0	1	0	1	0	1	2	2	2	2	775234	8.36826e-07	9.07104e-08	-0.0401177	3.2293	0.00116859	0.97273	0.983903	chr1:26593983-27421981	FAM46B (+4854)	TRNP1 (+14275)
1	26618983	26622200	1	27605670	27609813	0	1	0	1	0	1	0	1	2	2	2	2	987150	7.78753e-08	7.42217e-09	-0.0401177	3.2293	0.00116859	0.97273	0.983903	chr1:26593983-27634813	FAM46B (-101562)	SLC9A1 (+40512)
1	26676593	26678889	1	26691502	26696400	7	7	5	12	2	5	6	4	4	31	4	17	16210	7.89455e-14	3.55271e-15	-0.878231	4.91802	3.26229	0.0708899	0.365963	chr1:26651593-26721400	ARID1A (-9536)	RPS6KA1 (+140645)
1	26676593	26678889	1	26787455	26790472	1	4	2	4	1	4	2	4	4	11	4	11	111222	1.67576e-05	2.29592e-06	-0.0494953	4.15427	0.00602426	0.938133	0.983903	chr1:26651593-26815472	PIGV (-54662)	ARID1A (+37500)
1	26676593	26678889	1	27101273	27103883	1	0	0	1	1	0	0	1	2	2	2	2	424837	0.000181541	2.86806e-05	-0.0391019	3.23443	0.00112128	0.973287	0.983903	chr1:26651593-27128883	GPN2 (+59)
1	26676593	26678889	1	27662263	27664323	0	1	0	1	0	1	0	1	2	2	2	2	985552	5.14579e-08	4.78183e-09	-0.0401177	3.2293	0.00116859	0.97273	0.983903	chr1:26651593-27689323	WDTC1 (-64058)	SLC9A1 (-15548)
1	26691502	26696400	1	26787455	26790472	1	9	14	11	0	6	9	5	4	35	3	20	95012	0	0	-0.839853	5.07254	3.29037	0.0696872	0.365963	chr1:26666502-26815472	PIGV (-47208)	ARID1A (+44954)
1	26691502	26696400	1	26825472	26827605	0	2	2	4	0	3	3	4	3	8	3	10	132587	0.000221378	3.5357e-05	0.262516	3.98936	0.144498	0.703849	0.983903	chr1:26666502-26852605	PIGV (-28641)	ARID1A (+63521)
1	26691502	26696400	1	26832767	26834959	1	3	1	4	1	2	1	2	4	9	4	6	139912	0.00455424	0.00133195	-0.58299	3.86126	0.615479	0.432732	0.983903	chr1:26666502-26859959	PIGV (-24964)	ARID1A (+67198)
1	26691502	26696400	1	26862028	26865770	2	3	4	3	1	1	1	1	4	12	4	4	169948	0.00135456	0.000347524	-1.52941	3.92277	4.03993	0.0444357	0.30259	chr1:26666502-26890770	PIGV (-9559)	ARID1A (+82603)
1	26691502	26696400	1	26996310	26999183	0	2	2	2	0	1	2	1	3	6	3	4	303795	2.40744e-07	2.4393e-08	-0.571066	3.61468	0.434069	0.509999	0.983903	chr1:26666502-27024183	SFN (-17795)	ZDHHC18 (+18633)
1	26691502	26696400	1	27295693	27297827	0	0	1	1	0	0	1	1	2	2	2	2	602809	5.10512e-06	6.40527e-07	-0.0396386	3.23341	0.00114606	0.972994	0.983903	chr1:26666502-27322827	TRNP1 (+958)
1	26691502	26696400	1	27394671	27396981	1	1	0	0	1	1	0	0	2	2	2	2	701875	1.78284e-06	2.02153e-07	-0.0409191	3.24122	0.00120664	0.97229	0.983903	chr1:26666502-27421981	FAM46B (-31406)	SLC9A1 (+110668)
1	26691502	26696400	1	27605670	27609813	1	1	2	3	1	1	1	2	4	7	4	5	913790	0	0	-0.491781	3.71857	0.370452	0.542758	0.983903	chr1:26666502-27634813	FAM46B (-137822)	SLC9A1 (+4252)
1	26787455	26790472	1	26808780	26811185	2	2	1	6	4	2	2	12	4	11	4	20	21019	5.69906e-05	8.41336e-06	0.773451	4.44227	1.8408	0.174857	0.602002	chr1:26762455-26836185	ZDHHC18 (-27390)	PIGV (+11125)
1	26787455	26790472	1	26819889	26821729	1	6	5	6	1	6	5	6	4	18	4	18	31845	8.00731e-09	6.15671e-10	-0.0518749	4.60943	0.00958469	0.922011	0.983903	chr1:26762455-26846729	ZDHHC18 (-22118)	PIGV (+16397)
1	26787455	26790472	1	26825472	26827605	1	5	1	13	1	5	1	13	4	20	4	20	37575	2.36395e-12	1.25233e-13	-0.0455245	4.66726	0.00800578	0.928704	0.983903	chr1:26762455-26852605	ZDHHC18 (-19180)	PIGV (+19335)
1	26787455	26790472	1	26832767	26834959	1	2	2	8	1	3	3	9	4	13	4	16	44899	2.16969e-06	2.50586e-07	0.2438	4.37602	0.179747	0.671591	0.983903	chr1:26762455-26859959	ZDHHC18 (-15503)	PIGV (+23012)
1	26787455	26790472	1	26862028	26865770	2	2	3	6	1	1	1	2	4	13	4	5	74935	0.00861038	0.0026734	-1.33336	3.99598	3.44704	0.0633651	0.365963	chr1:26762455-26890770	ZDHHC18 (-97)
1	26787455	26790472	1	27095838	27098516	0	2	2	0	0	2	2	0	2	4	2	4	308213	1.68815e-05	2.314e-06	-0.0473722	3.50819	0.00253365	0.959855	0.983903	chr1:26762455-27123516	KDF1 (+17420)	NUDC (+21260)
1	26787455	26790472	1	27283575	27285682	0	1	1	0	0	1	1	0	2	2	2	2	495665	4.32831e-05	6.2869e-06	-0.0414573	3.24019	0.00123242	0.971995	0.983903	chr1:26762455-27310682	FAM46B (-23733)	SLC9A1 (+118341)
1	26787455	26790472	1	27387622	27389451	0	2	1	0	0	2	1	0	2	3	2	3	599573	1.67887e-09	1.18907e-10	-0.0452927	3.37817	0.00189228	0.965303	0.983903	chr1:26762455-27414451	FAM46B (-75617)	SLC9A1 (+66457)
1	26808780	26811185	1	26819889	26821729	5	7	4	15	10	9	4	17	4	31	4	40	10826	0	0	0.330052	5.33354	0.612766	0.433748	0.983903	chr1:26783780-26846729	ZDHHC18 (-11455)	PIGV (+27060)
1	26808780	26811185	1	26825472	26827605	6	2	4	8	8	4	5	16	4	20	4	33	16556	0	0	0.638275	5.01337	1.85948	0.172685	0.595259	chr1:26783780-26852605	ZDHHC18 (-8517)	PIGV (+29998)
1	26808780	26811185	1	26832767	26834959	3	6	3	6	5	10	3	7	4	18	4	25	23880	5.37329e-11	3.25295e-12	0.416782	4.79499	0.696515	0.403957	0.983903	chr1:26783780-26859959	ZDHHC18 (-4840)
1	26808780	26811185	1	26851144	26855486	3	6	2	5	4	6	2	10	4	16	4	22	43332	5.73622e-10	3.88571e-11	0.376629	4.65679	0.521896	0.470034	0.983903	chr1:26783780-26880486	SFN (-31005)	ZDHHC18 (+5423)
1	26808780	26811185	1	26862028	26865770	2	7	4	4	2	8	5	3	4	17	4	18	53916	6.41494e-09	4.83231e-10	0.0358853	4.59684	0.00448365	0.946614	0.983903	chr1:26783780-26890770	SFN (-25863)	ZDHHC18 (+10565)
1	26808780	26811185	1	27387622	27389451	1	1	0	1	1	1	0	1	3	3	3	3	578554	3.68981e-09	2.69852e-10	-0.0429711	3.37252	0.0017271	0.966851	0.983903	chr1:26783780-27414451	FAM46B (-86280)	SLC9A1 (+55794)
1	26819889	26821729	1	26825472	26827605	12	21	14	17	13	26	14	20	4	64	4	73	5729	0	0	0.123607	6.18626	0.124908	0.723771	0.983903	chr1:26794889-26852605	ZDHHC18 (-2963)
1	26819889	26821729	1	26832767	26834959	5	21	13	21	5	24	15	22	4	60	4	66	13054	0	0	0.082715	6.0455	0.0536882	0.816765	0.983903	chr1:26794889-26859959	ZDHHC18 (+714)
1	26819889	26821729	1	26851144	26855486	3	2	4	4	5	3	6	4	4	13	4	18	32506	2.62925e-06	3.09246e-07	0.423262	4.48641	0.565004	0.452251	0.983903	chr1:26794889-26880486	SFN (-25450)	ZDHHC18 (+10978)
1	26819889	26821729	1	26862028	26865770	3	5	7	12	0	2	3	6	4	27	3	11	43090	1.79211e-10	1.15299e-11	-1.31019	4.65254	5.88724	0.015251	0.21023	chr1:26794889-26890770	SFN (-20308)	ZDHHC18 (+16120)
1	26819889	26821729	1	27331729	27334609	1	0	0	1	1	0	0	1	2	2	2	2	512360	2.772e-05	3.92223e-06	-0.0391019	3.23443	0.00112128	0.973287	0.983903	chr1:26794889-27359609	FAM46B (-64413)	SLC9A1 (+77661)
1	26825472	26827605	1	26832767	26834959	11	15	16	20	11	20	20	30	4	62	4	81	7324	0	0	0.307402	6.22587	0.783508	0.37607	0.983903	chr1:26800472-26859959	SFN (-32922)	ZDHHC18 (+3506)
1	26825472	26827605	1	26851144	26855486	2	8	5	11	3	10	5	19	4	26	4	37	26776	0	0	0.423463	5.18081	0.931384	0.334504	0.983903	chr1:26800472-26880486	SFN (-22659)	ZDHHC18 (+13769)
1	26825472	26827605	1	26862028	26865770	3	9	12	9	3	5	8	5	4	33	4	21	37360	0	0	-0.687582	5.0622	2.20174	0.137855	0.482843	chr1:26800472-26890770	SFN (-17517)	ZDHHC18 (+18911)
1	26825472	26827605	1	27662263	27664323	0	2	0	1	0	2	0	1	2	3	2	3	836754	9.65847e-12	5.38902e-13	-0.0439705	3.36744	0.00179733	0.966184	0.983903	chr1:26800472-27689323	TMEM222 (-77247)	WDTC1 (+10382)
1	26825472	26827605	1	27667617	27670288	1	0	1	1	1	1	1	1	3	3	4	4	842414	4.55e-14	1.9984e-15	0.319462	3.44063	0.105381	0.745466	0.983903	chr1:26800472-27695288	TMEM222 (-74265)	WDTC1 (+13364)
1	26825472	26827605	1	27671624	27673896	0	0	1	1	0	0	2	1	2	2	2	3	846221	1.28535e-09	9.00293e-11	0.449299	3.30592	0.165181	0.684431	0.983903	chr1:26800472-27698896	TMEM222 (-72461)	WDTC1 (+15168)
1	26825472	26827605	1	28784193	28786113	0	1	0	1	0	1	0	1	2	2	2	2	1958614	5.39917e-09	4.02025e-10	-0.0401177	3.2293	0.00116859	0.97273	0.983903	chr1:26800472-28811113	PPP1R8 (-24985)	STX12 (+32610)
1	26832767	26834959	1	26851144	26855486	6	5	2	5	7	10	6	10	4	18	4	33	19452	2.74783e-15	1.11022e-16	0.79993	4.98732	2.8129	0.093509	0.365963	chr1:26807767-26880486	SFN (-19011)	ZDHHC18 (+17417)
1	26832767	26834959	1	26862028	26865770	4	11	4	14	0	5	3	7	4	33	3	15	30036	5.36494e-15	2.22045e-16	-1.15699	4.88997	5.51888	0.0188123	0.225439	chr1:26807767-26890770	SFN (-13869)	ZDHHC18 (+22559)
1	26832767	26834959	1	27299781	27302104	1	0	1	1	1	0	1	1	3	3	3	3	467079	5.06737e-08	4.70266e-09	-0.0424994	3.37659	0.0016943	0.967167	0.983903	chr1:26807767-27327104	FAM46B (-54600)	SLC9A1 (+87474)
1	26832767	26834959	1	27605670	27609813	1	1	1	1	0	0	1	1	4	4	2	2	773878	4.72244e-11	2.83862e-12	-0.897319	3.37448	0.727505	0.393693	0.983903	chr1:26807767-27634813	SLC9A1 (-66380)	WDTC1 (-13226)
1	26851144	26855486	1	26862028	26865770	9	6	13	15	6	5	9	9	4	43	4	29	10584	0	0	-0.6088	5.39047	2.0889	0.148373	0.517686	chr1:26826144-26890770	SFN (-4681)
1	26851144	26855486	1	26876696	26880533	4	4	1	3	3	4	3	8	4	12	4	18	25299	1.66241e-05	2.27626e-06	0.491543	4.43435	0.741966	0.389032	0.983903	chr1:26826144-26905533	SFN (+2701)	GPN2 (+24458)
1	26851144	26855486	1	27101273	27103883	2	1	2	2	2	1	2	2	4	7	4	7	249263	0.00246329	0.000676367	-0.0470369	3.8284	0.00384415	0.950562	0.983903	chr1:26826144-27128883	KDF1 (-17108)	TRNP1 (-16193)
1	26851144	26855486	1	27605670	27609813	0	1	0	1	0	1	0	1	2	2	2	2	754426	9.0079e-07	9.79938e-08	-0.0401177	3.2293	0.00116859	0.97273	0.983903	chr1:26826144-27634813	WDTC1 (-4037)
1	26851144	26855486	1	27662263	27664323	0	1	1	0	0	1	1	0	2	2	2	2	809978	4.20664e-07	4.39298e-08	-0.0414573	3.24019	0.00123242	0.971995	0.983903	chr1:26826144-27689323	TMEM222 (-64411)	WDTC1 (+23218)
1	26862028	26865770	1	26996310	26999183	3	2	2	8	1	1	2	3	4	15	4	7	133847	1.10005e-05	1.46789e-06	-1.07638	4.15066	2.7012	0.100273	0.365963	chr1:26837028-27024183	NUDC (+8880)	KDF1 (+29800)
1	26862028	26865770	1	27295693	27297827	1	2	2	1	1	1	1	0	4	6	3	3	432861	4.19173e-12	2.26485e-13	-0.937851	3.56759	1.05373	0.304649	0.973761	chr1:26837028-27322827	FAM46B (-67092)	SLC9A1 (+74982)
1	26862028	26865770	1	27331729	27334609	0	1	2	0	0	1	0	1	2	3	2	2	469270	2.78193e-06	3.2912e-07	-0.545209	3.3079	0.242186	0.622632	0.983903	chr1:26837028-27359609	FAM46B (-85483)	SLC9A1 (+56591)
1	26862028	26865770	1	27387622	27389451	2	1	1	2	1	0	1	0	4	6	2	2	524637	3.45113e-12	1.85296e-13	-1.41465	3.50558	2.08871	0.148392	0.517733	chr1:26837028-27414451	FAM46B (-112904)	SLC9A1 (+29170)
1	26862028	26865770	1	27391291	27393473	1	1	0	1	1	0	0	1	3	3	2	2	528483	5.0299e-07	5.30717e-08	-0.527254	3.30547	0.228869	0.632364	0.983903	chr1:26837028-27418473	FAM46B (-114915)	SLC9A1 (+27159)
1	26862028	26865770	1	27567237	27569944	0	2	1	1	0	2	1	1	3	4	3	4	704691	1.05488e-14	4.44089e-16	-0.0460673	3.49759	0.00240929	0.960852	0.983903	chr1:26837028-27594944	SLC9A1 (-61076)	WDTC1 (-18530)
1	26862028	26865770	1	27605670	27609813	1	0	3	1	1	0	2	0	3	5	2	3	743842	5.36494e-15	2.22045e-16	-0.69493	3.51221	0.541446	0.461834	0.983903	chr1:26837028-27634813	TMEM222 (-86224)	WDTC1 (+1405)
1	26862028	26865770	1	27662263	27664323	1	0	1	2	1	0	1	0	3	4	2	2	799394	3.50582e-11	2.0749e-12	-0.876009	3.37659	0.697661	0.403571	0.983903	chr1:26837028-27689323	TMEM222 (-58969)	WDTC1 (+28660)
1	26862028	26865770	1	27724799	27726727	0	1	0	1	0	1	0	1	2	2	2	2	861864	2.3201e-07	2.34519e-08	-0.0401177	3.2293	0.00116859	0.97273	0.983903	chr1:26837028-27751727	TMEM222 (-27767)	WDTC1 (+59862)
1	26996310	26999183	1	27042362	27047785	5	9	5	11	8	12	7	13	4	30	4	40	47327	0	0	0.368924	5.33574	0.75836	0.383842	0.983903	chr1:26971310-27072785	FAM46B (-9212)	SLC9A1 (+132862)
1	26996310	26999183	1	27095838	27098516	5	4	7	16	7	11	10	24	4	32	4	52	99430	0	0	0.636236	5.5267	2.48145	0.115196	0.406133	chr1:26971310-27123516	FAM46B (-34577)	SLC9A1 (+107497)
1	26996310	26999183	1	27101273	27103883	2	4	1	8	2	4	2	8	4	15	4	16	104831	7.00975e-10	4.78737e-11	0.0475251	4.44341	0.00717292	0.932505	0.983903	chr1:26971310-27128883	FAM46B (-37261)	SLC9A1 (+104813)
1	26996310	26999183	1	27283575	27285682	3	2	0	1	3	2	0	1	3	6	3	6	286882	1.10088e-05	1.46914e-06	-0.0471923	3.73187	0.0034323	0.953282	0.983903	chr1:26971310-27310682	FAM46B (-128160)	SLC9A1 (+13914)
1	26996310	26999183	1	27295693	27297827	0	3	3	6	1	3	4	6	3	12	4	14	299013	0	0	0.176083	4.29112	0.0862909	0.768947	0.983903	chr1:26971310-27322827	FAM46B (-134233)	SLC9A1 (+7841)
1	26996310	26999183	1	27331729	27334609	1	0	0	4	1	1	1	6	2	5	4	9	335422	2.74783e-15	1.11022e-16	0.739228	3.79844	0.918107	0.337973	0.983903	chr1:26971310-27359609	WDTC1 (-69056)	SLC9A1 (-10550)
1	26996310	26999183	1	27355850	27360263	0	0	2	1	1	0	2	1	2	3	3	4	360310	2.92965e-07	3.00046e-08	0.324878	3.44242	0.108553	0.741798	0.983903	chr1:26971310-27385263	WDTC1 (-56229)	SLC9A1 (-23377)
1	26996310	26999183	1	27365082	27367711	0	1	0	1	0	1	0	1	2	2	2	2	368650	0.000681464	0.000160045	-0.0401177	3.2293	0.00116859	0.97273	0.983903	chr1:26971310-27392711	WDTC1 (-52505)	SLC9A1 (-27101)
1	26996310	26999183	1	27387622	27389451	0	2	1	2	1	3	1	2	3	5	4	7	390790	0	0	0.406802	3.71667	0.252461	0.615347	0.983903	chr1:26971310-27414451	WDTC1 (-41635)	SLC9A1 (-37971)
1	26996310	26999183	1	27391291	27393473	0	0	1	1	0	0	1	2	2	2	2	3	394635	1.9889e-05	2.75599e-06	0.437939	3.30074	0.158208	0.690812	0.983903	chr1:26971310-27418473	SLC9A1 (-39982)	WDTC1 (-39624)
1	26996310	26999183	1	27394671	27396981	0	4	0	2	0	4	0	3	2	6	2	7	398079	0	0	0.151897	3.75848	0.0380893	0.845264	0.983903	chr1:26971310-27421981	SLC9A1 (-41736)	WDTC1 (-37870)
1	26996310	26999183	1	27400519	27404486	1	0	1	2	2	0	2	2	3	4	3	6	404756	1.79735e-13	8.43769e-15	0.497124	3.6163	0.326387	0.567794	0.983903	chr1:26971310-27429486	SLC9A1 (-45488)	WDTC1 (-34118)
1	26996310	26999183	1	27567237	27569944	0	0	1	3	0	0	1	3	2	4	2	4	570844	2.99545e-13	1.44329e-14	-0.0425909	3.48452	0.00209301	0.96351	0.983903	chr1:26971310-27594944	TMEM222 (-39018)	WDTC1 (+48611)
1	26996310	26999183	1	27596268	27600535	0	3	0	1	0	1	0	1	2	4	2	2	600655	1.24167e-09	8.6829e-11	-0.892945	3.36814	0.721399	0.395685	0.983903	chr1:26971310-27625535	TMEM222 (-23722)	WDTC1 (+63907)
1	26996310	26999183	1	27605670	27609813	0	2	3	1	0	3	3	1	3	6	3	7	609995	0	0	0.15747	3.77935	0.040746	0.840029	0.983903	chr1:26971310-27634813	TMEM222 (-19083)	WDTC1 (+68546)
1	26996310	26999183	1	27662263	27664323	1	0	0	1	1	1	0	2	2	2	3	4	665546	3.02719e-10	1.99838e-11	0.800598	3.36884	0.578625	0.446852	0.983903	chr1:26971310-27689323	SYTL1 (-14556)	TMEM222 (+8172)
1	26996310	26999183	1	27667617	27670288	0	1	1	1	0	1	1	1	3	3	3	3	671206	2.85866e-10	1.88238e-11	-0.0435032	3.3715	0.00176417	0.966497	0.983903	chr1:26971310-27695288	SYTL1 (-11574)	TMEM222 (+11154)
1	26996310	26999183	1	27671624	27673896	1	0	0	1	1	0	1	1	2	2	3	3	675013	2.08666e-08	1.77637e-09	0.44983	3.30695	0.165507	0.684136	0.983903	chr1:26971310-27698896	SYTL1 (-9770)	TMEM222 (+12958)
1	26996310	26999183	1	28247652	28251658	1	0	0	1	1	0	0	1	2	2	2	2	1251908	1.57717e-08	1.30351e-09	-0.0391019	3.23443	0.00112128	0.973287	0.983903	chr1:26971310-28276658	AHDC1 (-20352)	FGR (+11293)
1	27042362	27047785	1	27095838	27098516	9	18	8	29	10	19	9	38	4	64	4	76	52103	0	0	0.178742	6.14567	0.263153	0.607962	0.983903	chr1:27017362-27123516	FAM46B (-57603)	SLC9A1 (+84471)
1	27042362	27047785	1	27101273	27103883	0	8	6	13	1	12	9	15	3	27	4	37	57504	0	0	0.406011	5.20256	0.866268	0.35199	0.983903	chr1:27017362-27128883	FAM46B (-60287)	SLC9A1 (+81787)
1	27042362	27047785	1	27108454	27115716	5	6	3	13	2	2	1	3	4	27	4	8	67011	1.08143e-10	6.77758e-12	-1.71534	4.57284	8.92456	0.00281361	0.0571599	chr1:27017362-27140716	FAM46B (-66203)	SLC9A1 (+75871)
1	27042362	27047785	1	27197183	27199325	0	4	2	3	0	4	2	3	3	9	3	9	153180	0.000249128	4.00559e-05	-0.0497899	3.99402	0.00521228	0.942446	0.983903	chr1:27017362-27224325	FAM46B (-108008)	SLC9A1 (+34066)
1	27042362	27047785	1	27283575	27285682	1	2	3	4	1	4	3	6	4	10	4	14	239555	1.02422e-08	8.09012e-10	0.406765	4.22606	0.431283	0.51136	0.983903	chr1:27017362-27310682	WDTC1 (-70494)	SLC9A1 (-9112)
1	27042362	27047785	1	27295693	27297827	2	4	1	13	3	6	2	14	4	20	4	25	251686	0	0	0.276577	4.79744	0.318157	0.572718	0.983903	chr1:27017362-27322827	WDTC1 (-64421)	SLC9A1 (-15185)
1	27042362	27047785	1	27299781	27302104	2	2	3	4	4	2	3	6	4	11	4	15	255869	7.0864e-11	4.34874e-12	0.382015	4.30665	0.404285	0.524885	0.983903	chr1:27017362-27327104	WDTC1 (-62283)	SLC9A1 (-17323)
1	27042362	27047785	1	27331729	27334609	1	1	3	4	1	2	3	5	4	9	4	11	288095	2.2864e-13	1.08802e-14	0.223106	4.07625	0.113702	0.735968	0.983903	chr1:27017362-27359609	WDTC1 (-46030)	SLC9A1 (-33576)
1	27042362	27047785	1	27355850	27360263	1	3	1	0	1	6	1	1	3	5	4	9	312983	3.64792e-13	1.77636e-14	0.732484	3.82797	0.902744	0.342047	0.983903	chr1:27017362-27385263	SLC9A1 (-46403)	WDTC1 (-33203)
1	27042362	27047785	1	27387622	27389451	1	2	1	7	1	3	1	7	4	11	4	12	343463	0	0	0.075411	4.17056	0.014452	0.904312	0.983903	chr1:27017362-27414451	SLC9A1 (-60997)	WDTC1 (-18609)
1	27042362	27047785	1	27391291	27393473	3	5	1	1	3	5	1	1	4	10	4	10	347308	0	0	-0.0517481	4.09942	0.00609677	0.937763	0.983903	chr1:27017362-27418473	SLC9A1 (-63008)	WDTC1 (-16598)
1	27042362	27047785	1	27394671	27396981	1	3	4	9	1	4	3	9	4	17	4	17	350752	0	0	-0.0511441	4.53095	0.0089304	0.924711	0.983903	chr1:27017362-27421981	SLC9A1 (-64762)	WDTC1 (-14844)
1	27042362	27047785	1	27400519	27404486	3	1	2	4	4	1	4	6	4	10	4	15	357429	0	0	0.517692	4.27368	0.715003	0.397788	0.983903	chr1:27017362-27429486	SLC9A1 (-68514)	WDTC1 (-11092)
1	27042362	27047785	1	27415627	27417909	2	0	0	4	2	0	0	5	2	6	2	7	371694	0	0	0.157264	3.75573	0.040625	0.840264	0.983903	chr1:27017362-27442909	WDTC1 (-4380)
1	27042362	27047785	1	27522041	27530168	0	2	1	0	0	1	0	4	2	3	2	5	481031	1.04283e-11	5.83755e-13	0.575371	3.4896	0.374029	0.540816	0.983903	chr1:27017362-27555168	TMEM222 (-35880)	WDTC1 (+51749)
1	27042362	27047785	1	27555794	27558615	0	2	1	2	0	2	2	4	3	5	3	8	512131	0	0	0.5738	3.761	0.529935	0.466634	0.983903	chr1:27017362-27583615	TMEM222 (-21656)	WDTC1 (+65973)
1	27042362	27047785	1	27567237	27569944	1	2	2	7	1	2	2	10	4	12	4	15	523517	0	0	0.249123	4.30838	0.178319	0.672822	0.983903	chr1:27017362-27594944	TMEM222 (-15992)	WDTC1 (+71637)
1	27042362	27047785	1	27596268	27600535	0	2	1	2	0	2	1	1	3	5	3	4	553328	5.36494e-15	2.22045e-16	-0.32904	3.55349	0.13486	0.713445	0.983903	chr1:27017362-27625535	TMEM222 (-696)
1	27042362	27047785	1	27605670	27609813	6	4	3	7	5	4	3	5	4	20	4	17	562668	0	0	-0.271408	4.65001	0.267819	0.604799	0.983903	chr1:27017362-27634813	SYTL1 (-18785)	TMEM222 (+3943)
1	27042362	27047785	1	27662263	27664323	0	1	2	3	1	1	3	4	3	6	4	9	618219	0	0	0.505777	3.86094	0.460721	0.497287	0.983903	chr1:27017362-27689323	SYTL1 (+8470)	MAP3K6 (+13549)
1	27042362	27047785	1	27667617	27670288	1	2	0	1	2	2	1	4	3	4	4	9	623879	0	0	1.02348	3.76749	1.61626	0.203614	0.688096	chr1:27017362-27695288	MAP3K6 (+10567)	SYTL1 (+11452)
1	27042362	27047785	1	27671624	27673896	0	1	2	2	0	2	2	2	3	5	3	6	627686	0	0	0.19504	3.6655	0.054885	0.814771	0.983903	chr1:27017362-27698896	MAP3K6 (+8763)	SYTL1 (+13256)
1	27042362	27047785	1	27724799	27726727	1	2	0	1	1	2	0	1	3	4	3	4	680689	1.05488e-14	4.44089e-16	-0.0455398	3.49859	0.00236005	0.961254	0.983903	chr1:27017362-27751727	CD164L2 (-1165)
1	27042362	27047785	1	27979026	27980953	0	1	0	1	0	1	0	1	2	2	2	2	934916	1.0596e-07	1.02693e-08	-0.0401177	3.2293	0.00116859	0.97273	0.983903	chr1:27017362-28005953	WASF2 (-21500)	AHDC1 (+91974)
1	27042362	27047785	1	28207983	28210034	1	0	0	1	1	0	0	1	2	2	2	2	1163935	2.57718e-08	2.24374e-09	-0.0391019	3.23443	0.00112128	0.973287	0.983903	chr1:27017362-28235034	AHDC1 (-22566)	FGR (+9079)
1	27042362	27047785	1	28784193	28786113	0	0	1	2	0	0	1	2	2	3	2	3	1740079	6.47109e-14	2.88658e-15	-0.04173	3.36485	0.00164171	0.96768	0.983903	chr1:27017362-28811113	RPA2 (+508)
1	27095838	27098516	1	27101273	27103883	15	20	12	42	16	21	12	45	4	89	4	94	5401	0	0	0.0271233	6.50092	0.00684138	0.93408	0.983903	chr1:27070838-27128883	FAM46B (-87025)	SLC9A1 (+55049)
1	27095838	27098516	1	27108454	27115716	6	15	4	14	3	2	3	5	4	39	4	13	14908	6.47109e-14	2.88658e-15	-1.57921	4.9953	10.2766	0.00134726	0.0311828	chr1:27070838-27140716	FAM46B (-92941)	SLC9A1 (+49133)
1	27095838	27098516	1	27197183	27199325	2	3	6	6	3	3	7	7	4	17	4	20	101077	2.37634e-13	1.13243e-14	0.182141	4.64603	0.120372	0.728631	0.983903	chr1:27070838-27224325	FAM46B (-134746)	SLC9A1 (+7328)
1	27095838	27098516	1	27283575	27285682	4	7	4	9	4	7	5	11	4	24	4	27	187451	0	0	0.110638	4.96847	0.0559174	0.813069	0.983903	chr1:27070838-27310682	WDTC1 (-43756)	SLC9A1 (-35850)
1	27095838	27098516	1	27295693	27297827	2	6	3	15	3	8	3	14	4	26	4	28	199583	0	0	0.0686236	4.99952	0.0222394	0.881452	0.983903	chr1:27070838-27322827	SLC9A1 (-41923)	WDTC1 (-37683)
1	27095838	27098516	1	27299781	27302104	6	0	3	6	6	0	3	8	3	15	3	17	203765	2.24194e-13	1.06581e-14	0.118568	4.50309	0.0460472	0.83009	0.983903	chr1:27070838-27327104	SLC9A1 (-44061)	WDTC1 (-35545)
1	27095838	27098516	1	27387622	27389451	3	3	1	4	3	3	1	4	4	11	4	11	291359	0	0	-0.0480933	4.15994	0.00569894	0.939824	0.983903	chr1:27070838-27414451	TMEM222 (-79500)	WDTC1 (+8129)
1	27095838	27098516	1	27391291	27393473	0	3	2	7	0	3	3	7	3	12	3	13	295205	0	0	0.0686758	4.24446	0.0127431	0.910121	0.983903	chr1:27070838-27418473	TMEM222 (-77489)	WDTC1 (+10140)
1	27095838	27098516	1	27394671	27396981	2	5	1	4	2	5	0	7	4	12	3	14	298649	0	0	0.143576	4.29035	0.0581196	0.809493	0.983903	chr1:27070838-27421981	TMEM222 (-75735)	WDTC1 (+11894)
1	27095838	27098516	1	27400519	27404486	0	2	0	2	0	4	0	2	2	4	2	6	305325	2.23368e-07	2.25222e-08	0.485589	3.60249	0.312666	0.576049	0.983903	chr1:27070838-27429486	TMEM222 (-71983)	WDTC1 (+15646)
1	27095838	27098516	1	27415627	27417909	1	1	0	0	2	1	0	0	2	2	2	3	319591	0.00209484	0.000564917	0.449249	3.31433	0.165151	0.684458	0.983903	chr1:27070838-27442909	TMEM222 (-65271)	WDTC1 (+22358)
[truncated: 68,911 more rows]

## Sheet: Table 8.  GSEA pathways A vs P
Supplementary Table 8A. Gene set enrichment analysis (as determined by MsigDB) of 151 genes involved in looping events that are stronger in adult primary B cell CTCF peaks than pediatric primary B cell CTCF peaks.
Gene Set Name	# Genes in Gene Set (K)	Description	# Genes in Overlap (k)	k/K	p-value	FDR q-value
HALLMARK_MYOGENESIS	200	Genes involved in development of skeletal muscle (myogenesis).	5	0.025	0.000642	0.022
HALLMARK_MYC_TARGETS_V2	58	A subgroup of genes regulated by MYC - version 2 (v2).	3	0.0517	0.00105	0.022
HALLMARK_COAGULATION	138	Genes encoding components of blood coagulation system; also up-regulated in platelets.	4	0.029	0.00132	0.022
HALLMARK_APOPTOSIS	161	Genes mediating programmed cell death (apoptosis) by activation of caspases.	4	0.0248	0.00232	0.029
HALLMARK_IL2_STAT5_SIGNALING	199	Genes up-regulated by STAT5 in response to IL2 stimulation.	4	0.0201	0.00493	0.0418
HALLMARK_HYPOXIA	200	Genes up-regulated in response to low oxygen levels (hypoxia).	4	0.02	0.00502	0.0418
Supplementary Table 8B. Gene set enrichment analysis (as determined by MsigDB) of 151 genes involved in looping events that are stronger in pediatric primary B cell CTCF peaks than adult primary B cell CTCF peaks.
Gene Set Name	# Genes in Gene Set (K)	Description	# Genes in Overlap (k)	k/K	p-value	FDR q-value
HALLMARK_HYPOXIA	200	Genes up-regulated in response to low oxygen levels (hypoxia).	12	0.06	1.92e-06	9.58e-05
HALLMARK_TNFA_SIGNALING_VIA_NFKB	200	Genes regulated by NF-kB in response to TNF [GeneID=7124].	11	0.055	1.17e-05	0.000292
HALLMARK_APICAL_JUNCTION	200	Genes encoding components of apical junction complex.	9	0.045	0.000327	0.00327
HALLMARK_KRAS_SIGNALING_DN	200	Genes down-regulated by KRAS activation.	9	0.045	0.000327	0.00327
HALLMARK_MTORC1_SIGNALING	200	Genes up-regulated through activation of mTORC1 complex.	9	0.045	0.000327	0.00327
HALLMARK_ESTROGEN_RESPONSE_EARLY	200	Genes defining early response to estrogen.	8	0.04	0.00148	0.00925
HALLMARK_ESTROGEN_RESPONSE_LATE	200	Genes defining late response to estrogen.	8	0.04	0.00148	0.00925
HALLMARK_P53_PATHWAY	200	Genes involved in p53 pathways and networks.	8	0.04	0.00148	0.00925
HALLMARK_PI3K_AKT_MTOR_SIGNALING	105	Genes up-regulated by activation of the PI3K/AKT/mTOR pathway.	5	0.0476	0.00549	0.0298
HALLMARK_GLYCOLYSIS	200	Genes encoding proteins involved in glycolysis and gluconeogenesis.	7	0.035	0.00596	0.0298

## Sheet: Table 9. GSEA overlap A v P
Supplementary Table 9A. Genes involved in more looping events in ENCODE adult B cell CTCF peaks compared to pediatric B cell peaks and their overlap matrix with MsigDB pathways of hallmark genes.
Gene Symbol	Gene Description	HALLMARK_MYOGENESIS	HALLMARK_MYC_TARGETS_V2	HALLMARK_COAGULATION	HALLMARK_APOPTOSIS	HALLMARK_IL2_STAT5_SIGNALING	HALLMARK_HYPOXIA
SPARC	secreted protein acidic and cysteine rich [Source:HGNC Symbol;Acc:HGNC:11219]	HALLMARK_MYOGENESIS		HALLMARK_COAGULATION
CFD	complement factor D [Source:HGNC Symbol;Acc:HGNC:2771]	HALLMARK_MYOGENESIS		HALLMARK_COAGULATION
GADD45B	growth arrest and DNA damage inducible beta [Source:HGNC Symbol;Acc:HGNC:4096]	HALLMARK_MYOGENESIS			HALLMARK_APOPTOSIS	HALLMARK_IL2_STAT5_SIGNALING
SYNGR2	synaptogyrin 2 [Source:HGNC Symbol;Acc:HGNC:11499]	HALLMARK_MYOGENESIS				HALLMARK_IL2_STAT5_SIGNALING
ITGB4	integrin subunit beta 4 [Source:HGNC Symbol;Acc:HGNC:6158]	HALLMARK_MYOGENESIS
NOP2	NOP2 nucleolar protein [Source:HGNC Symbol;Acc:HGNC:7867]		HALLMARK_MYC_TARGETS_V2			HALLMARK_IL2_STAT5_SIGNALING
MPHOSPH10	M-phase phosphoprotein 10 [Source:HGNC Symbol;Acc:HGNC:7213]		HALLMARK_MYC_TARGETS_V2
IPO4	importin 4 [Source:HGNC Symbol;Acc:HGNC:19426]		HALLMARK_MYC_TARGETS_V2
PDGFB	platelet derived growth factor subunit B [Source:HGNC Symbol;Acc:HGNC:8800]			HALLMARK_COAGULATION			HALLMARK_HYPOXIA
LGMN	legumain [Source:HGNC Symbol;Acc:HGNC:9472]			HALLMARK_COAGULATION
CCND2	cyclin D2 [Source:HGNC Symbol;Acc:HGNC:1583]				HALLMARK_APOPTOSIS	HALLMARK_IL2_STAT5_SIGNALING
SLC20A1	solute carrier family 20 member 1 [Source:HGNC Symbol;Acc:HGNC:10946]				HALLMARK_APOPTOSIS
CASP8	caspase 8 [Source:HGNC Symbol;Acc:HGNC:1509]				HALLMARK_APOPTOSIS
GRHPR	glyoxylate and hydroxypyruvate reductase [Source:HGNC Symbol;Acc:HGNC:4570]						HALLMARK_HYPOXIA
GALK1	galactokinase 1 [Source:HGNC Symbol;Acc:HGNC:4118]						HALLMARK_HYPOXIA
NAGK	N-acetylglucosamine kinase [Source:HGNC Symbol;Acc:HGNC:17174]						HALLMARK_HYPOXIA
Supplementary Table 9B. Genes involved in more looping events in pediatic B cell CTCF peaks compared to ENCODE adult B cell peaks and their overlap matrix with MsigDB pathways of hallmark genes.
Gene Symbol	Gene Description	HALLMARK_HYPOXIA	HALLMARK_TNFA_SIGNALING_VIA_NFKB	HALLMARK_APICAL_JUNCTION	HALLMARK_KRAS_SIGNALING_DN	HALLMARK_MTORC1_SIGNALING	HALLMARK_ESTROGEN_RESPONSE_EARLY	HALLMARK_ESTROGEN_RESPONSE_LATE	HALLMARK_P53_PATHWAY	HALLMARK_PI3K_AKT_MTOR_SIGNALING	HALLMARK_GLYCOLYSIS
NFIL3	nuclear factor, interleukin 3 regulated [Source:HGNC Symbol;Acc:HGNC:7787]	HALLMARK_HYPOXIA	HALLMARK_TNFA_SIGNALING_VIA_NFKB			HALLMARK_MTORC1_SIGNALING
IER3	immediate early response 3 [Source:HGNC Symbol;Acc:HGNC:5392]	HALLMARK_HYPOXIA	HALLMARK_TNFA_SIGNALING_VIA_NFKB						HALLMARK_P53_PATHWAY		HALLMARK_GLYCOLYSIS
DDIT4	DNA damage inducible transcript 4 [Source:HGNC Symbol;Acc:HGNC:24944]	HALLMARK_HYPOXIA				HALLMARK_MTORC1_SIGNALING			HALLMARK_P53_PATHWAY		HALLMARK_GLYCOLYSIS
GLRX	glutaredoxin [Source:HGNC Symbol;Acc:HGNC:4330]	HALLMARK_HYPOXIA				HALLMARK_MTORC1_SIGNALING					HALLMARK_GLYCOLYSIS
CA12	carbonic anhydrase 12 [Source:HGNC Symbol;Acc:HGNC:1371]	HALLMARK_HYPOXIA					HALLMARK_ESTROGEN_RESPONSE_EARLY	HALLMARK_ESTROGEN_RESPONSE_LATE
COL5A1	collagen type V alpha 1 chain [Source:HGNC Symbol;Acc:HGNC:2209]	HALLMARK_HYPOXIA									HALLMARK_GLYCOLYSIS
DPYSL4	dihydropyrimidinase like 4 [Source:HGNC Symbol;Acc:HGNC:3016]	HALLMARK_HYPOXIA									HALLMARK_GLYCOLYSIS
ALDOC	aldolase, fructose-bisphosphate C [Source:HGNC Symbol;Acc:HGNC:418]	HALLMARK_HYPOXIA
PYGM	glycogen phosphorylase, muscle associated [Source:HGNC Symbol;Acc:HGNC:9726]	HALLMARK_HYPOXIA
HK1	hexokinase 1 [Source:HGNC Symbol;Acc:HGNC:4922]	HALLMARK_HYPOXIA
INHA	inhibin subunit alpha [Source:HGNC Symbol;Acc:HGNC:6065]	HALLMARK_HYPOXIA
NDST2	N-deacetylase and N-sulfotransferase 2 [Source:HGNC Symbol;Acc:HGNC:7681]	HALLMARK_HYPOXIA
MAP2K3	mitogen-activated protein kinase kinase 3 [Source:HGNC Symbol;Acc:HGNC:6843]		HALLMARK_TNFA_SIGNALING_VIA_NFKB			HALLMARK_MTORC1_SIGNALING				HALLMARK_PI3K_AKT_MTOR_SIGNALING
KLF10	KLF transcription factor 10 [Source:HGNC Symbol;Acc:HGNC:11810]		HALLMARK_TNFA_SIGNALING_VIA_NFKB				HALLMARK_ESTROGEN_RESPONSE_EARLY
BCL3	BCL3 transcription coactivator [Source:HGNC Symbol;Acc:HGNC:998]		HALLMARK_TNFA_SIGNALING_VIA_NFKB
GFPT2	glutamine-fructose-6-phosphate transaminase 2 [Source:HGNC Symbol;Acc:HGNC:4242]		HALLMARK_TNFA_SIGNALING_VIA_NFKB
EHD1	EH domain containing 1 [Source:HGNC Symbol;Acc:HGNC:3242]		HALLMARK_TNFA_SIGNALING_VIA_NFKB
TNFAIP2	TNF alpha induced protein 2 [Source:HGNC Symbol;Acc:HGNC:11895]		HALLMARK_TNFA_SIGNALING_VIA_NFKB
EGR1	early growth response 1 [Source:HGNC Symbol;Acc:HGNC:3238]		HALLMARK_TNFA_SIGNALING_VIA_NFKB
TNIP2	TNFAIP3 interacting protein 2 [Source:HGNC Symbol;Acc:HGNC:19118]		HALLMARK_TNFA_SIGNALING_VIA_NFKB
ZC3H12A	zinc finger CCCH-type containing 12A [Source:HGNC Symbol;Acc:HGNC:26259]		HALLMARK_TNFA_SIGNALING_VIA_NFKB
CLDN9	claudin 9 [Source:HGNC Symbol;Acc:HGNC:2051]			HALLMARK_APICAL_JUNCTION							HALLMARK_GLYCOLYSIS
VAV2	vav guanine nucleotide exchange factor 2 [Source:HGNC Symbol;Acc:HGNC:12658]			HALLMARK_APICAL_JUNCTION
ACTN1	actinin alpha 1 [Source:HGNC Symbol;Acc:HGNC:163]			HALLMARK_APICAL_JUNCTION
AMH	anti-Mullerian hormone [Source:HGNC Symbol;Acc:HGNC:464]			HALLMARK_APICAL_JUNCTION
PKD1	polycystin 1, transient receptor potential channel interacting [Source:HGNC Symbol;Acc:HGNC:9008]			HALLMARK_APICAL_JUNCTION
AMIGO1	adhesion molecule with Ig like domain 1 [Source:HGNC Symbol;Acc:HGNC:20824]			HALLMARK_APICAL_JUNCTION
SYK	spleen associated tyrosine kinase [Source:HGNC Symbol;Acc:HGNC:11491]			HALLMARK_APICAL_JUNCTION
VASP	vasodilator stimulated phosphoprotein [Source:HGNC Symbol;Acc:HGNC:12652]			HALLMARK_APICAL_JUNCTION
CD276	CD276 molecule [Source:HGNC Symbol;Acc:HGNC:19137]			HALLMARK_APICAL_JUNCTION
FGFR3	fibroblast growth factor receptor 3 [Source:HGNC Symbol;Acc:HGNC:3690]				HALLMARK_KRAS_SIGNALING_DN			HALLMARK_ESTROGEN_RESPONSE_LATE
DTNB	dystrobrevin beta [Source:HGNC Symbol;Acc:HGNC:3058]				HALLMARK_KRAS_SIGNALING_DN
MAST3	microtubule associated serine/threonine kinase 3 [Source:HGNC Symbol;Acc:HGNC:19036]				HALLMARK_KRAS_SIGNALING_DN
CCDC106	coiled-coil domain containing 106 [Source:HGNC Symbol;Acc:HGNC:30181]				HALLMARK_KRAS_SIGNALING_DN
TLX1	T cell leukemia homeobox 1 [Source:HGNC Symbol;Acc:HGNC:5056]				HALLMARK_KRAS_SIGNALING_DN
KCNN1	potassium calcium-activated channel subfamily N member 1 [Source:HGNC Symbol;Acc:HGNC:6290]				HALLMARK_KRAS_SIGNALING_DN
PDK2	pyruvate dehydrogenase kinase 2 [Source:HGNC Symbol;Acc:HGNC:8810]				HALLMARK_KRAS_SIGNALING_DN
SLC6A3	solute carrier family 6 member 3 [Source:HGNC Symbol;Acc:HGNC:11049]				HALLMARK_KRAS_SIGNALING_DN
TGM1	transglutaminase 1 [Source:HGNC Symbol;Acc:HGNC:11777]				HALLMARK_KRAS_SIGNALING_DN
FADS2	fatty acid desaturase 2 [Source:HGNC Symbol;Acc:HGNC:3575]					HALLMARK_MTORC1_SIGNALING
ADIPOR2	adiponectin receptor 2 [Source:HGNC Symbol;Acc:HGNC:24041]					HALLMARK_MTORC1_SIGNALING
ITGB2	integrin subunit beta 2 [Source:HGNC Symbol;Acc:HGNC:6155]					HALLMARK_MTORC1_SIGNALING
ACSL3	acyl-CoA synthetase long chain family member 3 [Source:HGNC Symbol;Acc:HGNC:3570]					HALLMARK_MTORC1_SIGNALING
CCNF	cyclin F [Source:HGNC Symbol;Acc:HGNC:1591]					HALLMARK_MTORC1_SIGNALING
ABCA3	ATP binding cassette subfamily A member 3 [Source:HGNC Symbol;Acc:HGNC:33]						HALLMARK_ESTROGEN_RESPONSE_EARLY	HALLMARK_ESTROGEN_RESPONSE_LATE
PPIF	peptidylprolyl isomerase F [Source:HGNC Symbol;Acc:HGNC:9259]						HALLMARK_ESTROGEN_RESPONSE_EARLY	HALLMARK_ESTROGEN_RESPONSE_LATE
CLIC3	chloride intracellular channel 3 [Source:HGNC Symbol;Acc:HGNC:2064]						HALLMARK_ESTROGEN_RESPONSE_EARLY	HALLMARK_ESTROGEN_RESPONSE_LATE
RASGRP1	RAS guanyl releasing protein 1 [Source:HGNC Symbol;Acc:HGNC:9878]						HALLMARK_ESTROGEN_RESPONSE_EARLY
NAV2	neuron navigator 2 [Source:HGNC Symbol;Acc:HGNC:15997]						HALLMARK_ESTROGEN_RESPONSE_EARLY
UNC119	unc-119 lipid binding chaperone [Source:HGNC Symbol;Acc:HGNC:12565]						HALLMARK_ESTROGEN_RESPONSE_EARLY
SLC29A1	solute carrier family 29 member 1 (Augustine blood group) [Source:HGNC Symbol;Acc:HGNC:11003]							HALLMARK_ESTROGEN_RESPONSE_LATE
PKP3	plakophilin 3 [Source:HGNC Symbol;Acc:HGNC:9025]							HALLMARK_ESTROGEN_RESPONSE_LATE
TH	tyrosine hydroxylase [Source:HGNC Symbol;Acc:HGNC:11782]							HALLMARK_ESTROGEN_RESPONSE_LATE
JAG2	jagged canonical Notch ligand 2 [Source:HGNC Symbol;Acc:HGNC:6189]								HALLMARK_P53_PATHWAY
PDGFA	platelet derived growth factor subunit A [Source:HGNC Symbol;Acc:HGNC:8799]								HALLMARK_P53_PATHWAY
RXRA	retinoid X receptor alpha [Source:HGNC Symbol;Acc:HGNC:10477]								HALLMARK_P53_PATHWAY
CD81	CD81 molecule [Source:HGNC Symbol;Acc:HGNC:1701]								HALLMARK_P53_PATHWAY
CTSD	cathepsin D [Source:HGNC Symbol;Acc:HGNC:2529]								HALLMARK_P53_PATHWAY
ZFP36L1	ZFP36 ring finger protein like 1 [Source:HGNC Symbol;Acc:HGNC:1107]								HALLMARK_P53_PATHWAY
TRAF2	TNF receptor associated factor 2 [Source:HGNC Symbol;Acc:HGNC:12032]									HALLMARK_PI3K_AKT_MTOR_SIGNALING
GRK2	G protein-coupled receptor kinase 2 [Source:HGNC Symbol;Acc:HGNC:289]									HALLMARK_PI3K_AKT_MTOR_SIGNALING
MAPK9	mitogen-activated protein kinase 9 [Source:HGNC Symbol;Acc:HGNC:6886]									HALLMARK_PI3K_AKT_MTOR_SIGNALING
RPS6KA1	ribosomal protein S6 kinase A1 [Source:HGNC Symbol;Acc:HGNC:10430]									HALLMARK_PI3K_AKT_MTOR_SIGNALING
ABCB6	ATP binding cassette subfamily B member 6 (Langereis blood group) [Source:HGNC Symbol;Acc:HGNC:47]										HALLMARK_GLYCOLYSIS

## Sheet: Table 10. E vs S JIA haplos
Supplementary Table 10. Loops on JIA risk haplotypes in pediatric samples called using the GM12878 CTCF peaks vs MACS2 called self peaks.
chr_anchor_1	start_bp_anchor_1	end_bp_anchor_1	chr_anchor_2	start_bp_anchor_2	end_bp_anchor_2	sample2_pets_at_GM12878_peaks	sample3_pets_at_GM12878_peaks	sample5_pets_at_GM12878_peaks	sample6_pets_at_GM12878_peaks	sample2_pets_at_self_peaks	sample3_pets_at_self_peaks	sample5_pets_at_self_peaks	sample6_pets_at_self_peaks	#GM12878_called_samples_containing_loop	Total_PETS_called_with_GM12878_peaks	#self_called_samples_containing_loop	Total_PETS_called_with_self_peaks	loopWidth	mango.P	mango.FDR	logFC	logCPM	LR	PValue	FDR	region	gene1	gene2	Reported_JIA_risk_gene
1	24201184	24202981	1	25614893	25620253	0	1	0	1	0	1	0	1	2	2	2	2	1415490	7.73e-09	5.72e-10	-0.090183	3.41882	0.0058923	0.938813	0.967051	chr1:24176184-25645253	RUNX3 (+54291)	CLIC4 (+165362)	RUNX3
1	24389261	24393590	1	25809311	25815732	0	0	2	2	0	0	2	2	2	4	2	4	1421096	0	0	-0.100699	3.68465	0.011456	0.914763	0.967051	chr1:24364261-25840732	RUNX3 (-137487)	SYF2 (+129996)	RUNX3
1	24413314	24416408	1	25100132	25103012	0	1	1	0	0	1	1	0	2	2	2	2	686711	9.26e-07	9.51e-08	-0.0936827	3.43088	0.00626651	0.936904	0.967051	chr1:24388314-25128012	CLIC4 (+12806)	RUNX3 (+206847)	RUNX3
1	24420278	24422658	1	25100132	25103012	0	0	2	1	1	0	2	1	2	3	3	4	680104	5.68e-13	2.69e-14	0.268206	3.63256	0.0730786	0.786906	0.967051	chr1:24395278-25128012	CLIC4 (+16288)	RUNX3 (+203365)	RUNX3
1	24525705	24528510	1	25100132	25103012	0	1	0	3	0	1	0	3	2	4	2	4	574464	8.76e-14	3.77e-15	-0.0969284	3.6687	0.0107025	0.917604	0.967051	chr1:24500705-25128012	CLIC4 (+69002)	RUNX3 (+150651)	RUNX3
1	24586793	24588330	1	24929283	24934106	1	0	1	0	1	0	1	0	2	2	2	2	344133	0.00131948	0.000324543	-0.0938196	3.43662	0.00628031	0.936835	0.967051	chr1:24561793-24959106	CLIC4 (+15093)	RUNX3 (+204560)	RUNX3
1	24687217	24689741	1	24829769	24832606	3	2	0	3	3	2	3	5	3	8	4	13	142708	1.69e-06	1.83e-07	0.559154	4.31118	0.702735	0.401866	0.967051	chr1:24662217-24857606	CLIC4 (+14555)	RUNX3 (+205098)	RUNX3
1	24687217	24689741	1	24833339	24836016	1	5	2	4	1	5	3	4	4	12	4	13	146198	4.94e-08	4.31e-09	0.00314574	4.45521	2.53e-05	0.995991	0.996793	chr1:24662217-24861016	CLIC4 (+16260)	RUNX3 (+203393)	RUNX3
1	24687217	24689741	1	24846089	24850752	0	5	3	13	2	7	6	15	3	21	4	30	159941	0	0	0.416531	5.12014	0.735515	0.391101	0.967051	chr1:24662217-24875752	CLIC4 (+23628)	RUNX3 (+196025)	RUNX3
1	24687217	24689741	1	25031905	25039525	0	2	1	1	0	2	1	1	3	4	3	4	347236	1.64e-08	1.31e-09	-0.103094	3.68757	0.0119538	0.912938	0.967051	chr1:24662217-25064525	RUNX3 (+101639)	CLIC4 (+118014)	RUNX3
1	24687217	24689741	1	25100132	25103012	1	0	1	1	2	1	1	2	3	3	4	6	413093	1.65e-12	8.08e-14	0.790321	3.75032	0.732891	0.391948	0.967051	chr1:24662217-25128012	RUNX3 (+69895)	CLIC4 (+149758)	RUNX3
1	24687217	24689741	1	25238603	25241330	1	0	0	1	1	0	0	1	2	2	2	2	551487	5.84e-06	7.13e-07	-0.0903045	3.42453	0.00590402	0.938753	0.967051	chr1:24662217-25266330	RUNX3 (+736)		RUNX3
1	24687217	24689741	1	25247002	25248925	1	0	1	0	1	0	1	0	2	2	2	2	559484	5.11e-06	6.18e-07	-0.0938196	3.43662	0.00628031	0.936835	0.967051	chr1:24662217-25273925	RUNX3 (-3061)		RUNX3
1	24741853	24745657	1	24846089	24850752	0	3	5	4	1	4	6	7	3	12	4	18	104665	5.69e-11	3.26e-12	0.444462	4.6212	0.581778	0.445616	0.967051	chr1:24716853-24875752	CLIC4 (+50946)	RUNX3 (+168707)	RUNX3
1	24741853	24745657	1	24929283	24934106	0	1	1	3	0	3	2	5	3	5	3	10	187939	0.000776244	0.00017912	0.823038	4.03841	1.15573	0.282354	0.75751	chr1:24716853-24959106	CLIC4 (+92623)	RUNX3 (+127030)	RUNX3
1	24741853	24745657	1	25031905	25039525	1	2	2	3	0	2	4	0	4	8	2	6	291960	6.96e-10	4.48e-11	-0.471403	4.01815	0.378142	0.538599	0.967051	chr1:24716853-25064525	RUNX3 (+74321)	CLIC4 (+145332)	RUNX3
1	24741853	24745657	1	25100132	25103012	0	0	1	1	1	1	2	1	2	2	4	5	357817	1.41e-07	1.3e-08	1.05194	3.62916	1.05727	0.30384	0.808383	chr1:24716853-25128012	RUNX3 (+42577)	CLIC4 (+177076)	RUNX3
1	24741853	24745657	1	25614893	25620253	0	1	0	1	0	1	0	1	2	2	2	2	873818	9.61e-08	8.69e-09	-0.090183	3.41882	0.0058923	0.938813	0.967051	chr1:24716853-25645253	RUNX3 (-216043)	SYF2 (+51440)	RUNX3
1	24829769	24832606	1	24846089	24850752	4	3	4	4	3	4	5	6	4	15	4	18	17233	1.61e-07	1.5e-08	0.125302	4.72774	0.0505067	0.822184	0.967051	chr1:24804769-24875752	CLIC4 (+94904)	RUNX3 (+124749)	RUNX3
1	24833339	24836016	1	24846089	24850752	3	5	3	6	3	5	3	8	4	17	4	19	13743	1.86e-07	1.75e-08	0.0316633	4.79484	0.00347197	0.953013	0.967051	chr1:24808339-24875752	CLIC4 (+96689)	RUNX3 (+122964)	RUNX3
1	24846089	24850752	1	24895745	24899109	1	4	4	1	2	5	6	2	4	10	4	15	49006	1.03e-05	1.31e-06	0.449488	4.48177	0.521108	0.470369	0.967051	chr1:24821089-24924109	RUNX3 (+92411)	CLIC4 (+127242)	RUNX3
1	24846089	24850752	1	24929283	24934106	9	18	18	24	11	19	19	29	4	69	4	78	83274	0	0	0.0471527	6.44395	0.0168724	0.896651	0.967051	chr1:24821089-24959106	RUNX3 (+74912)	CLIC4 (+144741)	RUNX3
1	24846089	24850752	1	24947787	24953420	1	1	0	3	3	1	2	5	3	5	4	11	102183	0.00224532	0.000586808	0.969875	4.09259	1.65852	0.197803	0.555375	chr1:24821089-24978420	RUNX3 (+65255)	CLIC4 (+154398)	RUNX3
1	24846089	24850752	1	24958639	24965267	4	10	3	8	4	4	2	7	4	25	4	17	113532	0	0	-0.658789	4.95704	1.6235	0.202605	0.564937	chr1:24821089-24990267	RUNX3 (+59332)	CLIC4 (+160321)	RUNX3
1	24846089	24850752	1	25024684	25027895	2	2	6	10	2	2	6	10	4	20	4	20	177869	0	0	-0.109471	4.89215	0.0439328	0.833979	0.967051	chr1:24821089-25052895	RUNX3 (+28018)	CLIC4 (+191635)	RUNX3
1	24846089	24850752	1	25031905	25039525	14	10	11	27	14	12	12	30	4	62	4	68	187294	0	0	0.0111252	6.27334	0.000893521	0.976153	0.981289	chr1:24821089-25064525	RUNX3 (+22203)	CLIC4 (+197450)	RUNX3
1	24846089	24850752	1	25067596	25069777	2	1	4	3	2	1	4	3	4	10	4	10	220266	2.3e-07	2.19e-08	-0.112839	4.28478	0.0282408	0.866544	0.967051	chr1:24821089-25094777	RUNX3 (+7077)	CLIC4 (+212576)	RUNX3
1	24846089	24850752	1	25100132	25103012	5	15	11	23	9	26	17	31	4	54	4	83	253151	0	0	0.508233	6.32467	1.87018	0.171454	0.486639	chr1:24821089-25128012	RUNX3 (-9541)	SYF2 (+257942)	RUNX3
1	24846089	24850752	1	25146939	25149575	1	6	3	3	1	8	5	7	4	13	4	21	299836	0	0	0.540748	4.74144	0.935315	0.333486	0.87178	chr1:24821089-25174575	RUNX3 (-32822)	SYF2 (+234661)	RUNX3
1	24846089	24850752	1	25204022	25206581	4	5	8	8	2	5	5	9	4	25	4	21	356881	0	0	-0.390563	5.05734	0.611407	0.434259	0.967051	chr1:24821089-25231581	RUNX3 (-61325)	SYF2 (+206158)	RUNX3
1	24846089	24850752	1	25238603	25241330	1	1	1	4	2	2	2	6	4	7	4	12	391546	0	0	0.631222	4.21624	0.82618	0.363379	0.914627	chr1:24821089-25266330	RUNX3 (-78700)	SYF2 (+188783)	RUNX3
1	24846089	24850752	1	25247002	25248925	0	3	1	4	0	3	1	3	3	8	3	7	399543	0	0	-0.279233	4.04154	0.14019	0.708092	0.967051	chr1:24821089-25273925	RUNX3 (-82497)	SYF2 (+184986)	RUNX3
1	24846089	24850752	1	25501115	25505134	0	0	1	2	0	0	1	1	2	3	2	2	654704	1.67e-08	1.34e-09	-0.570668	3.49032	0.267687	0.604887	0.967051	chr1:24821089-25530134	RUNX3 (-210602)	SYF2 (+56881)	RUNX3
1	24895745	24899109	1	24929283	24934106	0	3	2	2	1	7	2	4	3	7	4	14	34267	0.0028283	0.000757537	0.834456	4.30593	1.52759	0.216474	0.597518	chr1:24870745-24959106	RUNX3 (+50084)	CLIC4 (+169569)	RUNX3
1	24895745	24899109	1	25031905	25039525	5	4	2	1	7	5	2	1	4	12	4	15	138288	1.38e-09	9.14e-11	0.199301	4.56532	0.10976	0.740417	0.967051	chr1:24870745-25064525	RUNX3 (-2625)		RUNX3
1	24895745	24899109	1	25100132	25103012	0	1	1	2	0	2	1	5	3	4	3	8	204145	0.00957684	0.00288251	0.796026	3.89281	0.918065	0.337983	0.881987	chr1:24870745-25128012	RUNX3 (-34369)	SYF2 (+233114)	RUNX3
1	24895745	24899109	1	25238603	25241330	0	1	0	2	0	1	0	2	2	3	2	3	342539	9.74e-06	1.23e-06	-0.0949498	3.54962	0.00841639	0.926904	0.967051	chr1:24870745-25266330	RUNX3 (-103528)	SYF2 (+163955)	RUNX3
1	24929283	24934106	1	24947787	24953420	6	3	5	5	11	7	10	20	4	19	4	48	18909	0	0	1.16311	5.47883	6.32696	0.0118916	0.138455	chr1:24904283-24978420	RUNX3 (+23658)	CLIC4 (+195995)	RUNX3
1	24929283	24934106	1	24958639	24965267	6	13	7	26	3	10	3	19	4	52	4	35	30258	0	0	-0.677248	5.73779	2.67157	0.102155	0.318832	chr1:24904283-24990267	RUNX3 (+17735)	CLIC4 (+201918)	RUNX3
1	24929283	24934106	1	25024684	25027895	1	4	5	5	1	5	6	5	4	15	4	17	94595	1.13e-11	5.96e-13	0.0643347	4.68904	0.0129765	0.909306	0.967051	chr1:24904283-25052895	RUNX3 (-13579)	SYF2 (+253904)	RUNX3
1	24929283	24934106	1	25031905	25039525	18	26	17	53	14	21	25	54	4	114	4	114	104020	0	0	-0.109112	6.98361	0.106149	0.744572	0.967051	chr1:24904283-25064525	RUNX3 (-19394)	SYF2 (+248089)	RUNX3
1	24929283	24934106	1	25067596	25069777	1	1	3	3	1	1	3	3	4	8	4	8	136992	0.000885671	0.000207568	-0.108941	4.10465	0.0222995	0.881293	0.967051	chr1:24904283-25094777	RUNX3 (-34520)	SYF2 (+232963)	RUNX3
1	24929283	24934106	1	25100132	25103012	10	17	7	25	12	21	12	33	4	59	4	78	169877	0	0	0.283858	6.32292	0.588752	0.442902	0.967051	chr1:24904283-25128012	RUNX3 (-51138)	SYF2 (+216345)	RUNX3
1	24929283	24934106	1	25204022	25206581	1	2	2	3	0	2	4	2	4	8	3	8	273607	1.92e-05	2.53e-06	-0.098994	4.10474	0.0185993	0.891521	0.967051	chr1:24904283-25231581	RUNX3 (-102922)	SYF2 (+164561)	RUNX3
1	24929283	24934106	1	25238603	25241330	0	2	1	3	0	2	1	3	3	6	3	6	308272	9.39e-11	5.53e-12	-0.103631	3.897	0.0163277	0.898323	0.967051	chr1:24904283-25266330	RUNX3 (-120297)	SYF2 (+147186)	RUNX3
1	24929283	24934106	1	25247002	25248925	1	3	0	1	1	2	0	1	3	5	3	4	316269	5.7e-08	5.01e-09	-0.394692	3.74852	0.190643	0.662382	0.967051	chr1:24904283-25273925	RUNX3 (-124094)	SYF2 (+143389)	RUNX3
1	24929283	24934106	1	25501115	25505134	1	0	2	1	1	0	2	2	3	4	3	5	571430	0	0	0.177714	3.75298	0.038967	0.843514	0.967051	chr1:24904283-25530134	RUNX3 (-252199)	SYF2 (+15284)	RUNX3
1	24929283	24934106	1	25519772	25521811	0	1	1	2	0	1	1	3	3	4	3	5	589097	0	0	0.181571	3.73588	0.0405097	0.840487	0.967051	chr1:24904283-25546811	RUNX3 (-260537)	SYF2 (+6946)	RUNX3
1	24947787	24953420	1	24958639	24965267	5	1	2	10	1	4	1	8	4	18	4	14	11349	3.26e-06	3.78e-07	-0.472428	4.66207	0.695894	0.404167	0.967051	chr1:24922787-24990267	RUNX3 (+8483)	CLIC4 (+211170)	RUNX3
1	24947787	24953420	1	25031905	25039525	0	3	2	1	4	7	4	6	3	6	4	21	85111	4.9e-08	4.27e-09	1.61307	4.52973	6.18294	0.0128988	0.143542	chr1:24922787-25064525	RUNX3 (-28646)	SYF2 (+238837)	RUNX3
1	24947787	24953420	1	25100132	25103012	0	2	0	4	2	6	1	7	2	6	4	16	150968	4.13e-07	4.05e-08	1.24236	4.3241	3.3396	0.0676312	0.318832	chr1:24922787-25128012	RUNX3 (-60390)	SYF2 (+207093)	RUNX3
1	24958639	24965267	1	25031905	25039525	4	9	8	18	2	5	5	8	4	39	4	20	73762	0	0	-1.03496	5.3134	4.85356	0.0275892	0.224655	chr1:24933639-25064525	RUNX3 (-34072)	SYF2 (+233411)	RUNX3
1	24958639	24965267	1	25100132	25103012	2	2	4	8	1	2	2	4	4	16	4	9	139619	1.14e-08	8.82e-10	-0.895632	4.44955	2.0446	0.152747	0.43615	chr1:24933639-25128012	RUNX3 (-65816)	SYF2 (+201667)	RUNX3
[truncated: 260 more rows]

## Sheet: Table 11. E vs S T1D haplos
Supplementary Table 11. Loops on T1D risk haplotypes in pediatric samples called using the GM12878 CTCF peaks vs MACS2 called self peaks.
[truncated: 1,351 more rows]

## Sheet: Table 12.  E vs S SLE haplos
Supplementary Table 12. Loops on SLE haplotypes in pediatric samples called using the GM12878 CTCF peaks vs MACS2 called self peaks.
[truncated: 2,396 more rows]

[truncated: 4 more sheets: Table 13. A vs P JIA haplos, Table 14. A vs P T1D haplos, Table 15. A vs P SLE haplos, Table 16. Sequencing stats]
